# Supplementary material for: Type VII secretion system deploys an active iron uptake pathway to enhance bacterial fitness and counteract host nutritional immunity
Source: mBio. 2025 Sep 25;16(11):e02419-25. doi: 10.1128/mbio.02419-25 (PMC12607788; doi:10.1128/mbio.02419-25)
Supplement: Data S1 — Mass spectrometry peptide identification results. [file mbio.02419-25-s0002.xlsx]

## Sheet: Sheet1
Supplemental data: mass spectrometry peptide identification results
Family	Member	Database	Accession	Score	Mass	Num. of matches	Num. of significant matches	Num. of sequences	Num. of significant sequences	emPAI	Description
1	1	Cor.glutamicum	>BAB97890.1	320	43995	17	17	11	11	1.88	BAB97890.1 GTPases - translation elongation factors [Corynebacterium glutamicum ATCC 13032]
2	1	Cor.glutamicum	>BAB98120.1	211	45220	9	9	4	4	0.6	BAB98120.1 ABC-type transporter, periplasmic component [Corynebacterium glutamicum ATCC 13032]
3	1	Cor.glutamicum	>BAB99344.1	160	31819	4	4	4	4	0.7	BAB99344.1 ABC-type transporter, periplasmic component (glutamate) [Corynebacterium glutamicum ATCC 13032]
4	1	Cor.glutamicum	>BAB99747.1	134	45866	7	7	5	5	0.59	BAB99747.1 Gamma-glutamyl phosphate reductase [Corynebacterium glutamicum ATCC 13032]
5	1	Cor.glutamicum	>BAB97928.1	133	40841	4	4	4	4	0.51	BAB97928.1 Hypothetical protein [Corynebacterium glutamicum ATCC 13032]
6	1	Cor.glutamicum	>BAB98229.1	118	315390	8	8	8	8	0.11	BAB98229.1 3-oxoacyl-(acyl-carrier-protein) synthase [Corynebacterium glutamicum ATCC 13032]
7	1	Cor.glutamicum	>BAB98858.1	117	51040	4	4	3	3	0.28	BAB98858.1 NADH dehydrogenase, FAD-containing subunit [Corynebacterium glutamicum ATCC 13032]
8	1	Cor.glutamicum	>BAB97972.1	108	11637	4	4	3	3	1.89	BAB97972.1 Hypothetical protein [Corynebacterium glutamicum ATCC 13032]
9	1	Cor.glutamicum	>BAB98403.1	96	50327	7	7	5	5	0.52	BAB98403.1 Fumarase [Corynebacterium glutamicum ATCC 13032]
10	1	Cor.glutamicum	>BAB99378.1	92	103520	3	3	3	3	0.13	BAB99378.1 Translation initiation factor 2 (GTPase) [Corynebacterium glutamicum ATCC 13032]
11	1	Cor.glutamicum	>BAB98041.1	80	30359	2	2	2	2	0.32	BAB98041.1 5,10-methylene-tetrahydrofolate dehydrogenase [Corynebacterium glutamicum ATCC 13032]
12	1	Cor.glutamicum	>BAB97582.1	78	26706	4	4	3	3	0.6	BAB97582.1 Dehydrogenases with different specificities (related to short-chain alcohol dehydrogenases) [Corynebacterium glutamicum ATCC 13032]
13	1	Cor.glutamicum	>BAB99326.1	75	59972	3	3	3	3	0.24	BAB99326.1 Phosphoenolpyruvate-protein kinase (PTS system EI component in bacteria) [Corynebacterium glutamicum ATCC 13032]
14	1	Cor.glutamicum	>BAB97991.1	73	56711	3	3	2	2	0.16	BAB97991.1 Chaperonin GroEL (HSP60 family) [Corynebacterium glutamicum ATCC 13032]
15	1	Cor.glutamicum	>BAB97888.1	73	77643	4	4	4	4	0.24	BAB97888.1 Translation elongation and release factors (GTPases) [Corynebacterium glutamicum ATCC 13032]
16	1	Cor.glutamicum	>BAB99548.1	71	47243	2	2	1	1	0.09	BAB99548.1 Cell division GTPase and cell division protein ftsz [Corynebacterium glutamicum ATCC 13032]
17	1	Cor.glutamicum	>BAB97907.1	71	28149	3	3	3	3	0.56	BAB97907.1 Ribosomal protein S3 [Corynebacterium glutamicum ATCC 13032]
18	1	Cor.glutamicum	>BAB98093.1	70	63551	5	5	5	5	0.4	BAB98093.1 Acyl coenzyme A carboxylase [Corynebacterium glutamicum ATCC 13032]
19	1	Cor.glutamicum	>BAB99641.1	67	102819	4	4	4	4	0.18	BAB99641.1 Pyruvate dehydrogenase, decarboxylase component [Corynebacterium glutamicum ATCC 13032]
20	1	Cor.glutamicum	>BAC00062.1	63	51110	2	2	2	2	0.18	BAC00062.1 NAD-dependent aldehyde dehydrogenases [Corynebacterium glutamicum ATCC 13032]
21	1	Cor.glutamicum	>BAC00281.1	62	48662	2	2	2	2	0.19	BAC00281.1 Predicted flavoprotein involved in K+ transport [Corynebacterium glutamicum ATCC 13032]
22	1	Cor.glutamicum	>BAB97641.1	61	68430	2	2	2	2	0.13	BAB97641.1 Isopropylmalate/homocitrate/citramalate synthases [Corynebacterium glutamicum ATCC 13032]
23	1	Cor.glutamicum	>BAB98926.1	59	47287	1	1	1	1	0.09	BAB98926.1 Membrane protease subunits, stomatin/prohibitin homologs [Corynebacterium glutamicum ATCC 13032]
24	1	Cor.glutamicum	>BAB99472.1	58	49357	2	2	1	1	0.09	BAB99472.1 Glutamate dehydrogenase/leucine dehydrogenase [Corynebacterium glutamicum ATCC 13032]
25	1	Cor.glutamicum	>BAB98222.1	58	48955	3	3	2	2	0.19	BAB98222.1 Citrate synthase [Corynebacterium glutamicum ATCC 13032]
26	1	Cor.glutamicum	>BAB99981.1	58	81419	2	2	2	2	0.11	BAB99981.1 Phosphoribosylformylglycinamidine (FGAM) synthase, synthetase domain [Corynebacterium glutamicum ATCC 13032]
27	1	Cor.glutamicum	>BAB98956.1	57	42368	3	3	3	3	0.35	BAB98956.1 Predicted membrane components of an uncharacterized iron-regulated ABC-type transporter SufB [Corynebacterium glutamicum ATCC 13032]
28	1	Cor.glutamicum	>BAB97396.1	57	42555	2	2	2	2	0.22	BAB97396.1 DNA polymerase III beta subunit [Corynebacterium glutamicum ATCC 13032]
29	1	Cor.glutamicum	>BAB97801.1	55	33131	2	2	2	2	0.29	BAB97801.1 Exopolyphosphatase [Corynebacterium glutamicum ATCC 13032]
30	1	Cor.glutamicum	>BAB98984.1	53	34860	2	2	2	2	0.27	BAB98984.1 Predicted P-loop-containing kinase [Corynebacterium glutamicum ATCC 13032]
31	1	Cor.glutamicum	>BAC00238.1	53	46948	3	3	3	3	0.31	BAC00238.1 PLP-dependent aminotransferases [Corynebacterium glutamicum ATCC 13032]
32	1	Cor.glutamicum	>BAB99215.1	52	29991	2	2	2	2	0.32	BAB99215.1 Hypothetical protein [Corynebacterium glutamicum ATCC 13032]
33	1	Cor.glutamicum	>BAB99854.1	52	49474	2	2	2	2	0.19	BAB99854.1 ABC-type transporter, periplasmic component [Corynebacterium glutamicum ATCC 13032]
34	1	Cor.glutamicum	>BAC00110.1	52	57319	3	3	3	3	0.25	BAC00110.1 Chaperonin GroEL (HSP60 family) [Corynebacterium glutamicum ATCC 13032]
35	1	Cor.glutamicum	>BAB98057.1	50	80146	3	3	3	3	0.17	BAB98057.1 Monomeric isocitrate dehydrogenase (NADP+) [Corynebacterium glutamicum ATCC 13032]
36	1	Cor.glutamicum	>BAB98522.1	50	138842	3	3	3	3	0.1	BAB98522.1 Pyruvate and 2-oxoglutarate dehydrogenases, E1 component [Corynebacterium glutamicum ATCC 13032]
37	1	Cor.glutamicum	>BAC00241.1	50	47182	1	1	1	1	0.09	BAC00241.1 Predicted UDP-glucose 6-dehydrogenase [Corynebacterium glutamicum ATCC 13032]
38	1	Cor.glutamicum	>BAB99664.1	49	67459	3	3	3	3	0.21	BAB99664.1 Glucosamine 6-phosphate synthetase, contains amidotransferase and phosphosugar isomerase domains [Corynebacterium glutamicum ATCC 13032]
39	1	Cor.glutamicum	>BAB98219.1	49	32469	2	2	2	2	0.3	BAB98219.1 Hypothetical protein [Corynebacterium glutamicum ATCC 13032]
40	1	Cor.glutamicum	>BAB99583.1	47	45441	2	2	2	2	0.2	BAB99583.1 Rieske Fe-S protein [Corynebacterium glutamicum ATCC 13032]
41	1	Cor.glutamicum	>BAB98082.1	47	123427	1	1	1	1	0.04	BAB98082.1 Pyruvate carboxylase [Corynebacterium glutamicum ATCC 13032]
42	1	Cor.glutamicum	>BAB98104.1	47	41933	1	1	1	1	0.11	BAB98104.1 Phosphoribosylaminoimidazole carboxylase (NCAIR synthetase) [Corynebacterium glutamicum ATCC 13032]
43	1	Cor.glutamicum	>BAC00116.1	46	104419	2	2	2	2	0.08	BAC00116.1 Hypothetical protein [Corynebacterium glutamicum ATCC 13032]
44	1	Cor.glutamicum	>BAB99040.1	45	47268	3	3	3	3	0.31	BAB99040.1 Histidyl-tRNA synthetase [Corynebacterium glutamicum ATCC 13032]
45	1	Cor.glutamicum	>BAB98100.1	45	58303	2	2	2	2	0.16	BAB98100.1 Detergent sensitivity rescuer dtsR2 [Corynebacterium glutamicum ATCC 13032]
46	1	Cor.glutamicum	>BAB97983.1	42	55687	1	1	1	1	0.08	BAB97983.1 Predicted permease [Corynebacterium glutamicum ATCC 13032]
47	1	Cor.glutamicum	>BAB98891.1	42	31313	2	2	2	2	0.31	BAB98891.1 Predicted SAM-dependent methyltransferase involved in tRNA-Met maturation [Corynebacterium glutamicum ATCC 13032]
48	1	Cor.glutamicum	>BAB99689.1	40	67133	2	2	2	2	0.13	BAB99689.1 Long-chain acyl-CoA synthetases (AMP-forming) [Corynebacterium glutamicum ATCC 13032]
49	1	Cor.glutamicum	>BAB98933.1	40	102504	4	4	2	2	0.09	BAB98933.1 Aconitase A [Corynebacterium glutamicum ATCC 13032]
50	1	Cor.glutamicum	>BAB97492.1	40	126472	3	3	3	3	0.11	BAB97492.1 NAD-dependent aldehyde dehydrogenases [Corynebacterium glutamicum ATCC 13032]
51	1	Cor.glutamicum	>BAB98412.1	38	33924	1	1	1	1	0.13	BAB98412.1 Fructose-1,6-bisphosphatase/sedoheptulose 1,7-bisphosphatase and related proteins [Corynebacterium glutamicum ATCC 13032]
52	1	Cor.glutamicum	>BAB97958.1	38	36705	1	1	1	1	0.12	BAB97958.1 DNA-directed RNA polymerase alpha subunit/40 kD subunit [Corynebacterium glutamicum ATCC 13032]
53	1	Cor.glutamicum	>BAB99613.1	38	53012	1	1	1	1	0.08	BAB99613.1 Threonine synthase [Corynebacterium glutamicum ATCC 13032]
54	1	Cor.glutamicum	>BAB98793.1	38	44221	1	1	1	1	0.1	BAB98793.1 Argininosuccinate synthase [Corynebacterium glutamicum ATCC 13032]
55	1	Cor.glutamicum	>BAB98525.1	38	28967	2	2	2	2	0.34	BAB98525.1 Shikimate 5-dehydrogenase [Corynebacterium glutamicum ATCC 13032]
56	1	Cor.glutamicum	>BAB98603.1	37	58829	4	4	3	3	0.33	BAB98603.1 F0F1-type ATP synthase alpha subunit [Corynebacterium glutamicum ATCC 13032]
57	1	Cor.glutamicum	>BAB99182.1	36	91924	1	1	1	1	0.05	BAB99182.1 Hypothetical protein [Corynebacterium glutamicum ATCC 13032]
58	1	Cor.glutamicum	>BAB98767.1	35	33325	1	1	1	1	0.13	BAB98767.1 Hypothetical protein [Corynebacterium glutamicum ATCC 13032]
59	1	Cor.glutamicum	>BAB98604.1	35	35718	2	2	2	2	0.27	BAB98604.1 F0F1-type ATP synthase gamma subunit [Corynebacterium glutamicum ATCC 13032]
60	1	Cor.glutamicum	>BAB98367.1	35	44978	1	1	1	1	0.1	BAB98367.1 Enolase [Corynebacterium glutamicum ATCC 13032]
61	1	Cor.glutamicum	>BAB98664.1	35	67032	1	1	1	1	0.07	BAB98664.1 Thiamine pyrophosphate-requiring enzymes [acetolactate synthase, pyruvate dehydrogenase (cytochrome), glyoxylate carboligase, phosphonopyruvate decarboxylase] [Corynebacterium glutamicum ATCC 13032]
62	1	Cor.glutamicum	>BAB98897.1	35	30268	2	2	2	2	0.32	BAB98897.1 ATP phosphoribosyltransferase (histidine biosynthesis) [Corynebacterium glutamicum ATCC 13032]
63	1	Cor.glutamicum	>BAB99025.1	34	96451	2	2	2	2	0.09	BAB99025.1 Alanyl-tRNA synthetase [Corynebacterium glutamicum ATCC 13032]
64	1	Cor.glutamicum	>BAB98139.1	34	49012	1	1	1	1	0.09	BAB98139.1 Phosphomannomutase [Corynebacterium glutamicum ATCC 13032]
65	1	Cor.glutamicum	>BAB99482.1	34	51667	2	2	2	2	0.18	BAB99482.1 Pyruvate kinase [Corynebacterium glutamicum ATCC 13032]
66	1	Cor.glutamicum	>BAB99671.1	33	53239	1	1	1	1	0.08	BAB99671.1 Glycyl-tRNA synthetase, class II [Corynebacterium glutamicum ATCC 13032]
67	1	Cor.glutamicum	>BAB97556.1	33	35678	1	1	1	1	0.13	BAB97556.1 Hypothetical protein [Corynebacterium glutamicum ATCC 13032]
68	1	Cor.glutamicum	>BAB97793.1	33	62705	1	1	1	1	0.07	BAB97793.1 Acyl-CoA synthetases (AMP-forming)/AMP-acid ligases II [Corynebacterium glutamicum ATCC 13032]
69	1	Cor.glutamicum	>BAB99065.1	32	44374	2	2	2	2	0.21	BAB99065.1 Predicted iron-dependent peroxidase [Corynebacterium glutamicum ATCC 13032]
70	1	Cor.glutamicum	>BAB99690.1	32	78874	1	1	1	1	0.06	BAB99690.1 4-alpha-glucanotransferase [Corynebacterium glutamicum ATCC 13032]
71	1	Cor.glutamicum	>BAB99937.1	32	28534	1	1	1	1	0.16	BAB99937.1 Hypothetical protein [Corynebacterium glutamicum ATCC 13032]
72	1	Cor.glutamicum	>BAB97882.1	31	147887	2	2	2	2	0.06	BAB97882.1 DNA-directed RNA polymerase beta' subunit/160 kD subunit (split gene in archaea and Syn) [Corynebacterium glutamicum ATCC 13032]
73	1	Cor.glutamicum	>BAB98573.1	31	47610	1	1	1	1	0.09	BAB98573.1 Diaminopimelate decarboxylase [Corynebacterium glutamicum ATCC 13032]
74	1	Cor.glutamicum	>BAB97745.1	31	47249	1	1	1	1	0.09	BAB97745.1 UDP-N-acetylglucosamine enolpyruvyl transferase [Corynebacterium glutamicum ATCC 13032]
75	1	Cor.glutamicum	>BAB99888.1	31	316498	2	2	2	2	0.03	BAB99888.1 3-oxoacyl-(acyl-carrier-protein) synthase [Corynebacterium glutamicum ATCC 13032]
76	1	Cor.glutamicum	>BAB99571.1	31	51155	1	1	1	1	0.09	BAB99571.1 3-Deoxy-D-arabino-heptulosonate 7-phosphate (DAHP) synthase [Corynebacterium glutamicum ATCC 13032]
77	1	Cor.glutamicum	>BAB99363.1	30	77783	1	1	1	1	0.06	BAB99363.1 Predicted hydrolase of the metallo-beta-lactamase superfamily [Corynebacterium glutamicum ATCC 13032]
78	1	Cor.glutamicum	>BAB97536.1	30	24282	1	1	1	1	0.19	BAB97536.1 Acetyltransferases (the isoleucine patch superfamily) [Corynebacterium glutamicum ATCC 13032]
79	1	Cor.glutamicum	>BAB99866.1	30	24692	1	1	1	1	0.19	BAB99866.1 Oligoribonuclease (3'-_5' exoribonuclease) [Corynebacterium glutamicum ATCC 13032]
80	1	Cor.glutamicum	>BAB97737.1	29	50080	2	2	1	1	0.09	BAB97737.1 ATPases involved in chromosome partitioning [Corynebacterium glutamicum ATCC 13032]
81	1	Cor.glutamicum	>BAB99916.1	29	65230	2	2	1	1	0.07	BAB99916.1 Heme/copper-type cytochrome/quinol oxidases, subunit 1 [Corynebacterium glutamicum ATCC 13032]
82	1	Cor.glutamicum	>BAB98389.1	29	46569	1	1	1	1	0.09	BAB98389.1 Glycine hydroxymethyltransferase [Corynebacterium glutamicum ATCC 13032]
83	1	Cor.glutamicum	>BAB99455.1	29	53342	1	1	1	1	0.08	BAB99455.1 Signal recognition particle GTPase [Corynebacterium glutamicum ATCC 13032]
84	1	Cor.glutamicum	>BAB99624.1	29	67982	3	3	3	3	0.21	BAB99624.1 Hypothetical protein [Corynebacterium glutamicum ATCC 13032]
85	1	Cor.glutamicum	>BAC00194.1	29	66247	1	1	1	1	0.07	BAC00194.1 Molecular chaperone and 70 kDa heat shock chaperonin protein dnaK [Corynebacterium glutamicum ATCC 13032]
86	1	Cor.glutamicum	>BAB99582.1	28	59827	2	2	2	2	0.15	BAB99582.1 Cytochrome b subunit of the bc complex [Corynebacterium glutamicum ATCC 13032]
87	1	Cor.glutamicum	>BAB98081.1	28	49795	2	2	2	2	0.19	BAB98081.1 Dihydrolipoamide dehydrogenase/glutathione oxidoreductase and related enzymes [Corynebacterium glutamicum ATCC 13032]
88	1	Cor.glutamicum	>BAB98164.1	27	46128	1	1	1	1	0.1	BAB98164.1 Superfamily II DNA and RNA helicases [Corynebacterium glutamicum ATCC 13032]
89	1	Cor.glutamicum	>BAB98784.1	27	33853	2	2	2	2	0.28	BAB98784.1 Hypothetical protein [Corynebacterium glutamicum ATCC 13032]
90	1	Cor.glutamicum	>BAB98592.1	27	83975	1	1	1	1	0.05	BAB98592.1 Transcription termination factor [Corynebacterium glutamicum ATCC 13032]
91	1	Cor.glutamicum	>BAB98701.1	26	92328	1	1	1	1	0.05	BAB98701.1 Glucan phosphorylase [Corynebacterium glutamicum ATCC 13032]
92	1	Cor.glutamicum	>BAB98510.1	26	45189	2	2	2	2	0.21	BAB98510.1 Predicted glycosyltransferases [Corynebacterium glutamicum ATCC 13032]
93	1	Cor.glutamicum	>BAB99834.1	26	47481	1	1	1	1	0.09	BAB99834.1 PLP-dependent aminotransferases [Corynebacterium glutamicum ATCC 13032]
94	1	Cor.glutamicum	>BAC00049.1	26	30005	1	1	1	1	0.15	BAC00049.1 ABC-type transporter, ATPase component [Corynebacterium glutamicum ATCC 13032]
95	1	Cor.glutamicum	>BAC00190.1	25	55243	2	2	2	2	0.17	BAC00190.1 NAD-dependent aldehyde dehydrogenases [Corynebacterium glutamicum ATCC 13032]
96	1	Cor.glutamicum	>BAB99007.1	25	42378	1	1	1	1	0.1	BAB99007.1 Predicted nucleoside-diphosphate sugar epimerases (SulA family) [Corynebacterium glutamicum ATCC 13032]
97	1	Cor.glutamicum	>BAB99296.1	25	44378	1	1	1	1	0.1	BAB99296.1 SAM-dependent methyltransferases related to tRNA (uracil-5-)-methyltransferase [Corynebacterium glutamicum ATCC 13032]
98	1	Cor.glutamicum	>BAB98549.1	25	80542	1	1	1	1	0.05	BAB98549.1 Superfamily II DNA and RNA helicases [Corynebacterium glutamicum ATCC 13032]
99	1	Cor.glutamicum	>BAB97683.1	24	31086	1	1	1	1	0.15	BAB97683.1 Zn-dependent hydrolases, including glyoxylases [Corynebacterium glutamicum ATCC 13032]
100	1	Cor.glutamicum	>BAC00112.1	24	45303	1	1	1	1	0.1	BAC00112.1 Hypothetical protein [Corynebacterium glutamicum ATCC 13032]
101	1	Cor.glutamicum	>BAB98050.1	23	35572	1	1	1	1	0.13	BAB98050.1 Uncharacterized protein involved in propionate catabolism [Corynebacterium glutamicum ATCC 13032]
102	1	Cor.glutamicum	>BAC00153.1	23	43066	1	1	1	1	0.1	BAC00153.1 Formate-dependent phosphoribosylglycinamide formyltransferase (GAR transformylase) [Corynebacterium glutamicum ATCC 13032]
103	1	Cor.glutamicum	>BAB97399.1	23	79409	1	1	1	1	0.05	BAB97399.1 DNA gyrase (topoisomerase II) B subunit [Corynebacterium glutamicum ATCC 13032]
104	1	Cor.glutamicum	>BAB98135.1	23	37296	1	1	1	1	0.12	BAB98135.1 Nucleoside-diphosphate-sugar pyrophosphorylases involved in lipopolysaccharide biosynthesis/translation initiation factor eIF2B subunits [Corynebacterium glutamicum ATCC 13032]
105	1	Cor.glutamicum	>BAB99028.1	23	67197	1	1	1	1	0.07	BAB99028.1 Aspartyl-tRNA synthetase [Corynebacterium glutamicum ATCC 13032]
106	1	Cor.glutamicum	>BAB97829.1	23	45729	1	1	1	1	0.1	BAB97829.1 Protoporphyrinogen oxidase [Corynebacterium glutamicum ATCC 13032]
107	1	Cor.glutamicum	>BAB98896.1	23	57875	1	1	1	1	0.08	BAB98896.1 Aspartate ammonia-lyase [Corynebacterium glutamicum ATCC 13032]
108	1	Cor.glutamicum	>BAB97764.1	23	69817	2	2	1	1	0.06	BAB97764.1 Succinate dehydrogenase/fumarate reductase, flavoprotein subunits [Corynebacterium glutamicum ATCC 13032]
109	1	Cor.glutamicum	>BAB99724.1	22	47370	2	2	2	2	0.2	BAB99724.1 Isocitrate lyase [Corynebacterium glutamicum ATCC 13032]
110	1	Cor.glutamicum	>BAB97648.1	22	57242	1	1	1	1	0.08	BAB97648.1 Catalase [Corynebacterium glutamicum ATCC 13032]
111	1	Cor.glutamicum	>BAB97404.1	22	9121	1	1	1	1	0.57	BAB97404.1 Hypothetical protein [Corynebacterium glutamicum ATCC 13032]
112	1	Cor.glutamicum	>BAC00486.1	22	45932	1	1	1	1	0.1	BAC00486.1 N-acetylmuramoyl-L-alanine amidase [Corynebacterium glutamicum ATCC 13032]
113	1	Cor.glutamicum	>BAB98996.1	21	44263	1	1	1	1	0.1	BAB98996.1 S-adenosylmethionine synthetase [Corynebacterium glutamicum ATCC 13032]
114	1	Cor.glutamicum	>BAB99167.1	21	9903	1	1	1	1	0.51	BAB99167.1 Hypothetical protein [Corynebacterium glutamicum ATCC 13032]
115	1	Cor.glutamicum	>BAB97775.1	21	34462	1	1	1	1	0.13	BAB97775.1 Formyltetrahydrofolate hydrolase [Corynebacterium glutamicum ATCC 13032]
116	1	Cor.glutamicum	>BAB99171.1	21	71053	1	1	1	1	0.06	BAB99171.1 Stress-sensitive restriction system protein 2 [Corynebacterium glutamicum ATCC 13032]
117	1	Cor.glutamicum	>BAB98254.1	21	56010	2	2	2	2	0.16	BAB98254.1 AICAR transformylase/IMP cyclohydrolase PurH (only IMP cyclohydrolase domain in Aful) [Corynebacterium glutamicum ATCC 13032]
118	1	Cor.glutamicum	>BAB97406.1	21	94915	1	1	1	1	0.05	BAB97406.1 DNA gyrase (topoisomerase II) A subunit [Corynebacterium glutamicum ATCC 13032]
119	1	Cor.glutamicum	>BAB98336.1	21	50484	1	1	1	1	0.09	BAB98336.1 N-acetylglucosamine-1-phosphate uridyltransferase (contains nucleotidyltransferase and I-patch acetyltransferase domains) [Corynebacterium glutamicum ATCC 13032]
120	1	Cor.glutamicum	>BAB99855.1	20	46594	1	1	1	1	0.09	BAB99855.1 Hypothetical protein [Corynebacterium glutamicum ATCC 13032]
121	1	Cor.glutamicum	>BAB99418.1	20	29319	1	1	1	1	0.15	BAB99418.1 Translation elongation factor Ts [Corynebacterium glutamicum ATCC 13032]
122	1	Cor.glutamicum	>BAC00265.1	20	172487	1	1	1	1	0.02	BAC00265.1 Polyketide synthase modules and related proteins [Corynebacterium glutamicum ATCC 13032]
123	1	Cor.glutamicum	>BAB98145.1	20	52191	1	1	1	1	0.08	BAB98145.1 S-adenosylhomocysteine hydrolase [Corynebacterium glutamicum ATCC 13032]
124	1	Cor.glutamicum	>BAB97741.1	20	41883	1	1	1	1	0.11	BAB97741.1 Predicted pyridoxal phosphate-dependent enzyme apparently involved in regulation of cell wall biogenesis [Corynebacterium glutamicum ATCC 13032]
125	1	Cor.glutamicum	>BAB98152.1	20	24558	1	1	1	1	0.19	BAB98152.1 Ribosome-associated protein Y (PSrp-1) [Corynebacterium glutamicum ATCC 13032]
126	1	Cor.glutamicum	>BAB99752.1	19	31037	1	1	1	1	0.15	BAB99752.1 Aldo/keto reductases, related to diketogulonate reductase [Corynebacterium glutamicum ATCC 13032]
127	1	Cor.glutamicum	>BAB97493.1	19	33981	1	1	1	1	0.13	BAB97493.1 Predicted oxidoreductases (related to aryl-alcohol dehydrogenases) [Corynebacterium glutamicum ATCC 13032]
128	1	Cor.glutamicum	>BAB99457.1	19	123896	1	1	1	1	0.03	BAB99457.1 Hypothetical protein [Corynebacterium glutamicum ATCC 13032]
129	1	Cor.glutamicum	>BAB98652.1	19	53633	1	1	1	1	0.08	BAB98652.1 Asp-tRNAAsn/Glu-tRNAGln amidotransferase B subunit (PET112 homolog) [Corynebacterium glutamicum ATCC 13032]
130	1	Cor.glutamicum	>BAB99443.1	19	30006	1	1	1	1	0.15	BAB99443.1 tRNA-(guanine-N1)-methyltransferase [Corynebacterium glutamicum ATCC 13032]
131	1	Cor.glutamicum	>BAB99951.1	18	44512	1	1	1	1	0.1	BAB99951.1 UDP-N-acetylglucosamine enolpyruvyl transferase [Corynebacterium glutamicum ATCC 13032]
132	1	Cor.glutamicum	>BAB99578.1	18	34451	1	1	1	1	0.13	BAB99578.1 glucose kinase [Corynebacterium glutamicum ATCC 13032]
133	1	Cor.glutamicum	>BAC00305.1	18	34498	1	1	1	1	0.13	BAC00305.1 Malate/lactate dehydrogenases [Corynebacterium glutamicum ATCC 13032]
134	1	Cor.glutamicum	>BAC00312.1	18	43954	1	1	1	1	0.1	BAC00312.1 L-lactate dehydrogenase (FMN-dependent) and related alpha-hydroxy acid dehydrogenases [Corynebacterium glutamicum ATCC 13032]
135	1	Cor.glutamicum	>BAC00479.1	18	49898	1	1	1	1	0.09	BAC00479.1 tRNA nucleotidyltransferase/poly(A) polymerase [Corynebacterium glutamicum ATCC 13032]
136	1	Cor.glutamicum	>BAB99923.1	18	80710	1	1	1	1	0.05	BAB99923.1 Ribonucleotide reductase alpha subunit [Corynebacterium glutamicum ATCC 13032]
137	1	Cor.glutamicum	>BAB98000.1	17	56237	1	1	1	1	0.08	BAB98000.1 GMP synthase - PP-ATPase domain [Corynebacterium glutamicum ATCC 13032]
138	1	Cor.glutamicum	>BAB99962.1	17	55968	2	2	1	1	0.08	BAB99962.1 Acetyl-CoA hydrolase [Corynebacterium glutamicum ATCC 13032]
139	1	Cor.glutamicum	>BAC00269.1	17	70744	1	1	1	1	0.06	BAC00269.1 Predicted esterase and ps1 protein precursor [Corynebacterium glutamicum ATCC 13032]
140	1	Cor.glutamicum	>BAB98491.1	17	68773	1	1	1	1	0.06	BAB98491.1 Predicted membrane GTPase involved in stress response [Corynebacterium glutamicum ATCC 13032]
141	1	Cor.glutamicum	>BAB98276.1	17	44267	1	1	1	1	0.1	BAB98276.1 Molybdopterin biosynthesis enzyme [Corynebacterium glutamicum ATCC 13032]
142	1	Cor.glutamicum	>BAB98677.1	17	55382	1	1	1	1	0.08	BAB98677.1 Phosphoglycerate dehydrogenase and related dehydrogenases or D-3-phosphoglycerate dehydrogenase [Corynebacterium glutamicum ATCC 13032]
143	1	Cor.glutamicum	>BAB98095.1	17	39701	1	1	1	1	0.11	BAB98095.1 Hypothetical protein [Corynebacterium glutamicum ATCC 13032]
144	1	Cor.glutamicum	>BAB99390.1	17	39664	1	1	1	1	0.11	BAB99390.1 Mg-chelatase subunit ChlI [Corynebacterium glutamicum ATCC 13032]
145	1	Cor.glutamicum	>BAB98118.1	16	37589	1	1	1	1	0.12	BAB98118.1 ABC-type transporter, permease components [Corynebacterium glutamicum ATCC 13032]
146	1	Cor.glutamicum	>BAB99915.1	16	36333	1	1	1	1	0.12	BAB99915.1 Phosphoserine phosphatase [Corynebacterium glutamicum ATCC 13032]
147	1	Cor.glutamicum	>BAB98605.1	16	52619	1	1	1	1	0.08	BAB98605.1 F0F1-type ATP synthase beta subunit [Corynebacterium glutamicum ATCC 13032]
148	1	Cor.glutamicum	>BAB98978.1	16	103305	1	1	1	1	0.04	BAB98978.1 Phosphoenolpyruvate carboxylase [Corynebacterium glutamicum ATCC 13032]
149	1	Cor.glutamicum	>BAC00435.1	16	40272	1	1	1	1	0.11	BAC00435.1 NADH:flavin oxidoreductases, Old Yellow Enzyme family [Corynebacterium glutamicum ATCC 13032]
150	1	Cor.glutamicum	>BAB97856.1	16	35632	1	1	1	1	0.13	BAB97856.1 Dihydroxynaphthoic acid synthase [Corynebacterium glutamicum ATCC 13032]
151	1	Cor.glutamicum	>BAB97753.1	16	43028	2	2	2	2	0.22	BAB97753.1 Predicted UDP-glucose 6-dehydrogenase [Corynebacterium glutamicum ATCC 13032]
152	1	Cor.glutamicum	>BAB99993.1	16	43746	1	1	1	1	0.1	BAB99993.1 Phosphoribosylamine-glycine ligase [Corynebacterium glutamicum ATCC 13032]
153	1	Cor.glutamicum	>BAB98645.1	16	55882	1	1	1	1	0.08	BAB98645.1 ABC-type transporter, duplicated ATPase component [Corynebacterium glutamicum ATCC 13032]
154	1	Cor.glutamicum	>BAB98194.1	15	41168	1	1	1	1	0.11	BAB98194.1 Protein chain release factor B [Corynebacterium glutamicum ATCC 13032]
155	1	Cor.glutamicum	>BAC00484.1	15	34405	1	1	1	1	0.13	BAC00484.1 Thioredoxin reductase [Corynebacterium glutamicum ATCC 13032]
156	1	Cor.glutamicum	>BAB98286.1	15	67862	1	1	1	1	0.06	BAB98286.1 Methionyl-tRNA synthetase [Corynebacterium glutamicum ATCC 13032]
157	1	Cor.glutamicum	>BAB97732.1	15	51675	1	1	1	1	0.09	BAB97732.1 Aminopeptidase N [Corynebacterium glutamicum ATCC 13032]
158	1	Cor.glutamicum	>BAB98033.1	15	50457	1	1	1	1	0.09	BAB98033.1 Predicted membrane protein [Corynebacterium glutamicum ATCC 13032]
159	1	Cor.glutamicum	>BAC00389.1	15	69068	1	1	1	1	0.06	BAC00389.1 Membrane-fusion protein [Corynebacterium glutamicum ATCC 13032]
160	1	Cor.glutamicum	>BAB98181.1	15	33406	1	1	1	1	0.13	BAB98181.1 Pyridoxine biosynthesis enzyme [Corynebacterium glutamicum ATCC 13032]
161	1	Cor.glutamicum	>BAB98157.1	15	45670	1	1	1	1	0.1	BAB98157.1 5-enolpyruvylshikimate-3-phosphate synthase [Corynebacterium glutamicum ATCC 13032]
162	1	Cor.glutamicum	>BAB97881.1	14	128819	1	1	1	1	0.03	BAB97881.1 DNA-directed RNA polymerase beta subunit/140 kD subunit (split gene in Mjan, Mthe, Aful) [Corynebacterium glutamicum ATCC 13032]
163	1	Cor.glutamicum	>BAB98043.1	14	49718	1	1	1	1	0.09	BAB98043.1 Uncharacterized BCR [Corynebacterium glutamicum ATCC 13032]
164	1	Cor.glutamicum	>BAB97759.1	14	50848	1	1	1	1	0.09	BAB97759.1 Dihydrolipoamide dehydrogenase/glutathione oxidoreductase and related enzymes [Corynebacterium glutamicum ATCC 13032]
165	1	Cor.glutamicum	>BAB98470.1	14	44038	1	1	1	1	0.1	BAB98470.1 2-polyprenyl-6-methoxyphenol hydroxylase and related FAD-dependent oxidoreductases [Corynebacterium glutamicum ATCC 13032]
166	1	Cor.glutamicum	>BAB98418.1	14	45611	1	1	1	1	0.1	BAB98418.1 Exonuclease VII, large subunit [Corynebacterium glutamicum ATCC 13032]
167	1	Cor.glutamicum	>BAC00117.1	14	131905	1	1	1	1	0.03	BAC00117.1 Hypothetical protein [Corynebacterium glutamicum ATCC 13032]
168	1	Cor.glutamicum	>BAB99387.1	14	64406	1	1	1	1	0.07	BAB99387.1 Prolyl-tRNA synthetase [Corynebacterium glutamicum ATCC 13032]
169	1	Cor.glutamicum	>BAB99945.1	14	87312	1	1	1	1	0.05	BAB99945.1 ABC-type transporter, permease components [Corynebacterium glutamicum ATCC 13032]
170	1	Cor.glutamicum	>BAC00322.1	14	33332	1	1	1	1	0.13	BAC00322.1 Transcriptional regulator [Corynebacterium glutamicum ATCC 13032]
171	1	Cor.glutamicum	>BAB97716.1	13	33573	1	1	1	1	0.13	BAB97716.1 Nucleoside-diphosphate-sugar epimerases [Corynebacterium glutamicum ATCC 13032]
172	1	Cor.glutamicum	>BAB97899.1	13	23202	1	1	1	1	0.2	BAB97899.1 Ribosomal protein L3 [Corynebacterium glutamicum ATCC 13032]
173	1	Cor.glutamicum	>BAB98622.1	13	38171	1	1	1	1	0.12	BAB98622.1 Hypothetical protein [Corynebacterium glutamicum ATCC 13032]
174	1	Cor.glutamicum	>BAC00021.1	13	38707	1	1	1	1	0.12	BAC00021.1 Transcriptional regulators [Corynebacterium glutamicum ATCC 13032]
175	1	Cor.glutamicum	>BAB99067.1	13	25697	1	1	1	1	0.18	BAB99067.1 Uncharacterized protein, homolog of Cu resistance protein CopC [Corynebacterium glutamicum ATCC 13032]
