# Supplementary material for: Type VII secretion system deploys an active iron uptake pathway to enhance bacterial fitness and counteract host nutritional immunity
Source: mBio. 2025 Sep 25;16(11):e02419-25. doi: 10.1128/mbio.02419-25 (PMC12607788; doi:10.1128/mbio.02419-25)
Supplement: Data S2 — ExsI homologs with a cutoff E-value of 1E−06 and a coverage threshold of 60%. [file mbio.02419-25-s0003.xlsx]

## Sheet: ExsI homologs information
Supplemental data: ExsI homologs with a cutoff E-value of 1E-06 and a coverage threshold of 60%
Description	Scientific Name	Max Score	Total Score	Query Cover	E value	Per. ident	Acc. Len	Accession	Taxonomy
hypothetical protein [Acidimicrobiales bacterium]	Acidimicrobiales bacterium	58.9	58.9	0.87	2e-08	29.79	105	MCU1351647.1	Bacteria; Actinomycetota; Acidimicrobiia; Acidimicrobiales.
WXG100 family type VII secretion target [Acinetobacter baumannii]	Acinetobacter baumannii	125	125	0.89	6e-35	65.98	94	MCP9186089.1	Bacteria; Pseudomonadota; Gammaproteobacteria; Moraxellales;
WXG100 family type VII secretion target [Actinacidiphila soli]	Actinacidiphila soli	61.6	61.6	0.87	2e-09	28.72	107	WP_127357906.1	Bacteria; Actinomycetota; Actinomycetes; Kitasatosporales;
hypothetical protein AUH32_04015 [Actinobacteria bacterium 13_1_40CM_66_12]	Actinobacteria bacterium 13_1_40CM_66_12	69.7	69.7	0.87	1e-12	37.23	107	OLC15135.1	Bacteria; Actinomycetota; unclassified Actinomycetota
hypothetical protein OK074_8881 [Actinobacteria bacterium OK074]	Actinobacteria bacterium OK074	61.2	61.2	0.81	3e-09	32.95	103	KPI12770.1	Bacteria; Actinomycetota; Actinomycetes; unclassified Actinomycetes
WXG100 family type VII secretion target [Actinokineospora enzanensis]	Actinokineospora enzanensis	56.2	56.2	0.8	2e-07	32.18	102	WP_018682789.1	Bacteria; Actinomycetota; Actinomycetes; Pseudonocardiales;
WXG100 family type VII secretion target [Actinomyces bouchesdurhonensis]	Actinomyces bouchesdurhonensis	55.5	55.5	0.83	5e-07	28.89	113	MBF0967291.1	Bacteria; Actinomycetota; Actinomycetes; Actinomycetales;
WXG100 family type VII secretion target [Actinomyces bouchesdurhonensis]	Actinomyces bouchesdurhonensis	55.1	55.1	0.83	5e-07	28.89	102	WP_073982648.1	Bacteria; Actinomycetota; Actinomycetes; Actinomycetales;
WXG100 family type VII secretion target [Actinomyces sp.]	Actinomyces sp.	63.2	63.2	0.76	5e-10	36.14	105	MBS6639196.1	Bacteria; Actinomycetota; Actinomycetes; Actinomycetales;
WXG100 family type VII secretion target [Actinomyces sp.]	Actinomyces sp.	60.8	60.8	0.88	3e-09	32.29	105	MBS4874796.1	Bacteria; Actinomycetota; Actinomycetes; Actinomycetales;
WXG100 family type VII secretion target [Actinomyces sp.]	Actinomyces sp.	56.2	56.2	0.82	5e-07	32.58	145	RKV67383.1	Bacteria; Actinomycetota; Actinomycetes; Actinomycetales;
type VII secretion protein [Actinomyces sp. HMSC062G12]	Actinomyces sp. HMSC062G12	65.5	65.5	0.88	5e-11	33.33	105	OFQ23540.1	Bacteria; Actinomycetota; Actinomycetes; Actinomycetales;
WXG100 family type VII secretion target [Actinomyces sp. ICM47]	Actinomyces sp. ICM47	55.8	55.8	0.77	3e-07	32.14	101	WP_009648333.1	Bacteria; Actinomycetota; Actinomycetes; Actinomycetales;
conserved hypothetical protein [Actinomyces sp. oral taxon 180 str. F0310]	Actinomyces sp. oral taxon 180 str. F0310	63.2	63.2	0.7	5e-10	39.47	105	EFU61198.1	Bacteria; Actinomycetota; Actinomycetes; Actinomycetales;
WXG100 family type VII secretion target [Actinomycetaceae]	Actinomycetaceae	63.2	63.2	0.7	5e-10	39.47	101	WP_193389671.1	Bacteria; Actinomycetota; Actinomycetes; Actinomycetales.
TPA: WXG100 family type VII secretion target [Actinomycetales bacterium]	Actinomycetales bacterium	96.7	96.7	0.97	3e-23	51.43	109	HHU45457.1	Bacteria; Actinomycetota; Actinomycetes; Actinomycetales.
WXG100 family type VII secretion target [Actinomycetales bacterium SN12]	Actinomycetales bacterium SN12	59.7	59.7	0.92	9e-09	30	104	PKI89921.1	Bacteria; Actinomycetota; Actinomycetes; Actinomycetales.
WXG100 family type VII secretion target [Actinomycetales bacterium SN12]	Actinomycetales bacterium SN12	59.7	59.7	0.92	1e-08	30	104	PKI89910.1	Bacteria; Actinomycetota; Actinomycetes; Actinomycetales.
WXG100 family type VII secretion target [Actinomycetia bacterium]	Actinomycetia bacterium	69.3	69.3	0.9	2e-12	34.69	104	MCA1695801.1	Bacteria; Actinomycetota; Actinomycetes; unclassified Actinomycetes
WXG100 family type VII secretion target [Actinomycetia bacterium]	Actinomycetia bacterium	69.3	69.3	0.74	2e-12	38.75	104	MCA1674834.1	Bacteria; Actinomycetota; Actinomycetes; unclassified Actinomycetes
WXG100 family type VII secretion target [Actinomycetia bacterium]	Actinomycetia bacterium	66.2	66.2	0.9	2e-11	33.67	100	MCA1694076.1	Bacteria; Actinomycetota; Actinomycetes; unclassified Actinomycetes
WXG100 family type VII secretion target [Actinomycetia bacterium]	Actinomycetia bacterium	60.1	60.1	0.9	6e-09	33.67	103	MCA1691540.1	Bacteria; Actinomycetota; Actinomycetes; unclassified Actinomycetes
WXG100 family type VII secretion target [Actinomycetia bacterium]	Actinomycetia bacterium	56.2	56.2	0.97	6e-07	27.62	150	MSX04617.1	Bacteria; Actinomycetota; Actinomycetes; unclassified Actinomycetes
WXG100 family type VII secretion target [Actinomycetospora callitridis]	Actinomycetospora callitridis	80.9	80.9	0.97	9e-17	37.14	123	WP_274194333.1	Bacteria; Actinomycetota; Actinomycetes; Pseudonocardiales;
WXG100 family type VII secretion target [Actinomycetospora chiangmaiensis]	Actinomycetospora chiangmaiensis	64.7	64.7	0.91	1e-10	30.3	103	WP_018330947.1	Bacteria; Actinomycetota; Actinomycetes; Pseudonocardiales;
WXG100 family type VII secretion target [Actinomycetospora chibensis]	Actinomycetospora chibensis	80.9	80.9	0.97	7e-17	37.14	123	WP_274190733.1	Bacteria; Actinomycetota; Actinomycetes; Pseudonocardiales;
WXG100 family type VII secretion target [Actinomycetospora cinnamomea]	Actinomycetospora cinnamomea	68.2	68.2	0.88	6e-12	32.29	122	WP_165825788.1	Bacteria; Actinomycetota; Actinomycetes; Pseudonocardiales;
WXG100 family type VII secretion target [Actinomycetospora corticicola]	Actinomycetospora corticicola	61.6	61.6	0.91	2e-09	29.29	103	WP_179795237.1	Bacteria; Actinomycetota; Actinomycetes; Pseudonocardiales;
WXG100 family type VII secretion target [Actinomycetospora endophytica]	Actinomycetospora endophytica	62.8	62.8	0.81	6e-10	32.95	103	MCD2192512.1	Bacteria; Actinomycetota; Actinomycetes; Pseudonocardiales;
WXG100 family type VII secretion target [Actinomycetospora endophytica]	Actinomycetospora endophytica	60.8	60.8	0.77	1e-08	33.33	148	WP_269069429.1	Bacteria; Actinomycetota; Actinomycetes; Pseudonocardiales;
WXG100 family type VII secretion target [Actinomycetospora lutea]	Actinomycetospora lutea	63.9	63.9	0.83	3e-10	32.22	122	WP_274280626.1	Bacteria; Actinomycetota; Actinomycetes; Pseudonocardiales;
WXG100 family type VII secretion target [Actinomycetospora soli]	Actinomycetospora soli	56.6	56.6	0.81	1e-07	29.55	103	WP_230755908.1	Bacteria; Actinomycetota; Actinomycetes; Pseudonocardiales;
hypothetical protein Acsp06_07900 [Actinomycetospora sp. NBRC 106375]	Actinomycetospora sp. NBRC 106375	74.7	74.7	0.94	2e-14	34.31	127	GLZ44605.1	Bacteria; Actinomycetota; Actinomycetes; Pseudonocardiales;
hypothetical protein Acsp07_03930 [Actinomycetospora sp. NBRC 106378]	Actinomycetospora sp. NBRC 106378	62.8	62.8	0.91	7e-10	30.3	103	GLZ50776.1	Bacteria; Actinomycetota; Actinomycetes; Pseudonocardiales;
WXG100 family type VII secretion target [Actinomycetospora sp. TBRC 11914]	Actinomycetospora sp. TBRC 11914	62.4	62.4	0.81	8e-10	32.95	103	NMO93442.1	Bacteria; Actinomycetota; Actinomycetes; Pseudonocardiales;
WXG100 family type VII secretion target [Actinomycetospora sp. TBRC 11914]	Actinomycetospora sp. TBRC 11914	60.8	60.8	0.77	6e-09	33.33	122	WP_282439740.1	Bacteria; Actinomycetota; Actinomycetes; Pseudonocardiales;
WXG100 family type VII secretion target [Actinomycetospora succinea]	Actinomycetospora succinea	71.2	71.2	0.9	5e-13	31.63	122	WP_166660129.1	Bacteria; Actinomycetota; Actinomycetes; Pseudonocardiales;
WXG100 family type VII secretion target [Actinophytocola sp.]	Actinophytocola sp.	58.2	58.2	0.74	2e-07	33.75	190	MQA62249.1	Bacteria; Actinomycetota; Actinomycetes; Pseudonocardiales;
WXG100 family type VII secretion target [Actinoplanes]	Actinoplanes	57.8	57.8	0.88	5e-08	32.29	104	WP_067697749.1	Bacteria; Actinomycetota; Actinomycetes; Micromonosporales;
WXG100 family type VII secretion target [Actinoplanes teichomyceticus]	Actinoplanes teichomyceticus	56.6	56.6	0.69	2e-07	40	104	WP_122979796.1	Bacteria; Actinomycetota; Actinomycetes; Micromonosporales;
WXG100 family type VII secretion target [Actinopolyspora halophila]	Actinopolyspora halophila	55.5	55.5	0.77	4e-07	30.95	104	WP_017976769.1	Bacteria; Actinomycetota; Actinomycetes; Actinopolysporales;
WXG100 family type VII secretion target [Actinotalea ferrariae]	Actinotalea ferrariae	57.8	57.8	0.78	5e-08	35.29	103	WP_221654351.1	Bacteria; Actinomycetota; Actinomycetes; Micrococcales;
WXG100 family type VII secretion target [Actinotalea solisilvae]	Actinotalea solisilvae	56.2	56.2	0.76	2e-07	36.14	103	WP_199422636.1	Bacteria; Actinomycetota; Actinomycetes; Micrococcales;
WXG100 family type VII secretion target [Agreia bicolorata]	Agreia bicolorata	54.7	54.7	0.68	6e-07	31.08	96	WP_078713939.1	Bacteria; Actinomycetota; Actinomycetes; Micrococcales;
WXG100 family type VII secretion target [Agromyces atrinae]	Agromyces atrinae	61.6	61.6	0.92	2e-09	28	105	WP_129173781.1	Bacteria; Actinomycetota; Actinomycetes; Micrococcales;
WXG100 family type VII secretion target [Alloactinosynnema sp. L-07]	Alloactinosynnema sp. L-07	59.3	59.3	0.8	1e-08	34.48	103	WP_054052152.1	Bacteria; Actinomycetota; Actinomycetes; Pseudonocardiales;
WXG100 family type VII secretion target [Allocatelliglobosispora scoriae]	Allocatelliglobosispora scoriae	63.2	63.2	0.93	4e-10	31.68	107	WP_184839261.1	Bacteria; Actinomycetota; Actinomycetes; Micromonosporales;
WXG100 family type VII secretion target [Allocatelliglobosispora scoriae]	Allocatelliglobosispora scoriae	59.7	59.7	0.99	2e-08	30.84	119	WP_184832435.1	Bacteria; Actinomycetota; Actinomycetes; Micromonosporales;
WXG100 family type VII secretion target [Amycolatopsis jiangsuensis]	Amycolatopsis jiangsuensis	55.8	55.8	0.78	4e-07	29.41	106	WP_184781295.1	Bacteria; Actinomycetota; Actinomycetes; Pseudonocardiales;
WXG100 family type VII secretion target [Amycolatopsis sulphurea]	Amycolatopsis sulphurea	54.3	54.3	0.95	1e-06	25.24	106	WP_098511558.1	Bacteria; Actinomycetota; Actinomycetes; Pseudonocardiales;
WXG100 family type VII secretion target [Antrihabitans sp. YC2-6]	Antrihabitans sp. YC2-6	58.5	58.5	0.87	3e-08	30.53	104	WP_199686324.1	Bacteria; Actinomycetota; Actinomycetes; Mycobacteriales;
hypothetical protein GCM10025874_04950 [Arenivirga flava]	Arenivirga flava	55.8	55.8	0.84	3e-07	33.7	97	GMA27242.1	Bacteria; Actinomycetota; Actinomycetes; Micrococcales;
WXG100 family type VII secretion target [Austwickia chelonae]	Austwickia chelonae	80.5	80.5	0.89	6e-17	37.11	103	WP_006504168.1	Bacteria; Actinomycetota; Actinomycetes; Micrococcales;
WXG100 family type VII secretion target [Austwickia chelonae]	Austwickia chelonae	78.2	78.2	0.89	6e-16	37.11	103	WP_116115701.1	Bacteria; Actinomycetota; Actinomycetes; Micrococcales;
WXG100 family type VII secretion target [Austwickia sp. TVS 96-490-7B]	Austwickia sp. TVS 96-490-7B	79	79	0.89	4e-16	40.21	106	WP_219108769.1	Bacteria; Actinomycetota; Actinomycetes; Micrococcales;
TPA: WXG100 family type VII secretion target [Candidatus Corynebacterium avicola]	Candidatus Corynebacterium avicola	117	117	0.84	2e-31	62.64	94	HIW90353.1	Bacteria; Actinomycetota; Actinomycetes; Mycobacteriales;
TPA: WXG100 family type VII secretion target [Candidatus Corynebacterium faecigallinarum]	Candidatus Corynebacterium faecigallinarum	115	115	0.84	1e-30	60.44	94	HJC85396.1	Bacteria; Actinomycetota; Actinomycetes; Mycobacteriales;
TPA: WXG100 family type VII secretion target [Candidatus Corynebacterium gallistercoris]	Candidatus Corynebacterium gallistercoris	107	107	0.85	1e-27	58.7	95	HIW96510.1	Bacteria; Actinomycetota; Actinomycetes; Mycobacteriales;
WXG100 family type VII secretion target [Catenulispora pinisilvae]	Catenulispora pinisilvae	54.7	54.7	0.87	1e-06	31.91	122	WP_194897622.1	Bacteria; Actinomycetota; Actinomycetes; Catenulisporales;
WXG100 family type VII secretion target [Catenulispora sp.]	Catenulispora sp.	57.4	57.4	0.87	1e-07	31.91	124	NUR59170.1	Bacteria; Actinomycetota; Actinomycetes; Catenulisporales;
WXG100 family type VII secretion target [Catenulispora sp.]	Catenulispora sp.	57	57	0.87	2e-07	31.91	139	NUP48547.1	Bacteria; Actinomycetota; Actinomycetes; Catenulisporales;
WXG100 family type VII secretion target [Chloroflexota bacterium]	Chloroflexota bacterium	65.9	65.9	0.9	3e-11	35.71	104	TMD89977.1	Bacteria; Chloroflexota; unclassified Chloroflexota
WXG100 family type VII secretion target [Chloroflexota bacterium]	Chloroflexota bacterium	64.3	64.3	0.9	2e-10	35.71	104	TMC98096.1	Bacteria; Chloroflexota; unclassified Chloroflexota
WXG100 family type VII secretion target [Clavibacter]	Clavibacter	55.1	55.1	0.84	5e-07	28.57	96	WP_063071387.1	Bacteria; Actinomycetota; Actinomycetes; Micrococcales;
WXG100 family type VII secretion target [Clavibacter]	Clavibacter	54.3	54.3	0.84	1e-06	27.47	96	WP_015491075.1	Bacteria; Actinomycetota; Actinomycetes; Micrococcales;
WXG100 family type VII secretion target [Clavibacter]	Clavibacter	53.9	53.9	0.84	1e-06	27.47	96	WP_043586029.1	Bacteria; Actinomycetota; Actinomycetes; Micrococcales;
WXG100 family type VII secretion target [Clavibacter]	Clavibacter	53.9	53.9	0.84	1e-06	27.47	96	WP_119401499.1	Bacteria; Actinomycetota; Actinomycetes; Micrococcales;
WXG100 family type VII secretion target [Clavibacter michiganensis]	Clavibacter michiganensis	54.7	54.7	0.84	7e-07	27.47	96	WP_012299995.1	Bacteria; Actinomycetota; Actinomycetes; Micrococcales;
WXG100 family type VII secretion target [Clavibacter michiganensis]	Clavibacter michiganensis	54.3	54.3	0.84	1e-06	27.47	96	WP_094116504.1	Bacteria; Actinomycetota; Actinomycetes; Micrococcales;
WXG100 family type VII secretion target [Clavibacter michiganensis]	Clavibacter michiganensis	54.3	54.3	0.84	1e-06	27.47	96	WP_086527169.1	Bacteria; Actinomycetota; Actinomycetes; Micrococcales;
WXG100 family type VII secretion target [Clavibacter michiganensis]	Clavibacter michiganensis	53.9	53.9	0.84	1e-06	27.47	96	WP_209660068.1	Bacteria; Actinomycetota; Actinomycetes; Micrococcales;
WXG100 family type VII secretion target [Clavibacter michiganensis]	Clavibacter michiganensis	53.9	53.9	0.84	1e-06	27.47	96	WP_167437017.1	Bacteria; Actinomycetota; Actinomycetes; Micrococcales;
WXG100 family type VII secretion target [Clavibacter phaseoli]	Clavibacter phaseoli	55.1	55.1	0.84	6e-07	28.57	96	WP_243574950.1	Bacteria; Actinomycetota; Actinomycetes; Micrococcales;
TPA: WXG100 family type VII secretion target [Corynebacteriales bacterium]	Corynebacteriales bacterium	72.4	72.4	0.87	1e-13	39.36	115	HHY07777.1	Bacteria; Actinomycetota; Actinomycetes; Mycobacteriales.
WXG100 family type VII secretion target [Corynebacteriales bacterium]	Corynebacteriales bacterium	66.2	66.2	0.87	3e-11	35.11	99	MBS6415224.1	Bacteria; Actinomycetota; Actinomycetes; Mycobacteriales.
WXG100 family type VII secretion target [Corynebacterium]	Corynebacterium	213	213	1	3e-69	99.07	108	WP_003860664.1	Bacteria; Actinomycetota; Actinomycetes; Mycobacteriales;
WXG100 family type VII secretion target [Corynebacterium]	Corynebacterium	211	211	1	2e-68	98.15	108	WP_003854532.1	Bacteria; Actinomycetota; Actinomycetes; Mycobacteriales;
WXG100 family type VII secretion target [Corynebacterium]	Corynebacterium	149	149	0.93	3e-44	70.3	104	WP_259885573.1	Bacteria; Actinomycetota; Actinomycetes; Mycobacteriales;
WXG100 family type VII secretion target [Corynebacterium]	Corynebacterium	149	149	0.93	4e-44	70.3	104	WP_005322747.1	Bacteria; Actinomycetota; Actinomycetes; Mycobacteriales;
WXG100 family type VII secretion target [Corynebacterium]	Corynebacterium	149	149	0.93	5e-44	70.3	104	WP_005328030.1	Bacteria; Actinomycetota; Actinomycetes; Mycobacteriales;
WXG100 family type VII secretion target [Corynebacterium]	Corynebacterium	149	149	0.93	7e-44	70.3	104	WP_023020602.1	Bacteria; Actinomycetota; Actinomycetes; Mycobacteriales;
WXG100 family type VII secretion target [Corynebacterium]	Corynebacterium	148	148	0.93	1e-43	69.31	104	WP_238800269.1	Bacteria; Actinomycetota; Actinomycetes; Mycobacteriales;
WXG100 family type VII secretion target [Corynebacterium]	Corynebacterium	148	148	1	1e-43	68.52	105	WP_070521640.1	Bacteria; Actinomycetota; Actinomycetes; Mycobacteriales;
WXG100 family type VII secretion target [Corynebacterium]	Corynebacterium	148	148	1	1e-43	68.52	105	WP_010189512.1	Bacteria; Actinomycetota; Actinomycetes; Mycobacteriales;
WXG100 family type VII secretion target [Corynebacterium]	Corynebacterium	147	147	1	2e-43	68.52	105	WP_046648440.1	Bacteria; Actinomycetota; Actinomycetes; Mycobacteriales;
WXG100 family type VII secretion target [Corynebacterium]	Corynebacterium	147	147	1	2e-43	69.44	105	WP_123960817.1	Bacteria; Actinomycetota; Actinomycetes; Mycobacteriales;
WXG100 family type VII secretion target [Corynebacterium]	Corynebacterium	146	146	1	5e-43	67.59	105	WP_070537444.1	Bacteria; Actinomycetota; Actinomycetes; Mycobacteriales;
WXG100 family type VII secretion target [Corynebacterium]	Corynebacterium	146	146	0.93	6e-43	68.32	104	WP_005277114.1	Bacteria; Actinomycetota; Actinomycetes; Mycobacteriales;
WXG100 family type VII secretion target [Corynebacterium]	Corynebacterium	146	146	1	7e-43	70.37	105	WP_227280812.1	Bacteria; Actinomycetota; Actinomycetes; Mycobacteriales;
WXG100 family type VII secretion target [Corynebacterium]	Corynebacterium	145	145	1	1e-42	66.67	105	WP_039673786.1	Bacteria; Actinomycetota; Actinomycetes; Mycobacteriales;
WXG100 family type VII secretion target [Corynebacterium]	Corynebacterium	144	144	1	3e-42	66.67	105	WP_066486252.1	Bacteria; Actinomycetota; Actinomycetes; Mycobacteriales;
WXG100 family type VII secretion target [Corynebacterium]	Corynebacterium	144	144	1	6e-42	66.67	105	WP_061920581.1	Bacteria; Actinomycetota; Actinomycetes; Mycobacteriales;
WXG100 family type VII secretion target [Corynebacterium]	Corynebacterium	142	142	1	2e-41	65.74	105	WP_034656525.1	Bacteria; Actinomycetota; Actinomycetes; Mycobacteriales;
WXG100 family type VII secretion target [Corynebacterium]	Corynebacterium	132	132	1	3e-37	64.81	105	WP_010934381.1	Bacteria; Actinomycetota; Actinomycetes; Mycobacteriales;
WXG100 family type VII secretion target [Corynebacterium]	Corynebacterium	127	127	1	3e-35	60.19	105	WP_018121610.1	Bacteria; Actinomycetota; Actinomycetes; Mycobacteriales;
WXG100 family type VII secretion target [Corynebacterium]	Corynebacterium	126	126	1	6e-35	60.19	105	WP_049148452.1	Bacteria; Actinomycetota; Actinomycetes; Mycobacteriales;
WXG100 family type VII secretion target [Corynebacterium]	Corynebacterium	125	125	0.93	2e-34	59.41	104	WP_151528902.1	Bacteria; Actinomycetota; Actinomycetes; Mycobacteriales;
WXG100 family type VII secretion target [Corynebacterium]	Corynebacterium	125	125	0.93	2e-34	59.41	104	WP_151549509.1	Bacteria; Actinomycetota; Actinomycetes; Mycobacteriales;
WXG100 family type VII secretion target [Corynebacterium]	Corynebacterium	116	116	0.84	3e-31	60.44	94	WP_078057072.1	Bacteria; Actinomycetota; Actinomycetes; Mycobacteriales;
WXG100 family type VII secretion target [Corynebacterium]	Corynebacterium	116	116	0.86	4e-31	62.37	95	WP_070488703.1	Bacteria; Actinomycetota; Actinomycetes; Mycobacteriales;
WXG100 family type VII secretion target [Corynebacterium]	Corynebacterium	114	114	0.86	2e-30	61.29	95	WP_035003052.1	Bacteria; Actinomycetota; Actinomycetes; Mycobacteriales;
WXG100 family type VII secretion target [Corynebacterium]	Corynebacterium	113	113	0.85	7e-30	60.87	95	WP_151842129.1	Bacteria; Actinomycetota; Actinomycetes; Mycobacteriales;
WXG100 family type VII secretion target [Corynebacterium]	Corynebacterium	111	111	0.85	2e-29	60.87	95	WP_034980294.1	Bacteria; Actinomycetota; Actinomycetes; Mycobacteriales;
WXG100 family type VII secretion target [Corynebacterium]	Corynebacterium	111	111	0.91	5e-29	54.55	103	WP_012732365.1	Bacteria; Actinomycetota; Actinomycetes; Mycobacteriales;
WXG100 family type VII secretion target [Corynebacterium]	Corynebacterium	110	110	0.85	6e-29	59.78	95	WP_034971117.1	Bacteria; Actinomycetota; Actinomycetes; Mycobacteriales;
WXG100 family type VII secretion target [Corynebacterium]	Corynebacterium	108	108	0.84	3e-28	59.34	94	WP_012359626.1	Bacteria; Actinomycetota; Actinomycetes; Mycobacteriales;
WXG100 family type VII secretion target [Corynebacterium]	Corynebacterium	103	103	0.92	4e-26	52	108	WP_005510029.1	Bacteria; Actinomycetota; Actinomycetes; Mycobacteriales;
WXG100 family type VII secretion target [Corynebacterium]	Corynebacterium	100	100	0.85	4e-25	53.26	94	WP_035113656.1	Bacteria; Actinomycetota; Actinomycetes; Mycobacteriales;
WXG100 family type VII secretion target [Corynebacterium]	Corynebacterium	96.7	96.7	0.94	4e-23	50	107	WP_087117190.1	Bacteria; Actinomycetota; Actinomycetes; Mycobacteriales;
WXG100 family type VII secretion target [Corynebacterium]	Corynebacterium	96.3	96.3	0.96	5e-23	48.08	105	WP_070477585.1	Bacteria; Actinomycetota; Actinomycetes; Mycobacteriales;
WXG100 family type VII secretion target [Corynebacterium]	Corynebacterium	95.9	95.9	0.94	6e-23	46.08	105	WP_052205345.1	Bacteria; Actinomycetota; Actinomycetes; Mycobacteriales;
WXG100 family type VII secretion target [Corynebacterium]	Corynebacterium	94	94	0.96	4e-22	47.12	105	WP_071567367.1	Bacteria; Actinomycetota; Actinomycetes; Mycobacteriales;
WXG100 family type VII secretion target [Corynebacterium]	Corynebacterium	93.2	93.2	0.98	7e-22	43.4	105	WP_005286596.1	Bacteria; Actinomycetota; Actinomycetes; Mycobacteriales;
WXG100 family type VII secretion target [Corynebacterium]	Corynebacterium	92.8	92.8	1	9e-22	46.3	105	WP_095277829.1	Bacteria; Actinomycetota; Actinomycetes; Mycobacteriales;
WXG100 family type VII secretion target [Corynebacterium]	Corynebacterium	92.4	92.4	1	1e-21	46.3	105	WP_095546782.1	Bacteria; Actinomycetota; Actinomycetes; Mycobacteriales;
WXG100 family type VII secretion target [Corynebacterium]	Corynebacterium	90.9	90.9	1	7e-21	44.44	105	WP_070763227.1	Bacteria; Actinomycetota; Actinomycetes; Mycobacteriales;
WXG100 family type VII secretion target [Corynebacterium]	Corynebacterium	90.5	90.5	0.99	1e-20	48.6	109	WP_070521586.1	Bacteria; Actinomycetota; Actinomycetes; Mycobacteriales;
WXG100 family type VII secretion target [Corynebacterium]	Corynebacterium	89	89	0.9	3e-20	44.9	103	WP_070422754.1	Bacteria; Actinomycetota; Actinomycetes; Mycobacteriales;
WXG100 family type VII secretion target [Corynebacterium]	Corynebacterium	87	87	0.89	2e-19	43.3	103	WP_181889836.1	Bacteria; Actinomycetota; Actinomycetes; Mycobacteriales;
WXG100 family type VII secretion target [Corynebacterium]	Corynebacterium	86.7	86.7	0.89	3e-19	43.3	103	WP_034997307.1	Bacteria; Actinomycetota; Actinomycetes; Mycobacteriales;
WXG100 family type VII secretion target [Corynebacterium]	Corynebacterium	85.5	85.5	0.89	7e-19	42.27	103	WP_239217657.1	Bacteria; Actinomycetota; Actinomycetes; Mycobacteriales;
WXG100 family type VII secretion target [Corynebacterium]	Corynebacterium	84	84	0.89	3e-18	42.27	103	WP_181191473.1	Bacteria; Actinomycetota; Actinomycetes; Mycobacteriales;
WXG100 family type VII secretion target [Corynebacterium afermentans]	Corynebacterium afermentans	86.7	86.7	0.89	2e-19	43.3	103	WP_194561037.1	Bacteria; Actinomycetota; Actinomycetes; Mycobacteriales;
WXG100 family type VII secretion target [Corynebacterium alimapuense]	Corynebacterium alimapuense	150	150	1	2e-44	69.44	105	WP_123047991.1	Bacteria; Actinomycetota; Actinomycetes; Mycobacteriales;
WXG100 family type VII secretion target [Corynebacterium ammoniagenes]	Corynebacterium ammoniagenes	135	135	0.93	2e-38	64.36	104	WP_003848226.1	Bacteria; Actinomycetota; Actinomycetes; Mycobacteriales;
WXG100 family type VII secretion target [Corynebacterium ammoniagenes]	Corynebacterium ammoniagenes	133	133	0.93	1e-37	63.37	104	WP_168939047.1	Bacteria; Actinomycetota; Actinomycetes; Mycobacteriales;
WXG100 family type VII secretion target [Corynebacterium amycolatum]	Corynebacterium amycolatum	104	104	0.92	3e-26	52	108	WP_115598002.1	Bacteria; Actinomycetota; Actinomycetes; Mycobacteriales;
WXG100 family type VII secretion target [Corynebacterium amycolatum]	Corynebacterium amycolatum	91.3	91.3	0.82	3e-21	50.56	97	WP_222865123.1	Bacteria; Actinomycetota; Actinomycetes; Mycobacteriales;
WXG100 family type VII secretion target [Corynebacterium anserum]	Corynebacterium anserum	100	100	0.84	4e-25	57.14	95	WP_185770305.1	Bacteria; Actinomycetota; Actinomycetes; Mycobacteriales;
WXG100 family type VII secretion target [Corynebacterium anserum]	Corynebacterium anserum	97.8	97.8	0.84	8e-24	56.04	95	WP_186276805.1	Bacteria; Actinomycetota; Actinomycetes; Mycobacteriales;
WXG100 family type VII secretion target [Corynebacterium antarcticum]	Corynebacterium antarcticum	112	112	1	1e-29	55.56	105	WP_200260353.1	Bacteria; Actinomycetota; Actinomycetes; Mycobacteriales;
WXG100 family type VII secretion target [Corynebacterium appendicis]	Corynebacterium appendicis	96.3	96.3	0.94	5e-23	50	107	WP_076599155.1	Bacteria; Actinomycetota; Actinomycetes; Mycobacteriales;
WXG100 family type VII secretion target [Corynebacterium aquatimens]	Corynebacterium aquatimens	90.9	90.9	0.96	6e-21	48.08	106	WP_196825337.1	Bacteria; Actinomycetota; Actinomycetes; Mycobacteriales;
WXG100 family type VII secretion target [Corynebacterium aquilae]	Corynebacterium aquilae	151	151	0.93	9e-45	72.28	104	WP_075724809.1	Bacteria; Actinomycetota; Actinomycetes; Mycobacteriales;
WXG100 family type VII secretion target [Corynebacterium argentoratense]	Corynebacterium argentoratense	156	156	1	6e-47	74.07	105	WP_021012134.1	Bacteria; Actinomycetota; Actinomycetes; Mycobacteriales;
WXG100 family type VII secretion target [Corynebacterium atypicum]	Corynebacterium atypicum	140	140	0.93	1e-40	68.32	104	WP_038604504.1	Bacteria; Actinomycetota; Actinomycetes; Mycobacteriales;
WXG100 family type VII secretion target [Corynebacterium belfantii]	Corynebacterium belfantii	131	131	1	6e-37	64.81	105	WP_196981392.1	Bacteria; Actinomycetota; Actinomycetes; Mycobacteriales;
WXG100 family type VII secretion target [Corynebacterium bouchesdurhonense]	Corynebacterium bouchesdurhonense	94.7	94.7	0.94	2e-22	46.08	105	WP_066529618.1	Bacteria; Actinomycetota; Actinomycetes; Mycobacteriales;
WXG100 family type VII secretion target [Corynebacterium bovis]	Corynebacterium bovis	109	109	0.84	2e-28	58.24	95	WP_010265359.1	Bacteria; Actinomycetota; Actinomycetes; Mycobacteriales;
WXG100 family type VII secretion target [Corynebacterium bovis]	Corynebacterium bovis	109	109	0.84	3e-28	58.24	121	QQC47277.1	Bacteria; Actinomycetota; Actinomycetes; Mycobacteriales;
WXG100 family type VII secretion target [Corynebacterium bovis]	Corynebacterium bovis	108	108	0.84	6e-28	57.14	95	WP_125173943.1	Bacteria; Actinomycetota; Actinomycetes; Mycobacteriales;
WXG100 family type VII secretion target [Corynebacterium callunae]	Corynebacterium callunae	187	187	1	3e-59	87.04	108	WP_015650436.1	Bacteria; Actinomycetota; Actinomycetes; Mycobacteriales;
WXG100 family type VII secretion target [Corynebacterium callunae]	Corynebacterium callunae	185	185	1	2e-58	86.11	108	WP_247776010.1	Bacteria; Actinomycetota; Actinomycetes; Mycobacteriales;
WXG100 family type VII secretion target [Corynebacterium camporealensis]	Corynebacterium camporealensis	149	149	1	7e-44	68.52	105	WP_035106598.1	Bacteria; Actinomycetota; Actinomycetes; Mycobacteriales;
WXG100 family type VII secretion target [Corynebacterium canis]	Corynebacterium canis	145	145	1	1e-42	65.74	105	WP_146325354.1	Bacteria; Actinomycetota; Actinomycetes; Mycobacteriales;
WXG100 family type VII secretion target [Corynebacterium capitovis]	Corynebacterium capitovis	90.5	90.5	0.89	7e-21	44.33	103	WP_018017535.1	Bacteria; Actinomycetota; Actinomycetes; Mycobacteriales;
WXG100 family type VII secretion target [Corynebacterium casei]	Corynebacterium casei	136	136	0.93	7e-39	64.36	104	WP_025387095.1	Bacteria; Actinomycetota; Actinomycetes; Mycobacteriales;
WXG100 family type VII secretion target [Corynebacterium casei]	Corynebacterium casei	134	134	0.93	3e-38	63.37	104	WP_006823266.1	Bacteria; Actinomycetota; Actinomycetes; Mycobacteriales;
WXG100 family type VII secretion target [Corynebacterium caspium]	Corynebacterium caspium	130	130	0.87	2e-36	70.53	109	WP_018340336.1	Bacteria; Actinomycetota; Actinomycetes; Mycobacteriales;
WXG100 family type VII secretion target [Corynebacterium choanae]	Corynebacterium choanae	135	135	1	1e-38	65.74	105	WP_123929425.1	Bacteria; Actinomycetota; Actinomycetes; Mycobacteriales;
WXG100 family type VII secretion target [Corynebacterium ciconiae]	Corynebacterium ciconiae	131	131	0.93	5e-37	63.37	104	WP_018018742.1	Bacteria; Actinomycetota; Actinomycetes; Mycobacteriales;
WXG100 family type VII secretion target [Corynebacterium comes]	Corynebacterium comes	154	154	1	5e-46	71.3	105	WP_156226925.1	Bacteria; Actinomycetota; Actinomycetes; Mycobacteriales;
WXG100 family type VII secretion target [Corynebacterium crudilactis]	Corynebacterium crudilactis	197	197	1	3e-63	93.58	109	WP_066564634.1	Bacteria; Actinomycetota; Actinomycetes; Mycobacteriales;
WXG100 family type VII secretion target [Corynebacterium cystitidis]	Corynebacterium cystitidis	89.7	89.7	0.96	2e-20	42.31	113	WP_092256318.1	Bacteria; Actinomycetota; Actinomycetes; Mycobacteriales;
WXG100 family type VII secretion target [Corynebacterium cystitidis]	Corynebacterium cystitidis	88.2	88.2	0.96	1e-19	41.35	113	WP_257159314.1	Bacteria; Actinomycetota; Actinomycetes; Mycobacteriales;
WXG100 family type VII secretion target [Corynebacterium dentalis]	Corynebacterium dentalis	101	101	0.86	2e-25	55.91	95	WP_099297923.1	Bacteria; Actinomycetota; Actinomycetes; Mycobacteriales;
WXG100 family type VII secretion target [Corynebacterium deserti]	Corynebacterium deserti	191	191	1	9e-61	88.89	108	WP_053544187.1	Bacteria; Actinomycetota; Actinomycetes; Mycobacteriales;
WXG100 family type VII secretion target [Corynebacterium diphtheriae]	Corynebacterium diphtheriae	134	134	1	6e-38	64.81	105	CAB0680505.1	Bacteria; Actinomycetota; Actinomycetes; Mycobacteriales;
WXG100 family type VII secretion target [Corynebacterium diphtheriae]	Corynebacterium diphtheriae	134	134	1	6e-38	65.74	105	WP_088262035.1	Bacteria; Actinomycetota; Actinomycetes; Mycobacteriales;
WXG100 family type VII secretion target [Corynebacterium diphtheriae]	Corynebacterium diphtheriae	133	133	1	1e-37	64.81	105	WP_070794572.1	Bacteria; Actinomycetota; Actinomycetes; Mycobacteriales;
WXG100 family type VII secretion target [Corynebacterium diphtheriae]	Corynebacterium diphtheriae	132	132	1	3e-37	64.81	105	WP_014306524.1	Bacteria; Actinomycetota; Actinomycetes; Mycobacteriales;
WXG100 family type VII secretion target [Corynebacterium diphtheriae]	Corynebacterium diphtheriae	132	132	1	3e-37	64.81	105	CAB0894336.1	Bacteria; Actinomycetota; Actinomycetes; Mycobacteriales;
WXG100 family type VII secretion target [Corynebacterium diphtheriae]	Corynebacterium diphtheriae	132	132	1	3e-37	64.81	105	WP_121431786.1	Bacteria; Actinomycetota; Actinomycetes; Mycobacteriales;
WXG100 family type VII secretion target [Corynebacterium diphtheriae]	Corynebacterium diphtheriae	132	132	1	4e-37	64.81	105	WP_014309121.1	Bacteria; Actinomycetota; Actinomycetes; Mycobacteriales;
WXG100 family type VII secretion target [Corynebacterium diphtheriae]	Corynebacterium diphtheriae	131	131	1	4e-37	64.81	105	WP_014310050.1	Bacteria; Actinomycetota; Actinomycetes; Mycobacteriales;
WXG100 family type VII secretion target [Corynebacterium diphtheriae]	Corynebacterium diphtheriae	131	131	1	6e-37	64.81	105	WP_004566872.1	Bacteria; Actinomycetota; Actinomycetes; Mycobacteriales;
WXG100 family type VII secretion target [Corynebacterium diphtheriae]	Corynebacterium diphtheriae	130	130	1	1e-36	64.81	105	WP_196974240.1	Bacteria; Actinomycetota; Actinomycetes; Mycobacteriales;
WXG100 family type VII secretion target [Corynebacterium diphtheriae]	Corynebacterium diphtheriae	130	130	1	1e-36	63.89	105	WP_181998109.1	Bacteria; Actinomycetota; Actinomycetes; Mycobacteriales;
WXG100 family type VII secretion target [Corynebacterium diphtheriae]	Corynebacterium diphtheriae	130	130	1	1e-36	63.89	105	WP_014311261.1	Bacteria; Actinomycetota; Actinomycetes; Mycobacteriales;
WXG100 family type VII secretion target [Corynebacterium diphtheriae]	Corynebacterium diphtheriae	130	130	1	1e-36	63.89	105	WP_085691180.1	Bacteria; Actinomycetota; Actinomycetes; Mycobacteriales;
WXG100 family type VII secretion target [Corynebacterium diphtheriae]	Corynebacterium diphtheriae	130	130	1	1e-36	63.89	105	CAB1029769.1	Bacteria; Actinomycetota; Actinomycetes; Mycobacteriales;
WXG100 family type VII secretion target [Corynebacterium diphtheriae]	Corynebacterium diphtheriae	130	130	1	1e-36	63.89	105	WP_196970118.1	Bacteria; Actinomycetota; Actinomycetes; Mycobacteriales;
WXG100 family type VII secretion target [Corynebacterium diphtheriae]	Corynebacterium diphtheriae	130	130	1	1e-36	63.89	105	CAB0851806.1	Bacteria; Actinomycetota; Actinomycetes; Mycobacteriales;
WXG100 family type VII secretion target [Corynebacterium diphtheriae]	Corynebacterium diphtheriae	129	129	1	3e-36	63.89	105	CAB1001629.1	Bacteria; Actinomycetota; Actinomycetes; Mycobacteriales;
WXG100 family type VII secretion target [Corynebacterium diphtheriae]	Corynebacterium diphtheriae	129	129	1	4e-36	63.89	105	CAB0587355.1	Bacteria; Actinomycetota; Actinomycetes; Mycobacteriales;
WXG100 family type VII secretion target [Corynebacterium diphtheriae]	Corynebacterium diphtheriae	129	129	1	5e-36	63.89	105	WP_259596859.1	Bacteria; Actinomycetota; Actinomycetes; Mycobacteriales;
WXG100 family type VII secretion target [Corynebacterium diphtheriae]	Corynebacterium diphtheriae	129	129	1	5e-36	62.96	105	WP_196978387.1	Bacteria; Actinomycetota; Actinomycetes; Mycobacteriales;
WXG100 family type VII secretion target [Corynebacterium diphtheriae]	Corynebacterium diphtheriae	127	127	1	1e-35	62.96	105	WP_235697280.1	Bacteria; Actinomycetota; Actinomycetes; Mycobacteriales;
WXG100 family type VII secretion target [Corynebacterium diphtheriae]	Corynebacterium diphtheriae	123	123	1	6e-34	63.89	104	WP_196976178.1	Bacteria; Actinomycetota; Actinomycetes; Mycobacteriales;
hypothetical protein CDC7B_0513 [Corynebacterium diphtheriae C7 (beta)]	Corynebacterium diphtheriae C7 (beta)	132	132	1	6e-37	64.81	142	AEX66712.1	Bacteria; Actinomycetota; Actinomycetes; Mycobacteriales;
hypothetical protein CDB402_0468 [Corynebacterium diphtheriae INCA 402]	Corynebacterium diphtheriae INCA 402	132	132	1	4e-37	64.81	142	AEX45779.1	Bacteria; Actinomycetota; Actinomycetes; Mycobacteriales;
WXG100 family type VII secretion target [Corynebacterium doosanense]	Corynebacterium doosanense	132	132	1	1e-37	62.04	105	WP_026159261.1	Bacteria; Actinomycetota; Actinomycetes; Mycobacteriales;
WXG100 family type VII secretion target [Corynebacterium durum]	Corynebacterium durum	126	126	0.93	5e-35	59.41	104	WP_179418832.1	Bacteria; Actinomycetota; Actinomycetes; Mycobacteriales;
WXG100 family type VII secretion target [Corynebacterium durum]	Corynebacterium durum	126	126	0.93	5e-35	59.41	104	WP_006062649.1	Bacteria; Actinomycetota; Actinomycetes; Mycobacteriales;
WXG100 family type VII secretion target [Corynebacterium efficiens]	Corynebacterium efficiens	175	175	1	2e-54	85.19	106	WP_006769742.1	Bacteria; Actinomycetota; Actinomycetes; Mycobacteriales;
WXG100 family type VII secretion target [Corynebacterium endometrii]	Corynebacterium endometrii	128	128	0.89	6e-36	61.86	103	WP_136140565.1	Bacteria; Actinomycetota; Actinomycetes; Mycobacteriales;
WXG100 family type VII secretion target [Corynebacterium epidermidicanis]	Corynebacterium epidermidicanis	131	131	0.76	4e-37	74.7	87	AKK02325.1	Bacteria; Actinomycetota; Actinomycetes; Mycobacteriales;
WXG100 family type VII secretion target [Corynebacterium falsenii]	Corynebacterium falsenii	118	118	0.85	6e-32	64.13	95	WP_224208341.1	Bacteria; Actinomycetota; Actinomycetes; Mycobacteriales;
WXG100 family type VII secretion target [Corynebacterium falsenii]	Corynebacterium falsenii	118	118	0.85	6e-32	64.13	95	WP_119664160.1	Bacteria; Actinomycetota; Actinomycetes; Mycobacteriales;
WXG100 family type VII secretion target [Corynebacterium falsenii]	Corynebacterium falsenii	118	118	0.85	8e-32	64.13	95	WP_025403464.1	Bacteria; Actinomycetota; Actinomycetes; Mycobacteriales;
WXG100 family type VII secretion target [Corynebacterium falsenii]	Corynebacterium falsenii	116	116	0.85	3e-31	63.04	95	WP_276785996.1	Bacteria; Actinomycetota; Actinomycetes; Mycobacteriales;
WXG100 family type VII secretion target [Corynebacterium felinum]	Corynebacterium felinum	150	150	1	2e-44	70.37	105	WP_277104647.1	Bacteria; Actinomycetota; Actinomycetes; Mycobacteriales;
WXG100 family type VII secretion target [Corynebacterium flavescens]	Corynebacterium flavescens	146	146	1	6e-43	67.59	105	WP_075729151.1	Bacteria; Actinomycetota; Actinomycetes; Mycobacteriales;
WXG100 family type VII secretion target [Corynebacterium fournieri]	Corynebacterium fournieri	87.8	87.8	0.89	9e-20	43.3	103	WP_085957643.1	Bacteria; Actinomycetota; Actinomycetes; Mycobacteriales;
WXG100 family type VII secretion target [Corynebacterium frankenforstense]	Corynebacterium frankenforstense	117	117	1	1e-31	55.56	104	WP_075663270.1	Bacteria; Actinomycetota; Actinomycetes; Mycobacteriales;
WXG100 family type VII secretion target [Corynebacterium freiburgense]	Corynebacterium freiburgense	125	125	1	9e-35	56.48	105	WP_027012715.1	Bacteria; Actinomycetota; Actinomycetes; Mycobacteriales;
WXG100 family type VII secretion target [Corynebacterium freneyi]	Corynebacterium freneyi	90.1	90.1	0.99	1e-20	48.6	109	WP_224371248.1	Bacteria; Actinomycetota; Actinomycetes; Mycobacteriales;
WXG100 family type VII secretion target [Corynebacterium gallinarum]	Corynebacterium gallinarum	174	174	1	3e-54	85.19	106	WP_191732682.1	Bacteria; Actinomycetota; Actinomycetes; Mycobacteriales;
WXG100 family type VII secretion target [Corynebacterium gerontici]	Corynebacterium gerontici	150	150	1	9e-45	71.3	105	WP_123935116.1	Bacteria; Actinomycetota; Actinomycetes; Mycobacteriales;
WXG100 family type VII secretion target [Corynebacterium glaucum]	Corynebacterium glaucum	98.2	98.2	0.94	8e-24	47.06	105	WP_095659268.1	Bacteria; Actinomycetota; Actinomycetes; Mycobacteriales;
WXG100 family type VII secretion target [Corynebacterium glucuronolyticum]	Corynebacterium glucuronolyticum	108	108	1	4e-28	52.78	105	MCI6206305.1	Bacteria; Actinomycetota; Actinomycetes; Mycobacteriales;
WXG100 family type VII secretion target [Corynebacterium glucuronolyticum]	Corynebacterium glucuronolyticum	107	107	1	1e-27	52.78	105	WP_005390454.1	Bacteria; Actinomycetota; Actinomycetes; Mycobacteriales;
WXG100 family type VII secretion target [Corynebacterium glucuronolyticum]	Corynebacterium glucuronolyticum	107	107	0.9	2e-27	55.1	105	WP_034989278.1	Bacteria; Actinomycetota; Actinomycetes; Mycobacteriales;
WXG100 family type VII secretion target [Corynebacterium glucuronolyticum]	Corynebacterium glucuronolyticum	106	106	0.9	3e-27	55.1	105	WP_084036634.1	Bacteria; Actinomycetota; Actinomycetes; Mycobacteriales;
WXG100 family type VII secretion target [Corynebacterium glucuronolyticum]	Corynebacterium glucuronolyticum	105	105	1	1e-26	51.85	105	WP_201839666.1	Bacteria; Actinomycetota; Actinomycetes; Mycobacteriales;
WXG100 family type VII secretion target [Corynebacterium glucuronolyticum ATCC 51866]	Corynebacterium glucuronolyticum ATCC 51866	103	103	0.87	4e-26	54.74	102	EEI63454.1	Bacteria; Actinomycetota; Actinomycetes; Mycobacteriales;
WXG100 family type VII secretion target [Corynebacterium glutamicum]	Corynebacterium glutamicum	215	215	1	5e-70	100	108	WP_011013743.1	Bacteria; Actinomycetota; Actinomycetes; Mycobacteriales;
WXG100 family type VII secretion target [Corynebacterium glutamicum]	Corynebacterium glutamicum	211	211	1	1e-68	98.15	108	WP_059288770.1	Bacteria; Actinomycetota; Actinomycetes; Mycobacteriales;
WXG100 family type VII secretion target [Corynebacterium glutamicum]	Corynebacterium glutamicum	209	209	1	5e-68	98.15	108	WP_075348099.1	Bacteria; Actinomycetota; Actinomycetes; Mycobacteriales;
WXG100 family type VII secretion target [Corynebacterium glyciniphilum]	Corynebacterium glyciniphilum	111	111	0.84	4e-29	59.34	94	WP_038546478.1	Bacteria; Actinomycetota; Actinomycetes; Mycobacteriales;
WXG100 family type VII secretion target [Corynebacterium glyciniphilum]	Corynebacterium glyciniphilum	108	108	0.84	5e-28	58.24	94	WP_145943083.1	Bacteria; Actinomycetota; Actinomycetes; Mycobacteriales;
WXG100 family type VII secretion target [Corynebacterium halotolerans]	Corynebacterium halotolerans	161	161	1	7e-49	75.93	105	WP_015399999.1	Bacteria; Actinomycetota; Actinomycetes; Mycobacteriales;
WXG100 family type VII secretion target [Corynebacterium halotolerans]	Corynebacterium halotolerans	97.4	97.4	0.97	2e-23	49.52	109	WP_048740135.1	Bacteria; Actinomycetota; Actinomycetes; Mycobacteriales;
WXG100 family type VII secretion target [Corynebacterium heidelbergense]	Corynebacterium heidelbergense	100	100	0.84	8e-25	57.14	94	WP_112769124.1	Bacteria; Actinomycetota; Actinomycetes; Mycobacteriales;
WXG100 family type VII secretion target [Corynebacterium heidelbergense]	Corynebacterium heidelbergense	100	100	0.84	1e-24	57.14	133	RAV32506.1	Bacteria; Actinomycetota; Actinomycetes; Mycobacteriales;
WXG100 family type VII secretion target [Corynebacterium hesseae]	Corynebacterium hesseae	150	150	1	2e-44	69.44	105	WP_269948414.1	Bacteria; Actinomycetota; Actinomycetes; Mycobacteriales;
WXG100 family type VII secretion target [Corynebacterium hindlerae]	Corynebacterium hindlerae	143	143	0.92	8e-42	67	105	WP_208768702.1	Bacteria; Actinomycetota; Actinomycetes; Mycobacteriales;
WXG100 family type VII secretion target [Corynebacterium hindlerae]	Corynebacterium hindlerae	140	140	0.92	9e-41	66	105	WP_182386909.1	Bacteria; Actinomycetota; Actinomycetes; Mycobacteriales;
WXG100 family type VII secretion target [Corynebacterium humireducens]	Corynebacterium humireducens	155	155	1	2e-46	71.3	105	WP_040084908.1	Bacteria; Actinomycetota; Actinomycetes; Mycobacteriales;
WXG100 family type VII secretion target [Corynebacterium incognita]	Corynebacterium incognita	114	114	1	3e-30	53.7	105	WP_185175341.1	Bacteria; Actinomycetota; Actinomycetes; Mycobacteriales;
WXG100 family type VII secretion target [Corynebacterium jeddahense]	Corynebacterium jeddahense	87.4	87.4	0.89	1e-19	43.3	103	WP_042405241.1	Bacteria; Actinomycetota; Actinomycetes; Mycobacteriales;
WXG100 family type VII secretion target [Corynebacterium jeikeium]	Corynebacterium jeikeium	115	115	0.86	1e-30	61.29	95	WP_034984951.1	Bacteria; Actinomycetota; Actinomycetes; Mycobacteriales;
WXG100 family type VII secretion target [Corynebacterium jeikeium]	Corynebacterium jeikeium	113	113	0.86	8e-30	60.22	95	WP_005291849.1	Bacteria; Actinomycetota; Actinomycetes; Mycobacteriales;
WXG100 family type VII secretion target [Corynebacterium jeikeium]	Corynebacterium jeikeium	112	112	0.86	2e-29	59.14	95	WP_071057437.1	Bacteria; Actinomycetota; Actinomycetes; Mycobacteriales;
WXG100 family type VII secretion target [Corynebacterium kalidii]	Corynebacterium kalidii	107	107	0.84	8e-28	57.14	94	WP_244803641.1	Bacteria; Actinomycetota; Actinomycetes; Mycobacteriales;
WXG100 family type VII secretion target [Corynebacterium kalinowskii]	Corynebacterium kalinowskii	137	137	1	3e-39	62.04	105	WP_156193177.1	Bacteria; Actinomycetota; Actinomycetes; Mycobacteriales;
WXG100 family type VII secretion target [Corynebacterium kroppenstedtii]	Corynebacterium kroppenstedtii	112	112	0.91	2e-29	54.55	103	PZR06498.1	Bacteria; Actinomycetota; Actinomycetes; Mycobacteriales;
TPA: WXG100 family type VII secretion target [Corynebacterium kroppenstedtii]	Corynebacterium kroppenstedtii	110	110	0.91	1e-28	54.55	103	HJD69276.1	Bacteria; Actinomycetota; Actinomycetes; Mycobacteriales;
WXG100 family type VII secretion target [Corynebacterium kroppenstedtii]	Corynebacterium kroppenstedtii	107	107	0.91	2e-27	53.54	103	WP_204087518.1	Bacteria; Actinomycetota; Actinomycetes; Mycobacteriales;
WXG100 family type VII secretion target [Corynebacterium kutscheri]	Corynebacterium kutscheri	146	146	0.97	7e-43	71.43	104	WP_046438717.1	Bacteria; Actinomycetota; Actinomycetes; Mycobacteriales;
WXG100 family type VII secretion target [Corynebacterium lactis]	Corynebacterium lactis	109	109	0.92	2e-28	54	108	WP_053411499.1	Bacteria; Actinomycetota; Actinomycetes; Mycobacteriales;
WXG100 family type VII secretion target [Corynebacterium lactis]	Corynebacterium lactis	107	107	0.92	1e-27	53	108	WP_120491500.1	Bacteria; Actinomycetota; Actinomycetes; Mycobacteriales;
WXG100 family type VII secretion target [Corynebacterium liangguodongii]	Corynebacterium liangguodongii	102	102	0.96	2e-25	49.04	105	WP_108403399.1	Bacteria; Actinomycetota; Actinomycetes; Mycobacteriales;
WXG100 family type VII secretion target [Corynebacterium lipophiloflavum]	Corynebacterium lipophiloflavum	93.2	93.2	0.96	8e-22	44.23	105	WP_006839487.1	Bacteria; Actinomycetota; Actinomycetes; Mycobacteriales;
WXG100 family type VII secretion target [Corynebacterium lizhenjunii]	Corynebacterium lizhenjunii	148	148	1	1e-43	67.59	105	WP_165010731.1	Bacteria; Actinomycetota; Actinomycetes; Mycobacteriales;
WXG100 family type VII secretion target [Corynebacterium lowii]	Corynebacterium lowii	150	150	1	2e-44	70.37	105	WP_055175661.1	Bacteria; Actinomycetota; Actinomycetes; Mycobacteriales;
hypothetical protein Clow_00482 [Corynebacterium lowii]	Corynebacterium lowii	132	132	0.89	1e-37	70.1	94	KQB87423.1	Bacteria; Actinomycetota; Actinomycetes; Mycobacteriales;
WXG100 family type VII secretion target [Corynebacterium lubricantis]	Corynebacterium lubricantis	72.4	72.4	0.94	1e-13	43.14	113	WP_018297729.1	Bacteria; Actinomycetota; Actinomycetes; Mycobacteriales;
WXG100 family type VII secretion target [Corynebacterium lujinxingii]	Corynebacterium lujinxingii	83.2	83.2	0.89	6e-18	42.27	103	WP_171194312.1	Bacteria; Actinomycetota; Actinomycetes; Mycobacteriales;
WXG100 family type VII secretion target [Corynebacterium macginleyi]	Corynebacterium macginleyi	145	145	0.93	9e-43	68.32	104	WP_121910595.1	Bacteria; Actinomycetota; Actinomycetes; Mycobacteriales;
WXG100 family type VII secretion target [Corynebacterium marambiense]	Corynebacterium marambiense	111	111	1	3e-29	54.63	105	WP_198734910.1	Bacteria; Actinomycetota; Actinomycetes; Mycobacteriales;
WXG100 family type VII secretion target [Corynebacterium marinum]	Corynebacterium marinum	150	150	1	1e-44	68.52	105	WP_042620748.1	Bacteria; Actinomycetota; Actinomycetes; Mycobacteriales;
ESAT-6-like protein [Corynebacterium marinum]	Corynebacterium marinum	133	133	0.9	5e-38	67.35	95	GGO11082.1	Bacteria; Actinomycetota; Actinomycetes; Mycobacteriales;
WXG100 family type VII secretion target [Corynebacterium maris]	Corynebacterium maris	134	134	1	4e-38	65.74	105	WP_020933974.1	Bacteria; Actinomycetota; Actinomycetes; Mycobacteriales;
WXG100 family type VII secretion target [Corynebacterium massiliense]	Corynebacterium massiliense	152	152	1	3e-45	69.44	107	WP_022862708.1	Bacteria; Actinomycetota; Actinomycetes; Mycobacteriales;
WXG100 family type VII secretion target [Corynebacterium massiliense]	Corynebacterium massiliense	152	152	1	4e-45	69.44	107	WP_273367991.1	Bacteria; Actinomycetota; Actinomycetes; Mycobacteriales;
WXG100 family type VII secretion target [Corynebacterium mastitidis]	Corynebacterium mastitidis	150	150	1	1e-44	69.44	105	WP_026166036.1	Bacteria; Actinomycetota; Actinomycetes; Mycobacteriales;
WXG100 family type VII secretion target [Corynebacterium matruchotii]	Corynebacterium matruchotii	136	136	0.93	6e-39	63.37	104	WP_005524594.1	Bacteria; Actinomycetota; Actinomycetes; Mycobacteriales;
WXG100 family type VII secretion target [Corynebacterium matruchotii]	Corynebacterium matruchotii	135	135	0.93	1e-38	63.37	104	WP_278720132.1	Bacteria; Actinomycetota; Actinomycetes; Mycobacteriales;
WXG100 family type VII secretion target [Corynebacterium matruchotii ATCC 33806]	Corynebacterium matruchotii ATCC 33806	117	117	0.83	9e-32	61.11	93	EEG28097.1	Bacteria; Actinomycetota; Actinomycetes; Mycobacteriales;
WXG100 family type VII secretion target [Corynebacterium meitnerae]	Corynebacterium meitnerae	105	105	1	1e-26	53.21	106	WP_269965312.1	Bacteria; Actinomycetota; Actinomycetes; Mycobacteriales;
WXG100 family type VII secretion target [Corynebacterium meridianum]	Corynebacterium meridianum	114	114	1	3e-30	55.56	105	MBI8990085.1	Bacteria; Actinomycetota; Actinomycetes; Mycobacteriales;
WXG100 family type VII secretion target [Corynebacterium meridianum]	Corynebacterium meridianum	114	114	1	5e-30	55.56	105	MCK7677500.1	Bacteria; Actinomycetota; Actinomycetes; Mycobacteriales;
WXG100 family type VII secretion target [Corynebacterium mucifaciens]	Corynebacterium mucifaciens	84	84	0.89	3e-18	42.27	103	WP_168683980.1	Bacteria; Actinomycetota; Actinomycetes; Mycobacteriales;
WXG100 family type VII secretion target [Corynebacterium mustelae]	Corynebacterium mustelae	147	147	1	2e-43	68.52	105	WP_047261212.1	Bacteria; Actinomycetota; Actinomycetes; Mycobacteriales;
WXG100 family type VII secretion target [Corynebacterium mustelae]	Corynebacterium mustelae	128	128	0.89	6e-36	67.01	94	AKK04875.1	Bacteria; Actinomycetota; Actinomycetes; Mycobacteriales;
WXG100 family type VII secretion target [Corynebacterium mycetoides]	Corynebacterium mycetoides	93.6	93.6	0.94	5e-22	46.08	105	WP_092151637.1	Bacteria; Actinomycetota; Actinomycetes; Mycobacteriales;
WXG100 family type VII secretion target [Corynebacterium nuruki]	Corynebacterium nuruki	111	111	0.84	4e-29	60.44	94	WP_029449274.1	Bacteria; Actinomycetota; Actinomycetes; Mycobacteriales;
WXG100 family type VII secretion target [Corynebacterium occultum]	Corynebacterium occultum	142	142	0.99	2e-41	67.29	106	WP_156230055.1	Bacteria; Actinomycetota; Actinomycetes; Mycobacteriales;
WXG100 family type VII secretion target [Corynebacterium oculi]	Corynebacterium oculi	147	147	1	4e-43	68.52	105	WP_055122227.1	Bacteria; Actinomycetota; Actinomycetes; Mycobacteriales;
WXG100 family type VII secretion target [Corynebacterium otitidis]	Corynebacterium otitidis	147	147	0.93	2e-43	71.29	104	WP_004601406.1	Bacteria; Actinomycetota; Actinomycetes; Mycobacteriales;
WXG100 family type VII secretion target [Corynebacterium pacaense]	Corynebacterium pacaense	170	170	0.9	2e-52	85.71	108	WP_080793499.1	Bacteria; Actinomycetota; Actinomycetes; Mycobacteriales;
WXG100 family type VII secretion target [Corynebacterium parakroppenstedtii]	Corynebacterium parakroppenstedtii	110	110	0.91	8e-29	54.55	103	WP_221914797.1	Bacteria; Actinomycetota; Actinomycetes; Mycobacteriales;
WXG100 family type VII secretion target [Corynebacterium parakroppenstedtii]	Corynebacterium parakroppenstedtii	109	109	0.91	3e-28	53.54	103	WP_221923188.1	Bacteria; Actinomycetota; Actinomycetes; Mycobacteriales;
WXG100 family type VII secretion target [Corynebacterium phocae]	Corynebacterium phocae	142	142	0.93	3e-41	69.31	104	WP_075735525.1	Bacteria; Actinomycetota; Actinomycetes; Mycobacteriales;
WXG100 family type VII secretion target [Corynebacterium phoceense]	Corynebacterium phoceense	143	143	1	1e-41	65.74	105	WP_257035880.1	Bacteria; Actinomycetota; Actinomycetes; Mycobacteriales;
WXG100 family type VII secretion target [Corynebacterium pollutisoli]	Corynebacterium pollutisoli	150	150	1	1e-44	69.44	105	WP_085549456.1	Bacteria; Actinomycetota; Actinomycetes; Mycobacteriales;
TPA: WXG100 family type VII secretion target [Corynebacterium pollutisoli]	Corynebacterium pollutisoli	149	149	1	4e-44	68.52	105	HJD77625.1	Bacteria; Actinomycetota; Actinomycetes; Mycobacteriales;
WXG100 family type VII secretion target [Corynebacterium pollutisoli]	Corynebacterium pollutisoli	148	148	0.97	1e-43	70.48	102	SMG23697.1	Bacteria; Actinomycetota; Actinomycetes; Mycobacteriales;
WXG100 family type VII secretion target [Corynebacterium poyangense]	Corynebacterium poyangense	151	151	0.97	5e-45	74.29	104	WP_187975110.1	Bacteria; Actinomycetota; Actinomycetes; Mycobacteriales;
WXG100 family type VII secretion target [Corynebacterium provencense]	Corynebacterium provencense	116	116	0.84	4e-31	60.44	94	WP_110481065.1	Bacteria; Actinomycetota; Actinomycetes; Mycobacteriales;
WXG100 family type VII secretion target [Corynebacterium provencense]	Corynebacterium provencense	107	107	0.77	1e-27	60.71	85	MCI1256134.1	Bacteria; Actinomycetota; Actinomycetes; Mycobacteriales;
WXG100 family type VII secretion target [Corynebacterium pseudodiphtheriticum]	Corynebacterium pseudodiphtheriticum	127	127	1	3e-35	60.19	105	WP_126849938.1	Bacteria; Actinomycetota; Actinomycetes; Mycobacteriales;
WXG100 family type VII secretion target [Corynebacterium pseudodiphtheriticum]	Corynebacterium pseudodiphtheriticum	124	124	1	3e-34	59.26	105	WP_126925508.1	Bacteria; Actinomycetota; Actinomycetes; Mycobacteriales;
WXG100 family type VII secretion target [Corynebacterium pseudotuberculosis]	Corynebacterium pseudotuberculosis	135	135	0.92	1e-38	68	105	WP_014400998.1	Bacteria; Actinomycetota; Actinomycetes; Mycobacteriales;
WXG100 family type VII secretion target [Corynebacterium pseudotuberculosis]	Corynebacterium pseudotuberculosis	135	135	0.92	2e-38	68	109	WP_013241258.1	Bacteria; Actinomycetota; Actinomycetes; Mycobacteriales;
WXG100 family type VII secretion target [Corynebacterium pseudotuberculosis]	Corynebacterium pseudotuberculosis	133	133	0.92	7e-38	67	105	WP_075140807.1	Bacteria; Actinomycetota; Actinomycetes; Mycobacteriales;
WXG100 family type VII secretion target [Corynebacterium pseudotuberculosis]	Corynebacterium pseudotuberculosis	132	132	0.92	2e-37	67	109	WP_075142664.1	Bacteria; Actinomycetota; Actinomycetes; Mycobacteriales;
hypothetical protein CpPA04_0410 [Corynebacterium pseudotuberculosis]	Corynebacterium pseudotuberculosis	119	119	0.82	2e-32	67.42	94	AQL50521.1	Bacteria; Actinomycetota; Actinomycetes; Mycobacteriales;
WXG domain-containing protein [Corynebacterium pseudotuberculosis 42/02-A]	Corynebacterium pseudotuberculosis 42/02-A	119	119	0.82	2e-32	67.42	98	AEP69668.1	Bacteria; Actinomycetota; Actinomycetes; Mycobacteriales;
WXG100 family type VII secretion target [Corynebacterium pygosceleis]	Corynebacterium pygosceleis	120	120	1	2e-32	58.33	105	WP_200253814.1	Bacteria; Actinomycetota; Actinomycetes; Mycobacteriales;
WXG100 family type VII secretion target [Corynebacterium pyruviciproducens]	Corynebacterium pyruviciproducens	111	111	1	5e-29	53.7	105	WP_101677750.1	Bacteria; Actinomycetota; Actinomycetes; Mycobacteriales;
WXG100 family type VII secretion target [Corynebacterium pyruviciproducens]	Corynebacterium pyruviciproducens	110	110	1	1e-28	52.78	105	WP_016458920.1	Bacteria; Actinomycetota; Actinomycetes; Mycobacteriales;
WXG100 family type VII secretion target [Corynebacterium qintianiae]	Corynebacterium qintianiae	92.8	92.8	0.96	1e-21	46.15	105	WP_165003554.1	Bacteria; Actinomycetota; Actinomycetes; Mycobacteriales;
WXG100 family type VII secretion target [Corynebacterium qintianiae]	Corynebacterium qintianiae	92.4	92.4	0.96	1e-21	45.19	105	WP_165164574.1	Bacteria; Actinomycetota; Actinomycetes; Mycobacteriales;
WXG100 family type VII secretion target [Corynebacterium renale]	Corynebacterium renale	121	121	0.98	5e-33	59.43	104	WP_111725663.1	Bacteria; Actinomycetota; Actinomycetes; Mycobacteriales;
WXG100 family type VII secretion target [Corynebacterium renale]	Corynebacterium renale	120	120	0.98	8e-33	59.43	104	WP_048379860.1	Bacteria; Actinomycetota; Actinomycetes; Mycobacteriales;
WXG100 family type VII secretion target [Corynebacterium resistens]	Corynebacterium resistens	94.4	94.4	0.84	2e-22	52.75	94	WP_013889176.1	Bacteria; Actinomycetota; Actinomycetes; Mycobacteriales;
WXG100 family type VII secretion target [Corynebacterium sanguinis]	Corynebacterium sanguinis	92.4	92.4	0.96	1e-21	44.23	105	WP_259790506.1	Bacteria; Actinomycetota; Actinomycetes; Mycobacteriales;
WXG100 family type VII secretion target [Corynebacterium sanguinis]	Corynebacterium sanguinis	91.7	91.7	0.96	3e-21	43.27	105	WP_136650814.1	Bacteria; Actinomycetota; Actinomycetes; Mycobacteriales;
WXG100 family type VII secretion target [Corynebacterium sanguinis]	Corynebacterium sanguinis	89	89	0.96	3e-20	42.31	105	WP_259926968.1	Bacteria; Actinomycetota; Actinomycetes; Mycobacteriales;
WXG100 family type VII secretion target [Corynebacterium senegalense]	Corynebacterium senegalense	87.8	87.8	0.89	8e-20	45.36	103	WP_115685267.1	Bacteria; Actinomycetota; Actinomycetes; Mycobacteriales;
WXG100 family type VII secretion target [Corynebacterium silvaticum]	Corynebacterium silvaticum	130	130	0.92	2e-36	64	105	WP_087453414.1	Bacteria; Actinomycetota; Actinomycetes; Mycobacteriales;
WXG100 family type VII secretion target [Corynebacterium singulare]	Corynebacterium singulare	145	145	1	2e-42	66.67	105	WP_042529383.1	Bacteria; Actinomycetota; Actinomycetes; Mycobacteriales;
TPA: WXG100 family type VII secretion target [Corynebacterium sp.]	Corynebacterium sp.	155	155	1	2e-46	71.3	105	HHU68017.1	Bacteria; Actinomycetota; Actinomycetes; Mycobacteriales;
TPA: WXG100 family type VII secretion target [Corynebacterium sp.]	Corynebacterium sp.	90.9	90.9	0.99	8e-21	48.6	109	HHT31670.1	Bacteria; Actinomycetota; Actinomycetes; Mycobacteriales;
WXG100 family type VII secretion target [Corynebacterium sp. 11A]	Corynebacterium sp. 11A	125	125	0.93	1e-34	59.41	104	WP_151640687.1	Bacteria; Actinomycetota; Actinomycetes; Mycobacteriales;
WXG100 family type VII secretion target [Corynebacterium sp. 13CS0277]	Corynebacterium sp. 13CS0277	152	152	0.93	2e-45	74.26	104	WP_106015418.1	Bacteria; Actinomycetota; Actinomycetes; Mycobacteriales;
WXG100 family type VII secretion target [Corynebacterium sp. ACRPJ]	Corynebacterium sp. ACRPJ	146	146	0.93	5e-43	69.31	104	WP_239235127.1	Bacteria; Actinomycetota; Actinomycetes; Mycobacteriales;
WXG100 family type VII secretion target [Corynebacterium sp. CCM 8862]	Corynebacterium sp. CCM 8862	143	143	0.98	8e-42	70.75	105	WP_207118910.1	Bacteria; Actinomycetota; Actinomycetes; Mycobacteriales;
WXG100 family type VII secretion target [Corynebacterium sp. CNCTC7651]	Corynebacterium sp. CNCTC7651	89.7	89.7	0.94	2e-20	44.12	105	WP_234948229.1	Bacteria; Actinomycetota; Actinomycetes; Mycobacteriales;
WXG100 family type VII secretion target [Corynebacterium sp. CNJ-954]	Corynebacterium sp. CNJ-954	109	109	0.84	3e-28	59.34	94	WP_075811270.1	Bacteria; Actinomycetota; Actinomycetes; Mycobacteriales;
WXG100 family type VII secretion target [Corynebacterium sp. ES2794-CONJ1]	Corynebacterium sp. ES2794-CONJ1	150	150	0.93	2e-44	72.28	104	WP_263088125.1	Bacteria; Actinomycetota; Actinomycetes; Mycobacteriales;
WXG100 family type VII secretion target [Corynebacterium sp. FDAARGOS 1242]	Corynebacterium sp. FDAARGOS 1242	144	144	1	3e-42	66.67	105	WP_204098968.1	Bacteria; Actinomycetota; Actinomycetes; Mycobacteriales;
WXG100 family type VII secretion target [Corynebacterium sp. HMSC04H06]	Corynebacterium sp. HMSC04H06	127	127	1	2e-35	58.33	105	WP_070769164.1	Bacteria; Actinomycetota; Actinomycetes; Mycobacteriales;
WXG100 family type VII secretion target [Corynebacterium sp. HMSC073D01]	Corynebacterium sp. HMSC073D01	106	106	1	3e-27	52.78	105	WP_070740409.1	Bacteria; Actinomycetota; Actinomycetes; Mycobacteriales;
WXG100 family type VII secretion target [Corynebacterium sp. HMSC29G08]	Corynebacterium sp. HMSC29G08	94.7	94.7	0.94	2e-22	45.1	105	WP_070464366.1	Bacteria; Actinomycetota; Actinomycetes; Mycobacteriales;
WXG100 family type VII secretion target [Corynebacterium sp. HS2168-gen11]	Corynebacterium sp. HS2168-gen11	144	144	1	3e-42	68.52	105	WP_259287509.1	Bacteria; Actinomycetota; Actinomycetes; Mycobacteriales;
WXG100 family type VII secretion target [Corynebacterium sp. J010B-136]	Corynebacterium sp. J010B-136	133	133	0.93	7e-38	63.37	104	WP_105323401.1	Bacteria; Actinomycetota; Actinomycetes; Mycobacteriales;
WXG100 family type VII secretion target [Corynebacterium sp. Marseille-P4321]	Corynebacterium sp. Marseille-P4321	89.7	89.7	0.89	2e-20	46.39	103	WP_075469179.1	Bacteria; Actinomycetota; Actinomycetes; Mycobacteriales;
WXG100 family type VII secretion target [Corynebacterium sp. NML140438]	Corynebacterium sp. NML140438	92.8	92.8	0.96	1e-21	47.12	105	WP_071569382.1	Bacteria; Actinomycetota; Actinomycetes; Mycobacteriales;
WXG100 family type VII secretion target [Corynebacterium sp. NML98-0116]	Corynebacterium sp. NML98-0116	96.3	96.3	0.96	5e-23	48.08	105	WP_070363055.1	Bacteria; Actinomycetota; Actinomycetes; Mycobacteriales;
WXG100 family type VII secretion target [Corynebacterium sp. p3-SID1056]	Corynebacterium sp. p3-SID1056	89.7	89.7	1	2e-20	44.44	105	WP_259926148.1	Bacteria; Actinomycetota; Actinomycetes; Mycobacteriales;
WXG100 family type VII secretion target [Corynebacterium sp. p3-SID1194]	Corynebacterium sp. p3-SID1194	95.5	95.5	0.94	1e-22	49.02	107	WP_259900273.1	Bacteria; Actinomycetota; Actinomycetes; Mycobacteriales;
WXG100 family type VII secretion target [Corynebacterium sp. SCR221107]	Corynebacterium sp. SCR221107	141	141	1	5e-41	67.59	105	WP_271034524.1	Bacteria; Actinomycetota; Actinomycetes; Mycobacteriales;
WXG100 family type VII secretion target [Corynebacterium sp. TA-R-1]	Corynebacterium sp. TA-R-1	90.9	90.9	0.94	6e-21	45.1	105	WP_253577700.1	Bacteria; Actinomycetota; Actinomycetes; Mycobacteriales;
WXG100 family type VII secretion target [Corynebacterium sp. TAE3-ERU12]	Corynebacterium sp. TAE3-ERU12	92.8	92.8	0.87	9e-22	52.63	97	WP_218362220.1	Bacteria; Actinomycetota; Actinomycetes; Mycobacteriales;
WXG100 family type VII secretion target [Corynebacterium sp. TAE3-ERU16]	Corynebacterium sp. TAE3-ERU16	113	113	1	8e-30	55.56	105	MBV7292690.1	Bacteria; Actinomycetota; Actinomycetes; Mycobacteriales;
WXG100 family type VII secretion target [Corynebacterium sphenisci]	Corynebacterium sphenisci	89	89	0.98	4e-20	54.21	109	WP_075691235.1	Bacteria; Actinomycetota; Actinomycetes; Mycobacteriales;
WXG100 family type VII secretion target [Corynebacterium spheniscorum]	Corynebacterium spheniscorum	144	144	0.98	3e-42	68.87	105	WP_092283386.1	Bacteria; Actinomycetota; Actinomycetes; Mycobacteriales;
WXG100 family type VII secretion target [Corynebacterium spheniscorum]	Corynebacterium spheniscorum	142	142	0.98	3e-41	67.92	123	SFG17236.1	Bacteria; Actinomycetota; Actinomycetes; Mycobacteriales;
WXG100 family type VII secretion target [Corynebacterium sputi]	Corynebacterium sputi	97.8	97.8	0.96	1e-23	52.88	109	WP_027019851.1	Bacteria; Actinomycetota; Actinomycetes; Mycobacteriales;
WXG100 family type VII secretion target [Corynebacterium stationis]	Corynebacterium stationis	135	135	0.93	9e-39	64.36	104	WP_168969140.1	Bacteria; Actinomycetota; Actinomycetes; Mycobacteriales;
WXG100 family type VII secretion target [Corynebacterium stationis]	Corynebacterium stationis	135	135	0.93	1e-38	63.37	104	WP_066840270.1	Bacteria; Actinomycetota; Actinomycetes; Mycobacteriales;
WXG100 family type VII secretion target [Corynebacterium stationis]	Corynebacterium stationis	135	135	0.93	2e-38	63.37	104	WP_066792466.1	Bacteria; Actinomycetota; Actinomycetes; Mycobacteriales;
WXG100 family type VII secretion target [Corynebacterium striatum]	Corynebacterium striatum	144	144	1	4e-42	66.67	105	WP_086892053.1	Bacteria; Actinomycetota; Actinomycetes; Mycobacteriales;
TPA: WXG100 family type VII secretion target [Corynebacterium striatum]	Corynebacterium striatum	143	143	1	8e-42	66.67	105	HCG2963217.1	Bacteria; Actinomycetota; Actinomycetes; Mycobacteriales;
WXG100 family type VII secretion target [Corynebacterium striatum]	Corynebacterium striatum	142	142	1	4e-41	65.74	105	WP_279109324.1	Bacteria; Actinomycetota; Actinomycetes; Mycobacteriales;
WXG100 family type VII secretion target [Corynebacterium striatum ATCC 6940]	Corynebacterium striatum ATCC 6940	142	142	1	3e-41	65.74	128	EEI78204.1	Bacteria; Actinomycetota; Actinomycetes; Mycobacteriales;
WXG100 family type VII secretion target [Corynebacterium suicordis]	Corynebacterium suicordis	97.4	97.4	0.85	1e-23	54.35	95	WP_194555799.1	Bacteria; Actinomycetota; Actinomycetes; Mycobacteriales;
WXG100 family type VII secretion target [Corynebacterium suranareeae]	Corynebacterium suranareeae	199	199	1	7e-64	92.73	110	WP_096454439.1	Bacteria; Actinomycetota; Actinomycetes; Mycobacteriales;
WXG100 family type VII secretion target [Corynebacterium tapiri]	Corynebacterium tapiri	122	122	0.93	2e-33	57.43	104	WP_139465364.1	Bacteria; Actinomycetota; Actinomycetes; Mycobacteriales;
WXG100 family type VII secretion target [Corynebacterium terpenotabidum]	Corynebacterium terpenotabidum	109	109	0.84	1e-28	58.24	94	WP_020441883.1	Bacteria; Actinomycetota; Actinomycetes; Mycobacteriales;
WXG100 family type VII secretion target [Corynebacterium testudinoris]	Corynebacterium testudinoris	157	157	1	3e-47	73.15	105	WP_047252363.1	Bacteria; Actinomycetota; Actinomycetes; Mycobacteriales;
WXG100 family type VII secretion target [Corynebacterium testudinoris]	Corynebacterium testudinoris	153	153	0.97	9e-46	73.33	102	AKK07924.1	Bacteria; Actinomycetota; Actinomycetes; Mycobacteriales;
WXG100 family type VII secretion target [Corynebacterium timonense]	Corynebacterium timonense	82.4	82.4	0.89	1e-17	43.3	103	WP_019193992.1	Bacteria; Actinomycetota; Actinomycetes; Mycobacteriales;
WXG100 family type VII secretion target [Corynebacterium tuberculostearicum]	Corynebacterium tuberculostearicum	148	148	0.93	1e-43	69.31	104	WP_250408734.1	Bacteria; Actinomycetota; Actinomycetes; Mycobacteriales;
WXG100 family type VII secretion target [Corynebacterium tuberculostearicum]	Corynebacterium tuberculostearicum	147	147	0.93	2e-43	69.31	104	WP_250413079.1	Bacteria; Actinomycetota; Actinomycetes; Mycobacteriales;
WXG100 family type VII secretion target [Corynebacterium tuscaniense]	Corynebacterium tuscaniense	106	106	1	4e-27	53.21	106	WP_034664208.1	Bacteria; Actinomycetota; Actinomycetes; Mycobacteriales;
WXG100 family type VII secretion target [Corynebacterium ulcerans]	Corynebacterium ulcerans	135	135	0.92	1e-38	67	105	WP_038620354.1	Bacteria; Actinomycetota; Actinomycetes; Mycobacteriales;
WXG100 family type VII secretion target [Corynebacterium ulcerans]	Corynebacterium ulcerans	134	134	0.91	6e-38	66.67	105	WP_063978569.1	Bacteria; Actinomycetota; Actinomycetes; Mycobacteriales;
WXG100 family type VII secretion target [Corynebacterium ulcerans]	Corynebacterium ulcerans	133	133	0.92	7e-38	66	105	WP_046095542.1	Bacteria; Actinomycetota; Actinomycetes; Mycobacteriales;
WXG100 family type VII secretion target [Corynebacterium ulcerans]	Corynebacterium ulcerans	133	133	0.92	1e-37	66	105	WP_101507206.1	Bacteria; Actinomycetota; Actinomycetes; Mycobacteriales;
WXG100 family type VII secretion target [Corynebacterium ulcerans]	Corynebacterium ulcerans	131	131	0.92	6e-37	65	105	WP_013910837.1	Bacteria; Actinomycetota; Actinomycetes; Mycobacteriales;
WXG domain-containing protein [Corynebacterium ulcerans NCTC 12077]	Corynebacterium ulcerans NCTC 12077	121	121	0.82	6e-32	66.29	195	ESU58822.1	Bacteria; Actinomycetota; Actinomycetes; Mycobacteriales;
WXG100 family type VII secretion target [Corynebacterium ulceribovis]	Corynebacterium ulceribovis	85.5	85.5	0.88	7e-19	42.71	104	WP_018023337.1	Bacteria; Actinomycetota; Actinomycetes; Mycobacteriales;
WXG100 family type VII secretion target [Corynebacterium ureicelerivorans]	Corynebacterium ureicelerivorans	84.3	84.3	0.89	2e-18	42.27	103	WP_038609747.1	Bacteria; Actinomycetota; Actinomycetes; Mycobacteriales;
WXG100 family type VII secretion target [Corynebacterium urogenitale]	Corynebacterium urogenitale	97.8	97.8	0.85	8e-24	55.43	95	WP_151903357.1	Bacteria; Actinomycetota; Actinomycetes; Mycobacteriales;
WXG100 family type VII secretion target [Corynebacterium uropygiale]	Corynebacterium uropygiale	148	148	0.98	9e-44	72.64	104	WP_236117737.1	Bacteria; Actinomycetota; Actinomycetes; Mycobacteriales;
WXG100 family type VII secretion target [Corynebacterium uterequi]	Corynebacterium uterequi	111	111	0.93	6e-29	53.47	104	WP_047259007.1	Bacteria; Actinomycetota; Actinomycetes; Mycobacteriales;
hypothetical protein CVA01_20970 [Corynebacterium variabile]	Corynebacterium variabile	118	118	0.84	2e-31	63.74	133	GEC86783.1	Bacteria; Actinomycetota; Actinomycetes; Mycobacteriales;
WXG100 family type VII secretion target [Corynebacterium variabile]	Corynebacterium variabile	116	116	0.84	3e-31	63.74	94	WP_014010803.1	Bacteria; Actinomycetota; Actinomycetes; Mycobacteriales;
TPA: WXG100 family type VII secretion target [Corynebacterium variabile]	Corynebacterium variabile	116	116	0.84	3e-31	63.74	94	HAJ51199.1	Bacteria; Actinomycetota; Actinomycetes; Mycobacteriales;
WXG100 family type VII secretion target [Corynebacterium vitaeruminis]	Corynebacterium vitaeruminis	143	143	1	1e-41	67.59	105	WP_025251952.1	Bacteria; Actinomycetota; Actinomycetes; Mycobacteriales;
hypothetical protein B843_02515 [Corynebacterium vitaeruminis DSM 20294]	Corynebacterium vitaeruminis DSM 20294	139	139	0.97	2e-40	67.62	102	AHI21894.1	Bacteria; Actinomycetota; Actinomycetes; Mycobacteriales;
WXG100 family type VII secretion target [Corynebacterium xerosis]	Corynebacterium xerosis	89.7	89.7	0.86	2e-20	49.46	109	WP_168937942.1	Bacteria; Actinomycetota; Actinomycetes; Mycobacteriales;
WXG100 family type VII secretion target [Corynebacterium xerosis]	Corynebacterium xerosis	89.7	89.7	0.86	2e-20	49.46	109	WP_046650825.1	Bacteria; Actinomycetota; Actinomycetes; Mycobacteriales;
WXG100 family type VII secretion target [Corynebacterium yudongzhengii]	Corynebacterium yudongzhengii	139	139	0.9	5e-40	68.37	105	WP_108430907.1	Bacteria; Actinomycetota; Actinomycetes; Mycobacteriales;
WXG100 family type VII secretion target [Dactylosporangium aurantiacum]	Dactylosporangium aurantiacum	53.9	53.9	0.91	1e-06	29.29	104	WP_245635588.1	Bacteria; Actinomycetota; Actinomycetes; Micromonosporales;
WXG100 family type VII secretion target [Dactylosporangium sp. AC04546]	Dactylosporangium sp. AC04546	58.9	58.9	0.85	2e-08	33.7	100	WP_255779819.1	Bacteria; Actinomycetota; Actinomycetes; Micromonosporales;
WXG100 family type VII secretion target [Dactylosporangium sucinum]	Dactylosporangium sucinum	60.5	60.5	0.88	4e-09	33.33	104	WP_229833961.1	Bacteria; Actinomycetota; Actinomycetes; Micromonosporales;
hypothetical protein GCM10007977_003530 [Dactylosporangium sucinum]	Dactylosporangium sucinum	55.5	55.5	0.78	3e-07	34.12	93	GGM05697.1	Bacteria; Actinomycetota; Actinomycetes; Micromonosporales;
WXG100 family type VII secretion target [Frankia sp. AiPs1]	Frankia sp. AiPs1	68.6	68.6	0.91	3e-12	34.34	104	WP_251745267.1	Bacteria; Actinomycetota; Actinomycetes; Frankiales; Frankiaceae;
WXG100 family type VII secretion target [Frankineae bacterium MT45]	Frankineae bacterium MT45	75.1	75.1	0.93	9e-15	36.63	104	SDJ43142.1	Bacteria; Actinomycetota; Actinomycetes; Frankiales.
WXG100 family type VII secretion target [Frigoribacterium sp. CG_9.8]	Frigoribacterium sp. CG_9.8	57.4	57.4	0.84	7e-08	28.57	96	WP_196829965.1	Bacteria; Actinomycetota; Actinomycetes; Micrococcales;
WXG100 family type VII secretion target [Galactobacter valiniphilus]	Galactobacter valiniphilus	56.6	56.6	0.86	1e-07	34.04	97	WP_158588214.1	Bacteria; Actinomycetota; Actinomycetes; Micrococcales;
WXG100 family type VII secretion target [Galactobacter valiniphilus]	Galactobacter valiniphilus	57	57	0.86	1e-07	34.04	112	RII42764.1	Bacteria; Actinomycetota; Actinomycetes; Micrococcales;
WXG100 family type VII secretion target [Gandjariella thermophila]	Gandjariella thermophila	63.9	63.9	0.9	2e-10	28.57	104	WP_137812490.1	Bacteria; Actinomycetota; Actinomycetes; Pseudonocardiales;
WXG100 family type VII secretion target [Glaciihabitans sp. INWT7]	Glaciihabitans sp. INWT7	54.7	54.7	0.84	8e-07	25.27	96	WP_185201567.1	Bacteria; Actinomycetota; Actinomycetes; Micrococcales;
WXG100 family type VII secretion target [Goodfellowiella coeruleoviolacea]	Goodfellowiella coeruleoviolacea	77	77	0.87	1e-15	39.36	103	WP_253770968.1	Bacteria; Actinomycetota; Actinomycetes; Pseudonocardiales;
WXG100 family type VII secretion target [Hoyosella]	Hoyosella	71.6	71.6	0.75	2e-13	42.68	104	WP_013808836.1	Bacteria; Actinomycetota; Actinomycetes; Mycobacteriales;
WXG100 family type VII secretion target [Hoyosella rhizosphaerae]	Hoyosella rhizosphaerae	73.2	73.2	0.75	5e-14	45.12	104	WP_188673195.1	Bacteria; Actinomycetota; Actinomycetes; Mycobacteriales;
WXG100 family type VII secretion target [Hoyosella sp. YIM 151337]	Hoyosella sp. YIM 151337	70.5	70.5	0.75	5e-13	41.46	100	WP_279347470.1	Bacteria; Actinomycetota; Actinomycetes; Mycobacteriales;
WXG100 family type VII secretion target [Humibacter ginsenosidimutans]	Humibacter ginsenosidimutans	57.4	57.4	0.84	7e-08	28.57	96	WP_146319927.1	Bacteria; Actinomycetota; Actinomycetes; Micrococcales;
WXG100 family type VII secretion target [Jatrophihabitans sp. GAS493]	Jatrophihabitans sp. GAS493	73.9	73.9	0.93	3e-14	35.64	104	WP_096302593.1	Bacteria; Actinomycetota; Actinomycetes; Jatrophihabitantales;
WXG100 family type VII secretion target [Kitasatospora]	Kitasatospora	74.7	74.7	0.9	1e-14	37.76	102	WP_190213632.1	Bacteria; Actinomycetota; Actinomycetes; Kitasatosporales;
WXG100 family type VII secretion target [Kitasatospora]	Kitasatospora	55.5	55.5	0.91	4e-07	28.28	99	WP_030462703.1	Bacteria; Actinomycetota; Actinomycetes; Kitasatosporales;
WXG100 family type VII secretion target [Kitasatospora acidiphila]	Kitasatospora acidiphila	58.9	58.9	0.9	2e-08	29.59	101	WP_141635836.1	Bacteria; Actinomycetota; Actinomycetes; Kitasatosporales;
WXG100 family type VII secretion target [Kitasatospora azatica]	Kitasatospora azatica	60.1	60.1	0.81	6e-09	30.68	101	WP_035846299.1	Bacteria; Actinomycetota; Actinomycetes; Kitasatosporales;
ESAT-6-like protein [Kitasatospora herbaricolor]	Kitasatospora herbaricolor	66.2	66.2	0.8	2e-11	39.08	91	GGV37622.1	Bacteria; Actinomycetota; Actinomycetes; Kitasatosporales;
WXG100 family type VII secretion target [Kitasatospora humi]	Kitasatospora humi	67.8	67.8	0.8	4e-12	33.33	90	WP_230054707.1	Bacteria; Actinomycetota; Actinomycetes; Kitasatosporales;
ESAT-6-like protein [Kitasatospora indigofera]	Kitasatospora indigofera	65.9	65.9	0.8	2e-11	37.93	91	GHH78787.1	Bacteria; Actinomycetota; Actinomycetes; Kitasatosporales;
WXG100 family type VII secretion target [Kitasatospora kifunensis]	Kitasatospora kifunensis	58.5	58.5	0.9	2e-08	28.57	101	WP_184935320.1	Bacteria; Actinomycetota; Actinomycetes; Kitasatosporales;
WXG100 family type VII secretion target [Kitasatospora mediocidica]	Kitasatospora mediocidica	64.3	64.3	0.9	2e-10	30.61	101	WP_035794058.1	Bacteria; Actinomycetota; Actinomycetes; Kitasatosporales;
hypothetical protein Kpho02_75200 [Kitasatospora phosalacinea]	Kitasatospora phosalacinea	56.2	56.2	0.91	2e-07	28.28	99	GLW75223.1	Bacteria; Actinomycetota; Actinomycetes; Kitasatosporales;
WXG100 family type VII secretion target [Kitasatospora phosalacinea]	Kitasatospora phosalacinea	56.2	56.2	0.91	2e-07	28.28	99	WP_033253965.1	Bacteria; Actinomycetota; Actinomycetes; Kitasatosporales;
WXG100 family type VII secretion target [Kitasatospora phosalacinea]	Kitasatospora phosalacinea	55.1	55.1	0.91	5e-07	28.28	99	WP_033222126.1	Bacteria; Actinomycetota; Actinomycetes; Kitasatosporales;
hypothetical protein KSE_53220 [Kitasatospora setae KM-6054]	Kitasatospora setae KM-6054	57.8	57.8	0.91	5e-08	28.28	99	BAJ31097.1	Bacteria; Actinomycetota; Actinomycetes; Kitasatosporales;
WXG100 family type VII secretion target [Kitasatospora sp. A2-31]	Kitasatospora sp. A2-31	67.4	67.4	0.86	8e-12	34.41	96	WP_238741306.1	Bacteria; Actinomycetota; Actinomycetes; Kitasatosporales;
WXG100 family type VII secretion target [Kitasatospora sp. CB01950]	Kitasatospora sp. CB01950	57.4	57.4	0.9	8e-08	30.61	100	WP_073818803.1	Bacteria; Actinomycetota; Actinomycetes; Kitasatosporales;
WXG100 family type VII secretion target [Kitasatospora sp. DSM 101779]	Kitasatospora sp. DSM 101779	55.1	55.1	0.91	6e-07	31.31	100	WP_263105328.1	Bacteria; Actinomycetota; Actinomycetes; Kitasatosporales;
WXG100 family type VII secretion target [Kitasatospora sp. GAS204B]	Kitasatospora sp. GAS204B	63.2	63.2	0.87	4e-10	31.91	102	WP_280694442.1	Bacteria; Actinomycetota; Actinomycetes; Kitasatosporales;
WXG100 family type VII secretion target [Kitasatospora sp. GP30]	Kitasatospora sp. GP30	63.5	63.5	0.9	3e-10	29.59	101	WP_101380347.1	Bacteria; Actinomycetota; Actinomycetes; Kitasatosporales;
WXG100 family type VII secretion target [Kitasatospora sp. MAA4]	Kitasatospora sp. MAA4	65.5	65.5	0.9	4e-11	30.61	101	WP_280727645.1	Bacteria; Actinomycetota; Actinomycetes; Kitasatosporales;
WXG100 family type VII secretion target [Kitasatospora sp. MAP12-44]	Kitasatospora sp. MAP12-44	64.3	64.3	0.87	2e-10	31.91	102	WP_280668665.1	Bacteria; Actinomycetota; Actinomycetes; Kitasatosporales;
WXG100 family type VII secretion target [Kitasatospora sp. MBT63]	Kitasatospora sp. MBT63	54.3	54.3	0.91	1e-06	32.32	100	WP_033817668.1	Bacteria; Actinomycetota; Actinomycetes; Kitasatosporales;
WXG100 family type VII secretion target [Kitasatospora sp. MMS16-BH015]	Kitasatospora sp. MMS16-BH015	59.7	59.7	0.91	1e-08	30.3	101	WP_104816151.1	Bacteria; Actinomycetota; Actinomycetes; Kitasatosporales;
WXG100 family type VII secretion target [Kitasatospora sp. NA04385]	Kitasatospora sp. NA04385	56.2	56.2	0.91	2e-07	29.29	99	WP_176190240.1	Bacteria; Actinomycetota; Actinomycetes; Kitasatosporales;
WXG100 family type VII secretion target [Kitasatospora sp. NBC_01287]	Kitasatospora sp. NBC_01287	58.5	58.5	0.87	2e-08	30.85	102	WP_266293213.1	Bacteria; Actinomycetota; Actinomycetes; Kitasatosporales;
WXG100 family type VII secretion target [Kitasatospora viridis]	Kitasatospora viridis	60.1	60.1	0.87	5e-09	28.42	100	WP_145904199.1	Bacteria; Actinomycetota; Actinomycetes; Kitasatosporales;
WXG100 family type VII secretion target [Labedella endophytica]	Labedella endophytica	57.8	57.8	0.86	4e-08	32.98	97	WP_127049274.1	Bacteria; Actinomycetota; Actinomycetes; Micrococcales;
WXG100 family type VII secretion target [Labedella gwakjiensis]	Labedella gwakjiensis	57.4	57.4	0.86	7e-08	32.98	97	WP_106563521.1	Bacteria; Actinomycetota; Actinomycetes; Micrococcales;
WXG100 family type VII secretion target [Labedella phragmitis]	Labedella phragmitis	56.2	56.2	0.84	2e-07	32.61	97	WP_166408817.1	Bacteria; Actinomycetota; Actinomycetes; Micrococcales;
WXG100 family type VII secretion target [Labedella populi]	Labedella populi	56.2	56.2	0.86	2e-07	31.91	97	WP_166426693.1	Bacteria; Actinomycetota; Actinomycetes; Micrococcales;
WXG100 family type VII secretion target [Lawsonella clevelandensis]	Lawsonella clevelandensis	65.5	65.5	0.87	5e-11	35.11	99	WP_053961695.1	Bacteria; Actinomycetota; Actinomycetes; Mycobacteriales;
hypothetical protein AL705_02675 [Lawsonella clevelandensis]	Lawsonella clevelandensis	65.5	65.5	0.87	5e-11	35.11	98	ALE19606.1	Bacteria; Actinomycetota; Actinomycetes; Mycobacteriales;
WXG100 family type VII secretion target [Lawsonella clevelandensis]	Lawsonella clevelandensis	63.9	63.9	0.87	2e-10	34.04	99	WP_053978794.1	Bacteria; Actinomycetota; Actinomycetes; Mycobacteriales;
WXG100 family type VII secretion target [Lawsonella clevelandensis]	Lawsonella clevelandensis	63.9	63.9	0.87	2e-10	35.11	99	PZP88289.1	Bacteria; Actinomycetota; Actinomycetes; Mycobacteriales;
WXG100 family type VII secretion target [Lentzea albida]	Lentzea albida	62.8	62.8	0.8	5e-10	35.63	102	WP_089915195.1	Bacteria; Actinomycetota; Actinomycetes; Pseudonocardiales;
WXG100 family type VII secretion target [Lentzea albidocapillata]	Lentzea albidocapillata	62	62	0.78	1e-09	32.94	102	WP_090005161.1	Bacteria; Actinomycetota; Actinomycetes; Pseudonocardiales;
WXG100 family type VII secretion target [Lentzea albidocapillata]	Lentzea albidocapillata	60.1	60.1	0.83	6e-09	31.11	103	WP_030478337.1	Bacteria; Actinomycetota; Actinomycetes; Pseudonocardiales;
WXG100 family type VII secretion target [Lentzea atacamensis]	Lentzea atacamensis	65.5	65.5	0.88	5e-11	35.42	103	WP_112226771.1	Bacteria; Actinomycetota; Actinomycetes; Pseudonocardiales;
WXG100 family type VII secretion target [Lentzea cavernae]	Lentzea cavernae	61.6	61.6	0.78	2e-09	37.65	102	WP_191298212.1	Bacteria; Actinomycetota; Actinomycetes; Pseudonocardiales;
WXG100 family type VII secretion target [Lentzea flava]	Lentzea flava	67	67	0.76	1e-11	39.76	102	WP_189257506.1	Bacteria; Actinomycetota; Actinomycetes; Pseudonocardiales;
WXG100 family type VII secretion target [Lentzea kentuckyensis]	Lentzea kentuckyensis	59.3	59.3	0.69	1e-08	32	102	WP_086663915.1	Bacteria; Actinomycetota; Actinomycetes; Pseudonocardiales;
WXG100 family type VII secretion target [Lentzea nigeriaca]	Lentzea nigeriaca	62.4	62.4	0.77	8e-10	37.65	102	WP_204763263.1	Bacteria; Actinomycetota; Actinomycetes; Pseudonocardiales;
WXG100 family type VII secretion target [Lentzea pudingi]	Lentzea pudingi	60.1	60.1	0.78	7e-09	31.76	103	WP_189160354.1	Bacteria; Actinomycetota; Actinomycetes; Pseudonocardiales;
WXG100 family type VII secretion target [Lentzea sp. HUAS12]	Lentzea sp. HUAS12	73.6	73.6	0.8	4e-14	39.08	103	WP_253322665.1	Bacteria; Actinomycetota; Actinomycetes; Pseudonocardiales;
hypothetical protein Lesp02_26680 [Lentzea sp. NBRC 105346]	Lentzea sp. NBRC 105346	70.1	70.1	0.9	9e-13	32.65	103	GLZ30479.1	Bacteria; Actinomycetota; Actinomycetes; Pseudonocardiales;
WXG100 family type VII secretion target [Lentzea tibetensis]	Lentzea tibetensis	80.1	80.1	0.74	1e-16	43.75	103	WP_146358749.1	Bacteria; Actinomycetota; Actinomycetes; Pseudonocardiales;
WXG100 family type VII secretion target [Lolliginicoccus lacisalsi]	Lolliginicoccus lacisalsi	73.9	73.9	0.91	3e-14	38.38	105	WP_192038899.1	Bacteria; Actinomycetota; Actinomycetes; Mycobacteriales;
WXG100 family type VII secretion target [Lolliginicoccus levis]	Lolliginicoccus levis	72	72	0.91	1e-13	37.37	105	WP_278314535.1	Bacteria; Actinomycetota; Actinomycetes; Mycobacteriales;
WXG100 family type VII secretion target [Lolliginicoccus suaedae]	Lolliginicoccus suaedae	72	72	0.91	2e-13	37.37	105	WP_149360585.1	Bacteria; Actinomycetota; Actinomycetes; Mycobacteriales;
WXG100 family type VII secretion target [Longimycelium tulufanense]	Longimycelium tulufanense	75.5	75.5	0.9	6e-15	34.69	104	WP_189056808.1	Bacteria; Actinomycetota; Actinomycetes; Pseudonocardiales;
WXG100 family type VII secretion target [Longispora fulva]	Longispora fulva	58.2	58.2	0.85	4e-08	34.41	104	WP_197007557.1	Bacteria; Actinomycetota; Actinomycetes; Micromonosporales;
hypothetical protein A20C1_06446 [marine actinobacterium PHSC20C1]	marine actinobacterium PHSC20C1	57.4	57.4	0.84	6e-08	28.57	96	EAR24899.1	Bacteria; Actinomycetota; Actinomycetes; unclassified Actinomycetes
WXG100 family type VII secretion target [Marmoricola sp.]	Marmoricola sp.	63.2	63.2	0.81	4e-10	32.95	101	MBV9831575.1	Bacteria; Actinomycetota; Actinomycetes; Propionibacteriales;
family type secretion target [Microbacteriaceae bacterium]	Microbacteriaceae bacterium	65.9	65.9	0.84	3e-11	34.07	96	MCU1543407.1	Bacteria; Actinomycetota; Actinomycetes; Micrococcales;
WXG100 family type VII secretion target [Microbacteriaceae bacterium]	Microbacteriaceae bacterium	60.8	60.8	0.85	3e-09	31.52	96	MBC7517914.1	Bacteria; Actinomycetota; Actinomycetes; Micrococcales;
family type secretion target [Microbacteriaceae bacterium]	Microbacteriaceae bacterium	58.2	58.2	0.85	4e-08	28.26	96	MCU1558057.1	Bacteria; Actinomycetota; Actinomycetes; Micrococcales;
family type secretion target [Microbacteriaceae bacterium]	Microbacteriaceae bacterium	57.8	57.8	0.85	4e-08	27.17	96	MCU1524258.1	Bacteria; Actinomycetota; Actinomycetes; Micrococcales;
WXG100 family type VII secretion target [Microbacterium]	Microbacterium	59.7	59.7	0.96	1e-08	29.81	104	WP_187663161.1	Bacteria; Actinomycetota; Actinomycetes; Micrococcales;
WXG100 family type VII secretion target [Microbacterium]	Microbacterium	59.3	59.3	0.96	1e-08	29.81	104	WP_025104644.1	Bacteria; Actinomycetota; Actinomycetes; Micrococcales;
WXG100 family type VII secretion target [Microbacterium]	Microbacterium	57.4	57.4	0.84	7e-08	29.67	95	WP_060959856.1	Bacteria; Actinomycetota; Actinomycetes; Micrococcales;
WXG100 family type VII secretion target [Microbacterium]	Microbacterium	55.8	55.8	0.77	2e-07	29.76	95	WP_141380468.1	Bacteria; Actinomycetota; Actinomycetes; Micrococcales;
WXG100 family type VII secretion target [Microbacterium]	Microbacterium	55.8	55.8	0.92	3e-07	28	104	WP_056309991.1	Bacteria; Actinomycetota; Actinomycetes; Micrococcales;
WXG100 family type VII secretion target [Microbacterium]	Microbacterium	55.8	55.8	0.92	3e-07	28	105	WP_067115405.1	Bacteria; Actinomycetota; Actinomycetes; Micrococcales;
WXG100 family type VII secretion target [Microbacterium]	Microbacterium	55.8	55.8	0.92	4e-07	28	104	WP_042542236.1	Bacteria; Actinomycetota; Actinomycetes; Micrococcales;
WXG100 family type VII secretion target [Microbacterium]	Microbacterium	55.5	55.5	0.92	4e-07	28	104	WP_017831420.1	Bacteria; Actinomycetota; Actinomycetes; Micrococcales;
WXG100 family type VII secretion target [Microbacterium]	Microbacterium	55.1	55.1	0.86	5e-07	29.03	95	WP_183498280.1	Bacteria; Actinomycetota; Actinomycetes; Micrococcales;
WXG100 family type VII secretion target [Microbacterium]	Microbacterium	53.9	53.9	0.86	1e-06	26.88	95	WP_036300341.1	Bacteria; Actinomycetota; Actinomycetes; Micrococcales;
WXG100 family type VII secretion target [Microbacterium dextranolyticum]	Microbacterium dextranolyticum	57.4	57.4	0.77	7e-08	28.57	95	WP_204964128.1	Bacteria; Actinomycetota; Actinomycetes; Micrococcales;
WXG100 family type VII secretion target [Microbacterium flavum]	Microbacterium flavum	58.2	58.2	0.85	3e-08	30.43	95	WP_215487910.1	Bacteria; Actinomycetota; Actinomycetes; Micrococcales;
WXG100 family type VII secretion target [Microbacterium luteum]	Microbacterium luteum	56.6	56.6	0.86	1e-07	27.96	95	WP_071044468.1	Bacteria; Actinomycetota; Actinomycetes; Micrococcales;
WXG100 family type VII secretion target [Microbacterium paulum]	Microbacterium paulum	55.8	55.8	0.84	2e-07	27.47	95	WP_196383236.1	Bacteria; Actinomycetota; Actinomycetes; Micrococcales;
WXG100 family type VII secretion target [Microbacterium sp.]	Microbacterium sp.	60.1	60.1	0.85	5e-09	30.43	95	PZU31406.1	Bacteria; Actinomycetota; Actinomycetes; Micrococcales;
WXG100 family type VII secretion target [Microbacterium sp.]	Microbacterium sp.	60.1	60.1	0.85	5e-09	30.43	95	MBN9178867.1	Bacteria; Actinomycetota; Actinomycetes; Micrococcales;
WXG100 family type VII secretion target [Microbacterium sp.]	Microbacterium sp.	57.8	57.8	0.84	5e-08	30.77	95	MBN9213549.1	Bacteria; Actinomycetota; Actinomycetes; Micrococcales;
WXG100 family type VII secretion target [Microbacterium sp.]	Microbacterium sp.	55.8	55.8	0.86	2e-07	26.88	95	MAP63662.1	Bacteria; Actinomycetota; Actinomycetes; Micrococcales;
TPA: WXG100 family type VII secretion target [Microbacterium sp.]	Microbacterium sp.	54.7	54.7	0.85	7e-07	28.26	95	HAQ60005.1	Bacteria; Actinomycetota; Actinomycetes; Micrococcales;
WXG100 family type VII secretion target [Microbacterium sp.]	Microbacterium sp.	54.3	54.3	0.77	8e-07	29.76	95	PZU48762.1	Bacteria; Actinomycetota; Actinomycetes; Micrococcales;
WXG100 family type VII secretion target [Microbacterium sp.]	Microbacterium sp.	54.3	54.3	0.81	1e-06	28.41	106	MAB19671.1	Bacteria; Actinomycetota; Actinomycetes; Micrococcales;
WXG100 family type VII secretion target [Microbacterium sp. BR1]	Microbacterium sp. BR1	55.8	55.8	0.86	3e-07	26.88	95	WP_100811696.1	Bacteria; Actinomycetota; Actinomycetes; Micrococcales;
WXG100 family type VII secretion target [Microbacterium sp. CJ77]	Microbacterium sp. CJ77	54.7	54.7	0.86	7e-07	25.81	95	WP_103662869.1	Bacteria; Actinomycetota; Actinomycetes; Micrococcales;
WXG100 family type VII secretion target [Microbacterium sp. HSID17254]	Microbacterium sp. HSID17254	58.9	58.9	0.96	2e-08	29.81	104	WP_101847547.1	Bacteria; Actinomycetota; Actinomycetes; Micrococcales;
WXG100 family type VII secretion target [Microbacterium sp. LCT-H2]	Microbacterium sp. LCT-H2	59.7	59.7	0.96	9e-09	29.81	104	WP_071327732.1	Bacteria; Actinomycetota; Actinomycetes; Micrococcales;
WXG100 family type VII secretion target [Microbacterium sp. Leaf320]	Microbacterium sp. Leaf320	58.5	58.5	0.92	2e-08	29	104	WP_056510271.1	Bacteria; Actinomycetota; Actinomycetes; Micrococcales;
WXG100 family type VII secretion target [Microbacterium sp. MYb62]	Microbacterium sp. MYb62	60.5	60.5	0.92	5e-09	30	104	WP_105669497.1	Bacteria; Actinomycetota; Actinomycetes; Micrococcales;
WXG100 family type VII secretion target [Microbacterium sp. STN6]	Microbacterium sp. STN6	58.9	58.9	0.85	2e-08	28.26	96	WP_267182097.1	Bacteria; Actinomycetota; Actinomycetes; Micrococcales;
WXG100 family type VII secretion target [Microbacterium sp. VKM Ac-2870]	Microbacterium sp. VKM Ac-2870	58.9	58.9	0.77	2e-08	30.95	95	WP_194584570.1	Bacteria; Actinomycetota; Actinomycetes; Micrococcales;
WXG100 family type VII secretion target [Microcella]	Microcella	56.6	56.6	0.85	1e-07	28.26	96	WP_168915029.1	Bacteria; Actinomycetota; Actinomycetes; Micrococcales;
WXG100 family type VII secretion target [Micrococcales]	Micrococcales	59.7	59.7	0.88	8e-09	31.25	101	WP_237756408.1	Bacteria; Actinomycetota; Actinomycetes.
WXG100 family type VII secretion target [Micrococcales bacterium]	Micrococcales bacterium	75.9	75.9	0.89	8e-15	40.21	124	PID53354.1	Bacteria; Actinomycetota; Actinomycetes; Micrococcales.
WXG100 family type VII secretion target [Micromonospora]	Micromonospora	57.4	57.4	0.65	6e-08	42.25	102	WP_154939991.1	Bacteria; Actinomycetota; Actinomycetes; Micromonosporales;
WXG100 family type VII secretion target [Micromonospora]	Micromonospora	56.2	56.2	0.65	2e-07	40.85	102	WP_088964212.1	Bacteria; Actinomycetota; Actinomycetes; Micromonosporales;
WXG100 family type VII secretion target [Micromonospora]	Micromonospora	55.8	55.8	0.65	3e-07	40.85	102	WP_109801118.1	Bacteria; Actinomycetota; Actinomycetes; Micromonosporales;
WXG100 family type VII secretion target [Micromonospora]	Micromonospora	55.5	55.5	0.65	4e-07	40.85	102	WP_139583998.1	Bacteria; Actinomycetota; Actinomycetes; Micromonosporales;
WXG100 family type VII secretion target [Micromonospora]	Micromonospora	55.5	55.5	0.65	5e-07	40.85	102	WP_030329557.1	Bacteria; Actinomycetota; Actinomycetes; Micromonosporales;
WXG100 family type VII secretion target [Micromonospora]	Micromonospora	54.3	54.3	0.65	1e-06	40.85	102	WP_074316322.1	Bacteria; Actinomycetota; Actinomycetes; Micromonosporales;
WXG100 family type VII secretion target [Micromonospora]	Micromonospora	54.3	54.3	0.65	1e-06	39.44	102	WP_088986628.1	Bacteria; Actinomycetota; Actinomycetes; Micromonosporales;
WXG100 family type VII secretion target [Micromonospora]	Micromonospora	54.3	54.3	0.65	1e-06	39.44	102	WP_110564615.1	Bacteria; Actinomycetota; Actinomycetes; Micromonosporales;
WXG100 family type VII secretion target [Micromonospora costi]	Micromonospora costi	54.3	54.3	0.65	1e-06	39.44	102	WP_120778788.1	Bacteria; Actinomycetota; Actinomycetes; Micromonosporales;
WXG100 family type VII secretion target [Micromonospora deserti]	Micromonospora deserti	55.5	55.5	0.65	5e-07	40.85	102	WP_111135857.1	Bacteria; Actinomycetota; Actinomycetes; Micromonosporales;
WXG100 family type VII secretion target [Micromonospora rosaria]	Micromonospora rosaria	54.3	54.3	0.89	1e-06	30.93	102	WP_067372465.1	Bacteria; Actinomycetota; Actinomycetes; Micromonosporales;
WXG100 family type VII secretion target [Micromonospora sp. D93]	Micromonospora sp. D93	54.3	54.3	0.65	1e-06	40.85	102	WP_210820225.1	Bacteria; Actinomycetota; Actinomycetes; Micromonosporales;
WXG100 family type VII secretion target [Micromonospora sp. TP-A0468]	Micromonospora sp. TP-A0468	54.3	54.3	0.89	1e-06	29.9	102	WP_255686542.1	Bacteria; Actinomycetota; Actinomycetes; Micromonosporales;
WXG100 family type VII secretion target [Micromonospora sp. WMMD812]	Micromonospora sp. WMMD812	54.3	54.3	0.65	1e-06	39.44	102	WP_281571132.1	Bacteria; Actinomycetota; Actinomycetes; Micromonosporales;
WXG100 family type VII secretion target [Motilibacter aurantiacus]	Motilibacter aurantiacus	65.5	65.5	0.9	6e-11	31.63	103	NHC44036.1	Bacteria; Actinomycetota; Actinomycetes; Motilibacterales;
WXG100 family type VII secretion target [Motilibacter aurantiacus]	Motilibacter aurantiacus	63.5	63.5	0.87	1e-09	31.91	157	WP_269204971.1	Bacteria; Actinomycetota; Actinomycetes; Motilibacterales;
WXG100 family type VII secretion target [Motilibacter peucedani]	Motilibacter peucedani	63.5	63.5	0.9	3e-10	31.63	103	WP_121194171.1	Bacteria; Actinomycetota; Actinomycetes; Motilibacterales;
WXG100 family type VII secretion target [Motilibacter rhizosphaerae]	Motilibacter rhizosphaerae	62.4	62.4	0.9	8e-10	31.63	103	WP_130492838.1	Bacteria; Actinomycetota; Actinomycetes; Motilibacterales;
WXG100 family type VII secretion target [Mycetocola saprophilus]	Mycetocola saprophilus	55.1	55.1	0.92	7e-07	28	104	WP_030143503.1	Bacteria; Actinomycetota; Actinomycetes; Micrococcales;
WXG100 family type VII secretion target [Mycetocola sp. BIGb0189]	Mycetocola sp. BIGb0189	60.5	60.5	0.84	4e-09	32.97	96	WP_259178188.1	Bacteria; Actinomycetota; Actinomycetes; Micrococcales;
WXG100 family type VII secretion target [Mycetocola spongiae]	Mycetocola spongiae	61.2	61.2	0.92	3e-09	29	105	WP_226083292.1	Bacteria; Actinomycetota; Actinomycetes; Micrococcales;
WXG100 family type VII secretion target [Mycobacteriaceae]	Mycobacteriaceae	62.4	62.4	0.87	9e-10	35.79	108	WP_046285290.1	Bacteria; Actinomycetota; Actinomycetes; Mycobacteriales.
WXG100 family type VII secretion target [Mycobacteriaceae]	Mycobacteriaceae	60.5	60.5	0.92	4e-09	33.65	105	WP_193374395.1	Bacteria; Actinomycetota; Actinomycetes; Mycobacteriales.
WXG100 family type VII secretion target [Mycobacteriaceae bacterium]	Mycobacteriaceae bacterium	55.1	55.1	0.89	7e-07	33.67	107	MBY0442983.1	Bacteria; Actinomycetota; Actinomycetes; Mycobacteriales;
type VII secretion protein EsxU [Mycobacteriaceae bacterium 1482268.1]	Mycobacteriaceae bacterium 1482268.1	58.2	58.2	0.87	5e-08	34.74	110	OBA91810.1	Bacteria; Actinomycetota; Actinomycetes; Mycobacteriales;
WXG100 family type VII secretion target [Mycobacterium]	Mycobacterium	61.6	61.6	0.85	2e-09	35.48	106	WP_083170979.1	Bacteria; Actinomycetota; Actinomycetes; Mycobacteriales;
WXG100 family type VII secretion target [Mycobacterium]	Mycobacterium	57.8	57.8	0.87	7e-08	33.33	107	WP_070187094.1	Bacteria; Actinomycetota; Actinomycetes; Mycobacteriales;
WXG100 family type VII secretion target [Mycobacterium]	Mycobacterium	55.8	55.8	0.92	3e-07	33.66	105	WP_225330420.1	Bacteria; Actinomycetota; Actinomycetes; Mycobacteriales;
WXG100 family type VII secretion target [Mycobacterium alsense]	Mycobacterium alsense	60.5	60.5	0.91	4e-09	33.01	103	WP_067323019.1	Bacteria; Actinomycetota; Actinomycetes; Mycobacteriales;
WXG100 family type VII secretion target [Mycobacterium arosiense]	Mycobacterium arosiense	55.1	55.1	0.77	7e-07	34.12	104	WP_083064989.1	Bacteria; Actinomycetota; Actinomycetes; Mycobacteriales;
WXG100 family type VII secretion target [Mycobacterium avium]	Mycobacterium avium	56.2	56.2	0.9	2e-07	30.3	105	WP_003879501.1	Bacteria; Actinomycetota; Actinomycetes; Mycobacteriales;
WXG100 family type VII secretion target [Mycobacterium avium]	Mycobacterium avium	55.8	55.8	0.9	3e-07	30.3	105	WP_031349258.1	Bacteria; Actinomycetota; Actinomycetes; Mycobacteriales;
EsxU [Mycobacterium avium subsp. hominissuis 10-4249]	Mycobacterium avium subsp. hominissuis 10-4249	55.8	55.8	0.9	5e-07	30.3	122	ETB24400.1	Bacteria; Actinomycetota; Actinomycetes; Mycobacteriales;
EsxU [Mycobacterium avium subsp. paratuberculosis 10-4404]	Mycobacterium avium subsp. paratuberculosis 10-4404	56.2	56.2	0.9	3e-07	30.3	122	ETA94231.1	Bacteria; Actinomycetota; Actinomycetes; Mycobacteriales;
WXG100 family type VII secretion target [Mycobacterium bohemicum]	Mycobacterium bohemicum	54.3	54.3	0.94	1e-06	32.04	105	WP_085180098.1	Bacteria; Actinomycetota; Actinomycetes; Mycobacteriales;
ESAT-6-like protein EsxU [Mycobacterium botniense]	Mycobacterium botniense	62	62	0.87	2e-09	32.29	108	GFG73052.1	Bacteria; Actinomycetota; Actinomycetes; Mycobacteriales;
WXG100 family type VII secretion target [Mycobacterium botniense]	Mycobacterium botniense	59.7	59.7	0.86	9e-09	31.91	99	WP_163756540.1	Bacteria; Actinomycetota; Actinomycetes; Mycobacteriales;
WXG100 family type VII secretion target [Mycobacterium branderi]	Mycobacterium branderi	59.7	59.7	0.93	8e-09	30.39	103	WP_264007077.1	Bacteria; Actinomycetota; Actinomycetes; Mycobacteriales;
hypothetical protein MBRA_05490 [Mycobacterium branderi]	Mycobacterium branderi	58.2	58.2	0.93	4e-08	29.41	115	BBZ10354.1	Bacteria; Actinomycetota; Actinomycetes; Mycobacteriales;
WXG100 family type VII secretion target [Mycobacterium branderi]	Mycobacterium branderi	55.5	55.5	0.87	4e-07	30.21	99	WP_083130496.1	Bacteria; Actinomycetota; Actinomycetes; Mycobacteriales;
WXG100 family type VII secretion target [Mycobacterium celatum]	Mycobacterium celatum	56.2	56.2	0.91	2e-07	29	103	WP_269745755.1	Bacteria; Actinomycetota; Actinomycetes; Mycobacteriales;
WXG100 family type VII secretion target [Mycobacterium colombiense]	Mycobacterium colombiense	61.6	61.6	0.91	2e-09	32	105	WP_076188948.1	Bacteria; Actinomycetota; Actinomycetes; Mycobacteriales;
WXG100 family type VII secretion target [Mycobacterium colombiense]	Mycobacterium colombiense	60.8	60.8	0.91	3e-09	32	105	WP_076052041.1	Bacteria; Actinomycetota; Actinomycetes; Mycobacteriales;
WXG100 family type VII secretion target [Mycobacterium colombiense]	Mycobacterium colombiense	60.5	60.5	0.92	5e-09	34.65	105	WP_064883680.1	Bacteria; Actinomycetota; Actinomycetes; Mycobacteriales;
WXG100 family type VII secretion target [Mycobacterium colombiense]	Mycobacterium colombiense	58.5	58.5	0.77	3e-08	35.29	105	WP_044483994.1	Bacteria; Actinomycetota; Actinomycetes; Mycobacteriales;
WXG100 family type VII secretion target [Mycobacterium colombiense]	Mycobacterium colombiense	57.8	57.8	0.93	5e-08	32.35	105	WP_064950294.1	Bacteria; Actinomycetota; Actinomycetes; Mycobacteriales;
WXG100 family type VII secretion target [Mycobacterium colombiense]	Mycobacterium colombiense	57.8	57.8	0.92	5e-08	33.66	105	WP_065031261.1	Bacteria; Actinomycetota; Actinomycetes; Mycobacteriales;
WXG100 family type VII secretion target [Mycobacterium colombiense]	Mycobacterium colombiense	57.8	57.8	0.77	6e-08	35.29	105	WP_007773457.1	Bacteria; Actinomycetota; Actinomycetes; Mycobacteriales;
WXG100 family type VII secretion target [Mycobacterium colombiense]	Mycobacterium colombiense	57.8	57.8	0.91	6e-08	30	105	WP_065073468.1	Bacteria; Actinomycetota; Actinomycetes; Mycobacteriales;
WXG100 family type VII secretion target [Mycobacterium colombiense]	Mycobacterium colombiense	57.4	57.4	0.93	8e-08	32.35	105	WP_065056902.1	Bacteria; Actinomycetota; Actinomycetes; Mycobacteriales;
WXG100 family type VII secretion target [Mycobacterium colombiense]	Mycobacterium colombiense	56.2	56.2	0.77	2e-07	34.12	104	WP_112635744.1	Bacteria; Actinomycetota; Actinomycetes; Mycobacteriales;
WXG100 family type VII secretion target [Mycobacterium colombiense]	Mycobacterium colombiense	55.5	55.5	0.76	4e-07	33.33	104	WP_112710915.1	Bacteria; Actinomycetota; Actinomycetes; Mycobacteriales;
WXG100 family type VII secretion target [Mycobacterium conspicuum]	Mycobacterium conspicuum	54.3	54.3	0.92	1e-06	31.68	108	WP_085233517.1	Bacteria; Actinomycetota; Actinomycetes; Mycobacteriales;
WXG100 family type VII secretion target [Mycobacterium fragae]	Mycobacterium fragae	56.6	56.6	0.91	2e-07	32	108	WP_085198333.1	Bacteria; Actinomycetota; Actinomycetes; Mycobacteriales;
WXG100 family type VII secretion target [Mycobacterium frederiksbergense]	Mycobacterium frederiksbergense	58.5	58.5	0.86	3e-08	34.04	107	WP_280834362.1	Bacteria; Actinomycetota; Actinomycetes; Mycobacteriales;
WXG100 family type VII secretion target [Mycobacterium genavense]	Mycobacterium genavense	57	57	0.91	1e-07	30	108	WP_036468338.1	Bacteria; Actinomycetota; Actinomycetes; Mycobacteriales;
WXG100 family type VII secretion target [Mycobacterium grossiae]	Mycobacterium grossiae	54.7	54.7	0.74	1e-06	35.8	107	WP_070355994.1	Bacteria; Actinomycetota; Actinomycetes; Mycobacteriales;
WXG100 family type VII secretion target [Mycobacterium hackensackense]	Mycobacterium hackensackense	58.2	58.2	0.85	4e-08	35.48	102	WP_267295058.1	Bacteria; Actinomycetota; Actinomycetes; Mycobacteriales;
hypothetical protein MHEI_10950 [Mycobacterium heidelbergense]	Mycobacterium heidelbergense	54.7	54.7	0.93	1e-06	30.39	115	BBZ49378.1	Bacteria; Actinomycetota; Actinomycetes; Mycobacteriales;
WXG100 family type VII secretion target [Mycobacterium heidelbergense]	Mycobacterium heidelbergense	54.3	54.3	0.93	1e-06	30.39	103	WP_083075032.1	Bacteria; Actinomycetota; Actinomycetes; Mycobacteriales;
WXG100 family type VII secretion target [Mycobacterium heidelbergense]	Mycobacterium heidelbergense	54.3	54.3	0.93	1e-06	30.39	105	WP_142272729.1	Bacteria; Actinomycetota; Actinomycetes; Mycobacteriales;
type VII secretion protein EsxU [Mycobacterium interjectum]	Mycobacterium interjectum	54.3	54.3	0.91	1e-06	30	103	ORV81689.1	Bacteria; Actinomycetota; Actinomycetes; Mycobacteriales;
WXG100 family type VII secretion target [Mycobacterium interjectum]	Mycobacterium interjectum	54.3	54.3	0.74	1e-06	33.33	103	WP_066907597.1	Bacteria; Actinomycetota; Actinomycetes; Mycobacteriales;
WXG100 family type VII secretion target [Mycobacterium kyorinense]	Mycobacterium kyorinense	58.2	58.2	0.91	5e-08	30	105	WP_162835665.1	Bacteria; Actinomycetota; Actinomycetes; Mycobacteriales;
WXG100 family type VII secretion target [Mycobacterium lentiflavum]	Mycobacterium lentiflavum	58.5	58.5	0.9	3e-08	30.3	108	WP_175364354.1	Bacteria; Actinomycetota; Actinomycetes; Mycobacteriales;
WXG100 family type VII secretion target [Mycobacterium manitobense]	Mycobacterium manitobense	57	57	0.85	1e-07	34.41	107	WP_264011162.1	Bacteria; Actinomycetota; Actinomycetes; Mycobacteriales;
WXG100 family type VII secretion target [Mycobacterium mantenii]	Mycobacterium mantenii	58.9	58.9	0.9	2e-08	32.32	105	WP_067833971.1	Bacteria; Actinomycetota; Actinomycetes; Mycobacteriales;
WXG100 family type VII secretion target [Mycobacterium mantenii]	Mycobacterium mantenii	56.2	56.2	0.94	2e-07	33.98	105	WP_083093448.1	Bacteria; Actinomycetota; Actinomycetes; Mycobacteriales;
WXG100 family type VII secretion target [Mycobacterium montefiorense]	Mycobacterium montefiorense	55.1	55.1	0.91	6e-07	30	108	WP_108921079.1	Bacteria; Actinomycetota; Actinomycetes; Mycobacteriales;
WXG100 family type VII secretion target [Mycobacterium nebraskense]	Mycobacterium nebraskense	55.8	55.8	0.9	3e-07	30.3	105	WP_047322600.1	Bacteria; Actinomycetota; Actinomycetes; Mycobacteriales;
WXG100 family type VII secretion target [Mycobacterium nebraskense]	Mycobacterium nebraskense	55.5	55.5	0.9	4e-07	30.3	105	WP_046185618.1	Bacteria; Actinomycetota; Actinomycetes; Mycobacteriales;
WXG100 family type VII secretion target [Mycobacterium noviomagense]	Mycobacterium noviomagense	55.5	55.5	0.91	4e-07	32	105	WP_083088224.1	Bacteria; Actinomycetota; Actinomycetes; Mycobacteriales;
WXG100 family type VII secretion target [Mycobacterium paraffinicum]	Mycobacterium paraffinicum	55.5	55.5	0.9	5e-07	31.37	105	WP_264044567.1	Bacteria; Actinomycetota; Actinomycetes; Mycobacteriales;
WXG100 family type VII secretion target [Mycobacterium riyadhense]	Mycobacterium riyadhense	56.2	56.2	0.91	2e-07	33	102	WP_204804152.1	Bacteria; Actinomycetota; Actinomycetes; Mycobacteriales;
WXG100 family type VII secretion target [Mycobacterium riyadhense]	Mycobacterium riyadhense	55.5	55.5	0.91	4e-07	33	102	WP_085249879.1	Bacteria; Actinomycetota; Actinomycetes; Mycobacteriales;
WXG100 family type VII secretion target [Mycobacterium simiae]	Mycobacterium simiae	54.7	54.7	0.92	9e-07	33.66	104	WP_149655775.1	Bacteria; Actinomycetota; Actinomycetes; Mycobacteriales;
WXG100 family type VII secretion target [Mycobacterium sp.]	Mycobacterium sp.	65.9	65.9	0.82	3e-11	34.83	99	MBO0882787.1	Bacteria; Actinomycetota; Actinomycetes; Mycobacteriales;
WXG100 family type VII secretion target [Mycobacterium sp.]	Mycobacterium sp.	60.1	60.1	0.87	6e-09	36.84	104	MCB0941489.1	Bacteria; Actinomycetota; Actinomycetes; Mycobacteriales;
WXG100 family type VII secretion target [Mycobacterium sp.]	Mycobacterium sp.	59.7	59.7	0.92	9e-09	35.64	105	TAM63076.1	Bacteria; Actinomycetota; Actinomycetes; Mycobacteriales;
WXG100 family type VII secretion target [Mycobacterium sp.]	Mycobacterium sp.	58.9	58.9	0.91	2e-08	35.35	102	TXI45722.1	Bacteria; Actinomycetota; Actinomycetes; Mycobacteriales;
WXG100 family type VII secretion target [Mycobacterium sp.]	Mycobacterium sp.	55.1	55.1	0.87	6e-07	33.68	113	MCK5755959.1	Bacteria; Actinomycetota; Actinomycetes; Mycobacteriales;
WXG100 family type VII secretion target [Mycobacterium sp. 1081908.1]	Mycobacterium sp. 1081908.1	59.7	59.7	0.93	1e-08	33.33	103	WP_156764696.1	Bacteria; Actinomycetota; Actinomycetes; Mycobacteriales;
type VII secretion protein EsxU [Mycobacterium sp. 1081908.1]	Mycobacterium sp. 1081908.1	59.3	59.3	0.93	2e-08	33.33	117	OBK52054.1	Bacteria; Actinomycetota; Actinomycetes; Mycobacteriales;
WXG100 family type VII secretion target [Mycobacterium sp. 1165178.9]	Mycobacterium sp. 1165178.9	57.4	57.4	0.77	7e-08	35.29	105	WP_067353144.1	Bacteria; Actinomycetota; Actinomycetes; Mycobacteriales;
WXG100 family type VII secretion target [Mycobacterium sp. 1274761.0]	Mycobacterium sp. 1274761.0	54.3	54.3	0.87	1e-06	32.63	110	WP_066986714.1	Bacteria; Actinomycetota; Actinomycetes; Mycobacteriales;
WXG100 family type VII secretion target [Mycobacterium sp. 141]	Mycobacterium sp. 141	59.7	59.7	0.85	9e-09	34.41	106	WP_026357048.1	Bacteria; Actinomycetota; Actinomycetes; Mycobacteriales;
WXG100 family type VII secretion target [Mycobacterium sp. 1465703.0]	Mycobacterium sp. 1465703.0	60.1	60.1	0.92	8e-09	34.65	105	WP_066999491.1	Bacteria; Actinomycetota; Actinomycetes; Mycobacteriales;
WXG100 family type VII secretion target [Mycobacterium sp. 155]	Mycobacterium sp. 155	60.8	60.8	0.85	3e-09	35.48	106	WP_026256393.1	Bacteria; Actinomycetota; Actinomycetes; Mycobacteriales;
type VII secretion protein EsxU [Mycobacterium sp. 1554424.7]	Mycobacterium sp. 1554424.7	54.7	54.7	0.93	7e-07	31.43	103	OBA73067.1	Bacteria; Actinomycetota; Actinomycetes; Mycobacteriales;
WXG100 family type VII secretion target [Mycobacterium sp. 852002-10029_SCH5224772]	Mycobacterium sp. 852002-10029_SCH5224772	56.2	56.2	0.89	2e-07	32.65	105	WP_067250495.1	Bacteria; Actinomycetota; Actinomycetes; Mycobacteriales;
WXG100 family type VII secretion target [Mycobacterium sp. 852002-40037_SCH5390672]	Mycobacterium sp. 852002-40037_SCH5390672	59.7	59.7	0.92	1e-08	34.65	105	WP_067101421.1	Bacteria; Actinomycetota; Actinomycetes; Mycobacteriales;
WXG100 family type VII secretion target [Mycobacterium sp. 852002-51971_SCH5477799-a]	Mycobacterium sp. 852002-51971_SCH5477799-a	57.8	57.8	0.92	5e-08	34.65	105	WP_067129374.1	Bacteria; Actinomycetota; Actinomycetes; Mycobacteriales;
type VII secretion protein EsxU [Mycobacterium sp. 852013-50091_SCH5140682]	Mycobacterium sp. 852013-50091_SCH5140682	62.8	62.8	0.85	7e-10	36.56	106	OBC08059.1	Bacteria; Actinomycetota; Actinomycetes; Mycobacteriales;
WXG100 family type VII secretion target [Mycobacterium sp. ACS1612]	Mycobacterium sp. ACS1612	54.7	54.7	0.8	1e-06	32.95	107	WP_067794460.1	Bacteria; Actinomycetota; Actinomycetes; Mycobacteriales;
WXG100 family type VII secretion target [Mycobacterium sp. CPCC 205372]	Mycobacterium sp. CPCC 205372	57	57	0.85	1e-07	34.41	107	WP_269893785.1	Bacteria; Actinomycetota; Actinomycetes; Mycobacteriales;
WXG100 family type VII secretion target [Mycobacterium sp. DL440]	Mycobacterium sp. DL440	59.7	59.7	0.93	1e-08	32.35	107	WP_166902770.1	Bacteria; Actinomycetota; Actinomycetes; Mycobacteriales;
WXG100 family type VII secretion target [Mycobacterium sp. E2327]	Mycobacterium sp. E2327	55.1	55.1	0.93	6e-07	32.35	112	WP_156766387.1	Bacteria; Actinomycetota; Actinomycetes; Mycobacteriales;
type VII secretion protein EsxU [Mycobacterium sp. E2327]	Mycobacterium sp. E2327	55.1	55.1	0.93	9e-07	32.35	117	OBI22195.1	Bacteria; Actinomycetota; Actinomycetes; Mycobacteriales;
WXG100 family type VII secretion target [Mycobacterium sp. E2462]	Mycobacterium sp. E2462	54.7	54.7	0.86	8e-07	30.85	105	WP_068285664.1	Bacteria; Actinomycetota; Actinomycetes; Mycobacteriales;
WXG100 family type VII secretion target [Mycobacterium sp. E2479]	Mycobacterium sp. E2479	58.2	58.2	0.92	4e-08	32.67	105	WP_067929747.1	Bacteria; Actinomycetota; Actinomycetes; Mycobacteriales;
type VII secretion protein EsxU [Mycobacterium sp. E2699]	Mycobacterium sp. E2699	56.2	56.2	0.91	3e-07	31	121	OBH07476.1	Bacteria; Actinomycetota; Actinomycetes; Mycobacteriales;
WXG100 family type VII secretion target [Mycobacterium sp. E2733]	Mycobacterium sp. E2733	54.3	54.3	0.86	1e-06	30.93	105	WP_068047759.1	Bacteria; Actinomycetota; Actinomycetes; Mycobacteriales;
WXG100 family type VII secretion target [Mycobacterium sp. E3251]	Mycobacterium sp. E3251	56.6	56.6	0.92	1e-07	34.62	105	WP_068010924.1	Bacteria; Actinomycetota; Actinomycetes; Mycobacteriales;
WXG100 family type VII secretion target [Mycobacterium sp. E796]	Mycobacterium sp. E796	55.5	55.5	0.91	6e-07	30	117	WP_068135247.1	Bacteria; Actinomycetota; Actinomycetes; Mycobacteriales;
WXG100 family type VII secretion target [Mycobacterium sp. E802]	Mycobacterium sp. E802	57.8	57.8	0.93	6e-08	33.33	107	WP_067775174.1	Bacteria; Actinomycetota; Actinomycetes; Mycobacteriales;
WXG100 family type VII secretion target [Mycobacterium sp. EPG1]	Mycobacterium sp. EPG1	54.7	54.7	0.86	8e-07	34.04	109	PQE00327.1	Bacteria; Actinomycetota; Actinomycetes; Mycobacteriales;
WXG100 family type VII secretion target [Mycobacterium sp. GA-1841]	Mycobacterium sp. GA-1841	60.5	60.5	0.93	6e-09	33.33	107	WP_076192479.1	Bacteria; Actinomycetota; Actinomycetes; Mycobacteriales;
WXG100 family type VII secretion target [Mycobacterium sp. IEC1808]	Mycobacterium sp. IEC1808	55.5	55.5	0.93	7e-07	32.35	117	WP_085183591.1	Bacteria; Actinomycetota; Actinomycetes; Mycobacteriales;
WXG100 family type VII secretion target [Mycobacterium sp. ITM-2017-0098]	Mycobacterium sp. ITM-2017-0098	54.3	54.3	0.87	1e-06	31.58	113	PRC42674.1	Bacteria; Actinomycetota; Actinomycetes; Mycobacteriales;
WXG100 family type VII secretion target [Mycobacterium sp. MFM001]	Mycobacterium sp. MFM001	55.8	55.8	0.91	4e-07	29	105	WP_192886973.1	Bacteria; Actinomycetota; Actinomycetes; Mycobacteriales;
ESAT-6 like protein EsxU [Mycobacterium sp. MFM001]	Mycobacterium sp. MFM001	55.5	55.5	0.91	5e-07	29	115	GBE66916.1	Bacteria; Actinomycetota; Actinomycetes; Mycobacteriales;
WXG100 family type VII secretion target [Mycobacterium sp. MYCO198283]	Mycobacterium sp. MYCO198283	55.1	55.1	0.92	7e-07	29.7	113	WP_232169606.1	Bacteria; Actinomycetota; Actinomycetes; Mycobacteriales;
WXG100 family type VII secretion target [Mycobacterium sp. NAZ190054]	Mycobacterium sp. NAZ190054	55.8	55.8	0.87	4e-07	33.68	110	WP_067959492.1	Bacteria; Actinomycetota; Actinomycetes; Mycobacteriales;
WXG100 family type VII secretion target [Mycobacterium sp. NS-7484]	Mycobacterium sp. NS-7484	60.8	60.8	0.93	3e-09	34.31	107	WP_076240255.1	Bacteria; Actinomycetota; Actinomycetes; Mycobacteriales;
WXG100 family type VII secretion target [Mycobacterium sp. PO1]	Mycobacterium sp. PO1	55.5	55.5	0.87	9e-07	33.68	143	GFM17152.1	Bacteria; Actinomycetota; Actinomycetes; Mycobacteriales;
WXG100 family type VII secretion target [Mycobacterium sp. SMC-4]	Mycobacterium sp. SMC-4	56.6	56.6	0.87	2e-07	34.38	108	WP_260764996.1	Bacteria; Actinomycetota; Actinomycetes; Mycobacteriales;
WXG100 family type VII secretion target [Mycobacterium sp. SMC-8]	Mycobacterium sp. SMC-8	58.2	58.2	0.87	4e-08	34.74	110	WP_260757445.1	Bacteria; Actinomycetota; Actinomycetes; Mycobacteriales;
WXG100 family type VII secretion target [Mycobacterium sp. UM_CSW]	Mycobacterium sp. UM_CSW	54.7	54.7	0.91	1e-06	30	117	WP_068179489.1	Bacteria; Actinomycetota; Actinomycetes; Mycobacteriales;
WXG100 family type VII secretion target [Mycobacterium sp. URHB0044]	Mycobacterium sp. URHB0044	57	57	0.86	1e-07	34.74	103	WP_029115873.1	Bacteria; Actinomycetota; Actinomycetes; Mycobacteriales;
ESAT-6 like protein EsxU [Mycobacterium sp. VKM Ac-1817D]	Mycobacterium sp. VKM Ac-1817D	54.3	54.3	0.79	9e-07	35.63	89	AIY45487.2	Bacteria; Actinomycetota; Actinomycetes; Mycobacteriales;
hypothetical protein K875_01249 [Mycobacterium [tuberculosis] TKK-01-0051]	Mycobacterium [tuberculosis] TKK-01-0051	58.5	58.5	0.77	4e-08	35.29	121	KBZ68692.1	Bacteria; Actinomycetota; Actinomycetes; Mycobacteriales;
WXG100 family type VII secretion target [Mycolicibacillus trivialis]	Mycolicibacillus trivialis	58.9	58.9	0.83	2e-08	36.17	105	WP_085110607.1	Bacteria; Actinomycetota; Actinomycetes; Mycobacteriales;
WXG100 family type VII secretion target [Mycolicibacter]	Mycolicibacter	65.9	65.9	0.87	4e-11	37.76	105	WP_064920235.1	Bacteria; Actinomycetota; Actinomycetes; Mycobacteriales;
WXG100 family type VII secretion target [Mycolicibacter algericus]	Mycolicibacter algericus	62.4	62.4	0.94	8e-10	34.91	105	WP_109559478.1	Bacteria; Actinomycetota; Actinomycetes; Mycobacteriales;
WXG100 family type VII secretion target [Mycolicibacter algericus]	Mycolicibacter algericus	62.4	62.4	0.94	1e-09	34.91	123	WP_083037866.1	Bacteria; Actinomycetota; Actinomycetes; Mycobacteriales;
WXG100 family type VII secretion target [Mycolicibacter arupensis]	Mycolicibacter arupensis	60.5	60.5	0.94	6e-09	33.96	108	WP_165757103.1	Bacteria; Actinomycetota; Actinomycetes; Mycobacteriales;
WXG100 family type VII secretion target [Mycolicibacter arupensis]	Mycolicibacter arupensis	60.5	60.5	0.94	6e-09	34.91	108	WP_149772074.1	Bacteria; Actinomycetota; Actinomycetes; Mycobacteriales;
WXG100 family type VII secretion target [Mycolicibacter arupensis]	Mycolicibacter arupensis	60.5	60.5	0.94	9e-09	33.96	123	WP_046191138.1	Bacteria; Actinomycetota; Actinomycetes; Mycobacteriales;
WXG100 family type VII secretion target [Mycolicibacter engbaekii]	Mycolicibacter engbaekii	62.4	62.4	0.91	1e-09	35.92	114	WP_085130069.1	Bacteria; Actinomycetota; Actinomycetes; Mycobacteriales;
type VII secretion protein EsxU [Mycolicibacter heraklionensis]	Mycolicibacter heraklionensis	66.6	66.6	0.87	2e-11	38.78	105	OBI09762.1	Bacteria; Actinomycetota; Actinomycetes; Mycobacteriales;
type VII secretion protein EsxU [Mycolicibacter heraklionensis]	Mycolicibacter heraklionensis	65.9	65.9	0.87	5e-11	37.76	108	OBK86304.1	Bacteria; Actinomycetota; Actinomycetes; Mycobacteriales;
WXG100 family type VII secretion target [Mycolicibacter heraklionensis]	Mycolicibacter heraklionensis	65.1	65.1	0.87	8e-11	38.78	112	WP_220694650.1	Bacteria; Actinomycetota; Actinomycetes; Mycobacteriales;
WXG100 family type VII secretion target [Mycolicibacter heraklionensis]	Mycolicibacter heraklionensis	61.2	61.2	0.87	3e-09	35.79	108	UVO13270.1	Bacteria; Actinomycetota; Actinomycetes; Mycobacteriales;
WXG100 family type VII secretion target [Mycolicibacter heraklionensis]	Mycolicibacter heraklionensis	60.5	60.5	0.87	6e-09	36.73	112	WP_082134304.1	Bacteria; Actinomycetota; Actinomycetes; Mycobacteriales;
hypothetical protein ABW16_23370 [Mycolicibacter heraklionensis]	Mycolicibacter heraklionensis	56.2	56.2	0.85	2e-07	35.42	92	KLO25301.1	Bacteria; Actinomycetota; Actinomycetes; Mycobacteriales;
WXG100 family type VII secretion target [Mycolicibacter hiberniae]	Mycolicibacter hiberniae	62.4	62.4	0.94	1e-09	35.85	114	WP_085135208.1	Bacteria; Actinomycetota; Actinomycetes; Mycobacteriales;
WXG100 family type VII secretion target [Mycolicibacter hiberniae]	Mycolicibacter hiberniae	62	62	0.94	1e-09	35.85	108	WP_275986479.1	Bacteria; Actinomycetota; Actinomycetes; Mycobacteriales;
WXG100 family type VII secretion target [Mycolicibacter icosiumassiliensis]	Mycolicibacter icosiumassiliensis	63.5	63.5	0.87	3e-10	35.79	108	WP_067970053.1	Bacteria; Actinomycetota; Actinomycetes; Mycobacteriales;
WXG100 family type VII secretion target [Mycolicibacter kumamotonensis]	Mycolicibacter kumamotonensis	58.5	58.5	0.83	3e-08	35.11	109	NDJ89162.1	Bacteria; Actinomycetota; Actinomycetes; Mycobacteriales;
WXG100 family type VII secretion target [Mycolicibacter kumamotonensis]	Mycolicibacter kumamotonensis	56.6	56.6	0.83	2e-07	34.04	109	WP_019737892.1	Bacteria; Actinomycetota; Actinomycetes; Mycobacteriales;
WXG100 family type VII secretion target [Mycolicibacter kumamotonensis]	Mycolicibacter kumamotonensis	56.2	56.2	0.83	3e-07	34.04	111	WP_065287243.1	Bacteria; Actinomycetota; Actinomycetes; Mycobacteriales;
type VII secretion protein EsxU [Mycolicibacter kumamotonensis]	Mycolicibacter kumamotonensis	55.8	55.8	0.83	4e-07	34.04	121	OBY33151.1	Bacteria; Actinomycetota; Actinomycetes; Mycobacteriales;
WXG100 family type VII secretion target [Mycolicibacter longobardus]	Mycolicibacter longobardus	65.5	65.5	0.87	5e-11	38.78	105	WP_109561233.1	Bacteria; Actinomycetota; Actinomycetes; Mycobacteriales;
hypothetical protein AWC16_02885 [Mycolicibacter longobardus]	Mycolicibacter longobardus	65.5	65.5	0.85	1e-10	37.5	149	ORW13733.1	Bacteria; Actinomycetota; Actinomycetes; Mycobacteriales;
WXG100 family type VII secretion target [Mycolicibacter minnesotensis]	Mycolicibacter minnesotensis	63.2	63.2	0.92	4e-10	34.62	108	WP_083026737.1	Bacteria; Actinomycetota; Actinomycetes; Mycobacteriales;
WXG100 family type VII secretion target [Mycolicibacter minnesotensis]	Mycolicibacter minnesotensis	62.8	62.8	0.85	6e-10	37.5	99	WP_275985089.1	Bacteria; Actinomycetota; Actinomycetes; Mycobacteriales;
WXG100 family type VII secretion target [Mycolicibacter nonchromogenicus]	Mycolicibacter nonchromogenicus	64.7	64.7	0.87	1e-10	37.76	105	WP_085139143.1	Bacteria; Actinomycetota; Actinomycetes; Mycobacteriales;
WXG100 family type VII secretion target [Mycolicibacter senuensis]	Mycolicibacter senuensis	66.2	66.2	0.87	4e-11	36.73	115	RAU90632.1	Bacteria; Actinomycetota; Actinomycetes; Mycobacteriales;
WXG100 family type VII secretion target [Mycolicibacter sinensis]	Mycolicibacter sinensis	68.6	68.6	0.94	3e-12	36.79	105	WP_064855379.1	Bacteria; Actinomycetota; Actinomycetes; Mycobacteriales;
WXG100 family type VII secretion target [Mycolicibacter sinensis]	Mycolicibacter sinensis	68.2	68.2	0.94	6e-12	35.85	108	WP_065023922.1	Bacteria; Actinomycetota; Actinomycetes; Mycobacteriales;
WXG100 family type VII secretion target [Mycolicibacter sp. MYC098]	Mycolicibacter sp. MYC098	58.2	58.2	0.87	3e-08	35.71	105	WP_225404694.1	Bacteria; Actinomycetota; Actinomycetes; Mycobacteriales;
WXG100 family type VII secretion target [Mycolicibacter sp. MYC340]	Mycolicibacter sp. MYC340	62.4	62.4	0.87	1e-09	36.73	105	WP_224973015.1	Bacteria; Actinomycetota; Actinomycetes; Mycobacteriales;
WXG100 family type VII secretion target [Mycolicibacter terrae]	Mycolicibacter terrae	62.8	62.8	0.87	6e-10	37.76	107	WP_085261339.1	Bacteria; Actinomycetota; Actinomycetes; Mycobacteriales;
WXG100 family type VII secretion target [Mycolicibacterium]	Mycolicibacterium	61.6	61.6	0.9	2e-09	36.36	106	WP_085146622.1	Bacteria; Actinomycetota; Actinomycetes; Mycobacteriales;
WXG100 family type VII secretion target [Mycolicibacterium]	Mycolicibacterium	60.5	60.5	0.87	5e-09	35.42	107	WP_064895571.1	Bacteria; Actinomycetota; Actinomycetes; Mycobacteriales;
WXG100 family type VII secretion target [Mycolicibacterium]	Mycolicibacterium	60.5	60.5	0.93	5e-09	33.33	107	WP_164481003.1	Bacteria; Actinomycetota; Actinomycetes; Mycobacteriales;
WXG100 family type VII secretion target [Mycolicibacterium]	Mycolicibacterium	57.4	57.4	0.87	9e-08	33.33	110	WP_011895787.1	Bacteria; Actinomycetota; Actinomycetes; Mycobacteriales;
WXG100 family type VII secretion target [Mycolicibacterium]	Mycolicibacterium	55.8	55.8	0.87	3e-07	33.33	107	WP_036389012.1	Bacteria; Actinomycetota; Actinomycetes; Mycobacteriales;
WXG100 family type VII secretion target [Mycolicibacterium]	Mycolicibacterium	55.8	55.8	0.87	3e-07	33.33	107	WP_043367875.1	Bacteria; Actinomycetota; Actinomycetes; Mycobacteriales;
WXG100 family type VII secretion target [Mycolicibacterium alvei]	Mycolicibacterium alvei	55.5	55.5	0.93	5e-07	29.41	107	WP_163664067.1	Bacteria; Actinomycetota; Actinomycetes; Mycobacteriales;
WXG100 family type VII secretion target [Mycolicibacterium aurantiacum]	Mycolicibacterium aurantiacum	54.7	54.7	0.87	1e-06	33.68	113	MBX7446889.1	Bacteria; Actinomycetota; Actinomycetes; Mycobacteriales;
WXG100 family type VII secretion target [Mycolicibacterium boenickei]	Mycolicibacterium boenickei	58.5	58.5	0.87	2e-08	34.38	107	WP_077742115.1	Bacteria; Actinomycetota; Actinomycetes; Mycobacteriales;
WXG100 family type VII secretion target [Mycolicibacterium brisbanense]	Mycolicibacterium brisbanense	59.3	59.3	0.85	1e-08	34.41	106	WP_062830029.1	Bacteria; Actinomycetota; Actinomycetes; Mycobacteriales;
WXG100 family type VII secretion target [Mycolicibacterium canariasense]	Mycolicibacterium canariasense	60.5	60.5	0.85	5e-09	36.56	102	WP_062658172.1	Bacteria; Actinomycetota; Actinomycetes; Mycobacteriales;
WXG100 family type VII secretion target [Mycolicibacterium chubuense]	Mycolicibacterium chubuense	60.1	60.1	0.87	9e-09	34.38	110	WP_014814348.1	Bacteria; Actinomycetota; Actinomycetes; Mycobacteriales;
WXG100 family type VII secretion target [Mycolicibacterium cosmeticum]	Mycolicibacterium cosmeticum	61.2	61.2	0.85	2e-09	37.63	102	WP_036401745.1	Bacteria; Actinomycetota; Actinomycetes; Mycobacteriales;
WXG100 family type VII secretion target [Mycolicibacterium cosmeticum]	Mycolicibacterium cosmeticum	58.2	58.2	0.85	4e-08	36.56	102	MBI3228329.1	Bacteria; Actinomycetota; Actinomycetes; Mycobacteriales;
WXG100 family type VII secretion target [Mycolicibacterium elephantis]	Mycolicibacterium elephantis	58.2	58.2	0.86	4e-08	36.17	107	WP_128107781.1	Bacteria; Actinomycetota; Actinomycetes; Mycobacteriales;
WXG100 family type VII secretion target [Mycolicibacterium elephantis]	Mycolicibacterium elephantis	58.2	58.2	0.86	5e-08	36.17	107	WP_046751036.1	Bacteria; Actinomycetota; Actinomycetes; Mycobacteriales;
WXG100 family type VII secretion target [Mycolicibacterium farcinogenes]	Mycolicibacterium farcinogenes	57	57	0.87	1e-07	34.38	107	WP_221881458.1	Bacteria; Actinomycetota; Actinomycetes; Mycobacteriales;
WXG100 family type VII secretion target [Mycolicibacterium fluoranthenivorans]	Mycolicibacterium fluoranthenivorans	58.2	58.2	0.85	4e-08	35.48	102	WP_090359727.1	Bacteria; Actinomycetota; Actinomycetes; Mycobacteriales;
WXG100 family type VII secretion target [Mycolicibacterium fluoranthenivorans]	Mycolicibacterium fluoranthenivorans	57	57	0.85	9e-08	35.48	102	WP_167156982.1	Bacteria; Actinomycetota; Actinomycetes; Mycobacteriales;
WXG100 family type VII secretion target [Mycolicibacterium fluoranthenivorans]	Mycolicibacterium fluoranthenivorans	56.6	56.6	0.85	2e-07	34.41	102	WP_187098352.1	Bacteria; Actinomycetota; Actinomycetes; Mycobacteriales;
WXG100 family type VII secretion target [Mycolicibacterium fortuitum]	Mycolicibacterium fortuitum	62.4	62.4	0.87	1e-09	35.42	107	WP_171510992.1	Bacteria; Actinomycetota; Actinomycetes; Mycobacteriales;
WXG100 family type VII secretion target [Mycolicibacterium fortuitum]	Mycolicibacterium fortuitum	61.2	61.2	0.93	3e-09	33.33	107	WP_065071858.1	Bacteria; Actinomycetota; Actinomycetes; Mycobacteriales;
WXG100 family type VII secretion target [Mycolicibacterium fortuitum]	Mycolicibacterium fortuitum	61.2	61.2	0.87	3e-09	35.42	107	WP_064913300.1	Bacteria; Actinomycetota; Actinomycetes; Mycobacteriales;
WXG100 family type VII secretion target [Mycolicibacterium fortuitum]	Mycolicibacterium fortuitum	60.8	60.8	0.87	3e-09	35.42	107	WP_061265254.1	Bacteria; Actinomycetota; Actinomycetes; Mycobacteriales;
WXG100 family type VII secretion target [Mycolicibacterium fortuitum]	Mycolicibacterium fortuitum	60.8	60.8	0.87	4e-09	35.42	107	WP_225593620.1	Bacteria; Actinomycetota; Actinomycetes; Mycobacteriales;
WXG100 family type VII secretion target [Mycolicibacterium fortuitum]	Mycolicibacterium fortuitum	60.5	60.5	0.87	4e-09	35.42	107	WP_065070064.1	Bacteria; Actinomycetota; Actinomycetes; Mycobacteriales;
WXG100 family type VII secretion target [Mycolicibacterium fortuitum]	Mycolicibacterium fortuitum	60.5	60.5	0.87	5e-09	35.42	107	WP_004571539.1	Bacteria; Actinomycetota; Actinomycetes; Mycobacteriales;
WXG100 family type VII secretion target [Mycolicibacterium fortuitum]	Mycolicibacterium fortuitum	60.1	60.1	0.87	8e-09	35.42	107	WP_076183000.1	Bacteria; Actinomycetota; Actinomycetes; Mycobacteriales;
WXG100 family type VII secretion target [Mycolicibacterium fortuitum]	Mycolicibacterium fortuitum	56.2	56.2	0.83	2e-07	35.16	92	WP_102133970.1	Bacteria; Actinomycetota; Actinomycetes; Mycobacteriales;
WXG100 family type VII secretion target [Mycolicibacterium goodii]	Mycolicibacterium goodii	58.9	58.9	0.91	2e-08	33	101	MBU8809308.1	Bacteria; Actinomycetota; Actinomycetes; Mycobacteriales;
WXG100 family type VII secretion target [Mycolicibacterium holsaticum]	Mycolicibacterium holsaticum	57.4	57.4	0.86	8e-08	34.04	107	WP_069408256.1	Bacteria; Actinomycetota; Actinomycetes; Mycobacteriales;
WXG100 family type VII secretion target [Mycolicibacterium houstonense]	Mycolicibacterium houstonense	54.7	54.7	0.85	8e-07	31.18	107	WP_066901250.1	Bacteria; Actinomycetota; Actinomycetes; Mycobacteriales;
WXG100 family type VII secretion target [Mycolicibacterium iranicum]	Mycolicibacterium iranicum	58.9	58.9	0.87	2e-08	34.74	109	WP_183467175.1	Bacteria; Actinomycetota; Actinomycetes; Mycobacteriales;
WXG100 family type VII secretion target [Mycolicibacterium iranicum]	Mycolicibacterium iranicum	56.6	56.6	0.87	2e-07	32.63	110	WP_085172882.1	Bacteria; Actinomycetota; Actinomycetes; Mycobacteriales;
WXG100 family type VII secretion target [Mycolicibacterium iranicum]	Mycolicibacterium iranicum	55.8	55.8	0.87	3e-07	32.63	110	WP_268786336.1	Bacteria; Actinomycetota; Actinomycetes; Mycobacteriales;
WXG100 family type VII secretion target [Mycolicibacterium iranicum]	Mycolicibacterium iranicum	54.7	54.7	0.87	1e-06	31.58	110	WP_024446262.1	Bacteria; Actinomycetota; Actinomycetes; Mycobacteriales;
WXG100 family type VII secretion target [Mycolicibacterium lutetiense]	Mycolicibacterium lutetiense	58.2	58.2	0.85	4e-08	34.41	107	WP_209918962.1	Bacteria; Actinomycetota; Actinomycetes; Mycobacteriales;
WXG100 family type VII secretion target [Mycolicibacterium mageritense]	Mycolicibacterium mageritense	56.6	56.6	0.86	2e-07	34.04	103	WP_276824490.1	Bacteria; Actinomycetota; Actinomycetes; Mycobacteriales;
WXG100 family type VII secretion target [Mycolicibacterium mageritense]	Mycolicibacterium mageritense	56.2	56.2	0.86	2e-07	34.04	103	WP_083612839.1	Bacteria; Actinomycetota; Actinomycetes; Mycobacteriales;
WXG100 family type VII secretion target [Mycolicibacterium mageritense]	Mycolicibacterium mageritense	55.5	55.5	0.86	4e-07	34.04	103	WP_036428968.1	Bacteria; Actinomycetota; Actinomycetes; Mycobacteriales;
WXG100 family type VII secretion target [Mycolicibacterium moriokaense]	Mycolicibacterium moriokaense	55.8	55.8	0.86	4e-07	34.02	107	WP_114738949.1	Bacteria; Actinomycetota; Actinomycetes; Mycobacteriales;
WXG100 family type VII secretion target [Mycolicibacterium neoaurum]	Mycolicibacterium neoaurum	54.3	54.3	0.86	1e-06	32.98	102	WP_030134536.1	Bacteria; Actinomycetota; Actinomycetes; Mycobacteriales;
WXG100 family type VII secretion target [Mycolicibacterium neworleansense]	Mycolicibacterium neworleansense	57.8	57.8	0.87	5e-08	35.42	107	WP_090514882.1	Bacteria; Actinomycetota; Actinomycetes; Mycobacteriales;
WXG100 family type VII secretion target [Mycolicibacterium parafortuitum]	Mycolicibacterium parafortuitum	56.6	56.6	0.86	2e-07	34.04	109	WP_163765152.1	Bacteria; Actinomycetota; Actinomycetes; Mycobacteriales;
WXG100 family type VII secretion target [Mycolicibacterium peregrinum]	Mycolicibacterium peregrinum	58.2	58.2	0.87	4e-08	34.38	107	WP_064883163.1	Bacteria; Actinomycetota; Actinomycetes; Mycobacteriales;
WXG100 family type VII secretion target [Mycolicibacterium peregrinum]	Mycolicibacterium peregrinum	58.2	58.2	0.87	4e-08	34.38	107	WP_064932731.1	Bacteria; Actinomycetota; Actinomycetes; Mycobacteriales;
WXG100 family type VII secretion target [Mycolicibacterium peregrinum]	Mycolicibacterium peregrinum	58.2	58.2	0.87	5e-08	34.38	107	WP_055109846.1	Bacteria; Actinomycetota; Actinomycetes; Mycobacteriales;
WXG100 family type VII secretion target [Mycolicibacterium peregrinum]	Mycolicibacterium peregrinum	57	57	0.87	1e-07	33.33	107	WP_064960043.1	Bacteria; Actinomycetota; Actinomycetes; Mycobacteriales;
type VII secretion protein EsxU [Mycolicibacterium porcinum]	Mycolicibacterium porcinum	57	57	0.87	1e-07	33.33	107	OCB11778.1	Bacteria; Actinomycetota; Actinomycetes; Mycobacteriales;
WXG100 family type VII secretion target [Mycolicibacterium porcinum]	Mycolicibacterium porcinum	56.6	56.6	0.87	2e-07	33.33	107	WP_036440963.1	Bacteria; Actinomycetota; Actinomycetes; Mycobacteriales;
WXG100 family type VII secretion target [Mycolicibacterium porcinum]	Mycolicibacterium porcinum	56.2	56.2	0.87	2e-07	33.33	107	OLO99362.1	Bacteria; Actinomycetota; Actinomycetes; Mycobacteriales;
WXG100 family type VII secretion target [Mycolicibacterium poriferae]	Mycolicibacterium poriferae	54.7	54.7	0.87	1e-06	33.68	113	WP_163673244.1	Bacteria; Actinomycetota; Actinomycetes; Mycobacteriales;
WXG100 family type VII secretion target [Mycolicibacterium pulveris]	Mycolicibacterium pulveris	57	57	0.86	1e-07	35.11	107	WP_163897721.1	Bacteria; Actinomycetota; Actinomycetes; Mycobacteriales;
WXG100 family type VII secretion target [Mycolicibacterium rutilum]	Mycolicibacterium rutilum	55.5	55.5	0.86	5e-07	32.98	107	WP_083410142.1	Bacteria; Actinomycetota; Actinomycetes; Mycobacteriales;
WXG100 family type VII secretion target [Mycolicibacterium sediminis]	Mycolicibacterium sediminis	58.2	58.2	0.88	5e-08	31.96	107	WP_163797218.1	Bacteria; Actinomycetota; Actinomycetes; Mycobacteriales;
WXG100 family type VII secretion target [Mycolicibacterium septicum]	Mycolicibacterium septicum	60.8	60.8	0.93	4e-09	33.33	107	WP_273732900.1	Bacteria; Actinomycetota; Actinomycetes; Mycobacteriales;
WXG100 family type VII secretion target [Mycolicibacterium septicum]	Mycolicibacterium septicum	60.5	60.5	0.93	5e-09	33.33	107	WP_211157805.1	Bacteria; Actinomycetota; Actinomycetes; Mycobacteriales;
WXG100 family type VII secretion target [Mycolicibacterium septicum]	Mycolicibacterium septicum	59.3	59.3	0.93	1e-08	33.33	107	WP_044516272.1	Bacteria; Actinomycetota; Actinomycetes; Mycobacteriales;
WXG100 family type VII secretion target [Mycolicibacterium setense]	Mycolicibacterium setense	54.7	54.7	0.87	1e-06	32.29	107	WP_039317053.1	Bacteria; Actinomycetota; Actinomycetes; Mycobacteriales;
WXG100 family type VII secretion target [Mycolicibacterium setense]	Mycolicibacterium setense	54.3	54.3	0.87	1e-06	32.29	107	WP_039378182.1	Bacteria; Actinomycetota; Actinomycetes; Mycobacteriales;
WXG100 family type VII secretion target [Mycolicibacterium smegmatis]	Mycolicibacterium smegmatis	56.6	56.6	0.91	2e-07	31	103	WP_003892926.1	Bacteria; Actinomycetota; Actinomycetes; Mycobacteriales;
hypothetical protein MSMEI_1502 [Mycolicibacterium smegmatis MC2 155]	Mycolicibacterium smegmatis MC2 155	57.4	57.4	0.91	1e-07	31	125	AFP37975.1	Bacteria; Actinomycetota; Actinomycetes; Mycobacteriales;
WXG100 family type VII secretion target [Mycolicibacterium sp.]	Mycolicibacterium sp.	58.9	58.9	0.91	2e-08	35.35	104	MCB9417972.1	Bacteria; Actinomycetota; Actinomycetes; Mycobacteriales;
WXG100 family type VII secretion target [Mycolicibacterium sp. BiH015]	Mycolicibacterium sp. BiH015	55.8	55.8	0.87	3e-07	33.68	110	WP_270720283.1	Bacteria; Actinomycetota; Actinomycetes; Mycobacteriales;
WXG100 family type VII secretion target [Mycolicibacterium sp. CR10]	Mycolicibacterium sp. CR10	54.7	54.7	0.87	1e-06	33.68	102	WP_137148816.1	Bacteria; Actinomycetota; Actinomycetes; Mycobacteriales;
WXG100 family type VII secretion target [Mycolicibacterium sp. J2]	Mycolicibacterium sp. J2	62	62	0.85	1e-09	36.56	102	WP_266046549.1	Bacteria; Actinomycetota; Actinomycetes; Mycobacteriales;
WXG100 family type VII secretion target [Mycolicibacterium sp. OfavD-34-C]	Mycolicibacterium sp. OfavD-34-C	55.1	55.1	0.87	8e-07	33.68	113	WP_152515785.1	Bacteria; Actinomycetota; Actinomycetes; Mycobacteriales;
WXG100 family type VII secretion target [Mycolicibacterium stellerae]	Mycolicibacterium stellerae	56.6	56.6	0.87	2e-07	32.29	107	WP_123029640.1	Bacteria; Actinomycetota; Actinomycetes; Mycobacteriales;
WXG100 family type VII secretion target [Mycolicibacterium vulneris]	Mycolicibacterium vulneris	58.5	58.5	0.92	3e-08	33.66	105	WP_085292040.1	Bacteria; Actinomycetota; Actinomycetes; Mycobacteriales;
type VII secretion protein EsxU [Mycolicibacterium vulneris]	Mycolicibacterium vulneris	54.7	54.7	0.87	1e-06	33.33	107	OCB60443.1	Bacteria; Actinomycetota; Actinomycetes; Mycobacteriales;
WXG100 family type VII secretion target [Mycolicibacterium wolinskyi]	Mycolicibacterium wolinskyi	62	62	0.9	1e-09	36.36	106	WP_067842481.1	Bacteria; Actinomycetota; Actinomycetes; Mycobacteriales;
WXG100 family type VII secretion target [Mycolicibacterium xanthum]	Mycolicibacterium xanthum	60.8	60.8	0.92	5e-09	35.64	110	WP_221368746.1	Bacteria; Actinomycetota; Actinomycetes; Mycobacteriales;
WXG100 family type VII secretion target [Nocardia]	Nocardia	62.4	62.4	0.87	1e-09	34.04	108	WP_195055311.1	Bacteria; Actinomycetota; Actinomycetes; Mycobacteriales;
WXG100 family type VII secretion target [Nocardia carnea]	Nocardia carnea	62	62	0.86	1e-09	35.48	113	WP_033244304.1	Bacteria; Actinomycetota; Actinomycetes; Mycobacteriales;
WXG100 family type VII secretion target [Nocardiaceae bacterium]	Nocardiaceae bacterium	88.6	88.6	0.92	5e-20	41	104	MCL2534088.1	Bacteria; Actinomycetota; Actinomycetes; Mycobacteriales;
WXG100 family type VII secretion target [Peterkaempfera bronchialis]	Peterkaempfera bronchialis	60.8	60.8	0.95	3e-09	33.01	103	WP_111490528.1	Bacteria; Actinomycetota; Actinomycetes; Kitasatosporales;
WXG100 family type VII secretion target [Peterkaempfera griseoplana]	Peterkaempfera griseoplana	62.4	62.4	0.92	9e-10	34.65	103	WP_055589715.1	Bacteria; Actinomycetota; Actinomycetes; Kitasatosporales;
WXG100 family type VII secretion target [Phaeacidiphilus oryzae]	Phaeacidiphilus oryzae	60.5	60.5	0.91	5e-09	29.29	104	WP_037572308.1	Bacteria; Actinomycetota; Actinomycetes; Kitasatosporales;
WXG100 family type VII secretion target [Plantibacter flavus]	Plantibacter flavus	57.8	57.8	0.87	4e-08	31.58	96	WP_159453429.1	Bacteria; Actinomycetota; Actinomycetes; Micrococcales;
WXG100 family type VII secretion target [Prescottella agglutinans]	Prescottella agglutinans	85.1	85.1	0.92	1e-18	39	104	WP_280758569.1	Bacteria; Actinomycetota; Actinomycetes; Mycobacteriales;
WXG100 family type VII secretion target [Prescottella equi]	Prescottella equi	84.3	84.3	0.92	2e-18	39	104	MCA1006241.1	Bacteria; Actinomycetota; Actinomycetes; Mycobacteriales;
WXG100 family type VII secretion target [Prescottella equi]	Prescottella equi	82.8	82.8	0.9	8e-18	38.78	104	WP_005518419.1	Bacteria; Actinomycetota; Actinomycetes; Mycobacteriales;
WXG100 family type VII secretion target [Prescottella equi]	Prescottella equi	80.1	80.1	0.87	9e-17	38.3	100	WP_064066957.1	Bacteria; Actinomycetota; Actinomycetes; Mycobacteriales;
WXG100 family type VII secretion target [Prescottella subtropica]	Prescottella subtropica	88.2	88.2	0.92	5e-20	43	104	WP_137725413.1	Bacteria; Actinomycetota; Actinomycetes; Mycobacteriales;
WXG100 family type VII secretion target [Pseudonocardia]	Pseudonocardia	72.8	72.8	0.9	8e-14	35.71	100	WP_073576448.1	Bacteria; Actinomycetota; Actinomycetes; Pseudonocardiales;
WXG100 family type VII secretion target [Pseudonocardia]	Pseudonocardia	72.4	72.4	0.9	9e-14	35.71	100	WP_179761826.1	Bacteria; Actinomycetota; Actinomycetes; Pseudonocardiales;
WXG100 family type VII secretion target [Pseudonocardia]	Pseudonocardia	63.2	63.2	0.85	5e-10	34.78	109	WP_051737492.1	Bacteria; Actinomycetota; Actinomycetes; Pseudonocardiales;
WXG100 family type VII secretion target [Pseudonocardia acaciae]	Pseudonocardia acaciae	67.8	67.8	0.9	7e-12	34.69	103	WP_028926901.1	Bacteria; Actinomycetota; Actinomycetes; Pseudonocardiales;
WXG100 family type VII secretion target [Pseudonocardia acidicola]	Pseudonocardia acidicola	65.5	65.5	0.9	5e-11	31.63	103	WP_169383890.1	Bacteria; Actinomycetota; Actinomycetes; Pseudonocardiales;
WXG100 family type VII secretion target [Pseudonocardia alaniniphila]	Pseudonocardia alaniniphila	63.5	63.5	0.95	4e-10	33.01	103	WP_241037490.1	Bacteria; Actinomycetota; Actinomycetes; Pseudonocardiales;
WXG100 family type VII secretion target [Pseudonocardia asaccharolytica]	Pseudonocardia asaccharolytica	69.3	69.3	0.9	2e-12	35.71	103	WP_028929204.1	Bacteria; Actinomycetota; Actinomycetes; Pseudonocardiales;
WXG100 family type VII secretion target [Pseudonocardia bannensis]	Pseudonocardia bannensis	70.1	70.1	0.9	8e-13	33.67	103	WP_169415900.1	Bacteria; Actinomycetota; Actinomycetes; Pseudonocardiales;
WXG100 family type VII secretion target [Pseudonocardia cypriaca]	Pseudonocardia cypriaca	63.2	63.2	0.95	4e-10	33.98	103	WP_211362402.1	Bacteria; Actinomycetota; Actinomycetes; Pseudonocardiales;
WXG100 family type VII secretion target [Pseudonocardia dioxanivorans]	Pseudonocardia dioxanivorans	59.3	59.3	0.9	1e-08	28.57	103	WP_013677418.1	Bacteria; Actinomycetota; Actinomycetes; Pseudonocardiales;
WXG100 family type VII secretion target [Pseudonocardia endophytica]	Pseudonocardia endophytica	76.3	76.3	0.91	4e-15	37.37	109	TCK20369.1	Bacteria; Actinomycetota; Actinomycetes; Pseudonocardiales;
WXG100 family type VII secretion target [Pseudonocardia endophytica]	Pseudonocardia endophytica	75.9	75.9	0.91	4e-15	37.37	106	WP_243653946.1	Bacteria; Actinomycetota; Actinomycetes; Pseudonocardiales;
WXG100 family type VII secretion target [Pseudonocardia eucalypti]	Pseudonocardia eucalypti	72.4	72.4	0.9	1e-13	34.69	103	MBB6373514.1	Bacteria; Actinomycetota; Actinomycetes; Pseudonocardiales;
WXG100 family type VII secretion target [Pseudonocardia hierapolitana]	Pseudonocardia hierapolitana	60.5	60.5	0.95	5e-09	33.01	103	WP_147257398.1	Bacteria; Actinomycetota; Actinomycetes; Pseudonocardiales;
WXG100 family type VII secretion target [Pseudonocardia kujensis]	Pseudonocardia kujensis	57.4	57.4	0.75	7e-08	40.74	108	WP_232874553.1	Bacteria; Actinomycetota; Actinomycetes; Pseudonocardiales;
WXG100 family type VII secretion target [Pseudonocardia kunmingensis]	Pseudonocardia kunmingensis	63.2	63.2	0.9	4e-10	32.65	103	WP_142051114.1	Bacteria; Actinomycetota; Actinomycetes; Pseudonocardiales;
WXG100 family type VII secretion target [Pseudonocardia nigra]	Pseudonocardia nigra	65.9	65.9	0.91	4e-11	34.34	104	WP_219418450.1	Bacteria; Actinomycetota; Actinomycetes; Pseudonocardiales;
WXG100 family type VII secretion target [Pseudonocardia oroxyli]	Pseudonocardia oroxyli	69.3	69.3	0.9	2e-12	35.71	103	WP_093077065.1	Bacteria; Actinomycetota; Actinomycetes; Pseudonocardiales;
WXG100 family type VII secretion target [Pseudonocardia pini]	Pseudonocardia pini	69.7	69.7	0.9	1e-12	36.73	103	WP_181781056.1	Bacteria; Actinomycetota; Actinomycetes; Pseudonocardiales;
WXG100 family type VII secretion target [Pseudonocardia sediminis]	Pseudonocardia sediminis	73.9	73.9	0.91	3e-14	37.37	106	WP_130292358.1	Bacteria; Actinomycetota; Actinomycetes; Pseudonocardiales;
hypothetical protein [Pseudonocardia sp.]	Pseudonocardia sp.	70.5	70.5	0.9	7e-13	35.71	105	MCU1655191.1	Bacteria; Actinomycetota; Actinomycetes; Pseudonocardiales;
WXG100 family type VII secretion target [Pseudonocardia sp.]	Pseudonocardia sp.	67.8	67.8	0.9	7e-12	34.69	104	MCA1822080.1	Bacteria; Actinomycetota; Actinomycetes; Pseudonocardiales;
WXG100 family type VII secretion target [Pseudonocardia sp.]	Pseudonocardia sp.	66.6	66.6	0.91	2e-11	35.35	106	MBN9098352.1	Bacteria; Actinomycetota; Actinomycetes; Pseudonocardiales;
WXG100 family type VII secretion target [Pseudonocardia sp.]	Pseudonocardia sp.	66.2	66.2	0.9	2e-11	32.65	103	MBO0878556.1	Bacteria; Actinomycetota; Actinomycetes; Pseudonocardiales;
WXG100 family type VII secretion target [Pseudonocardia sp.]	Pseudonocardia sp.	65.9	65.9	0.9	3e-11	33.67	103	MBN9108754.1	Bacteria; Actinomycetota; Actinomycetes; Pseudonocardiales;
hypothetical protein [Pseudonocardia sp.]	Pseudonocardia sp.	64.3	64.3	0.9	1e-10	33.67	103	MCU1629580.1	Bacteria; Actinomycetota; Actinomycetes; Pseudonocardiales;
hypothetical protein [Pseudonocardia sp.]	Pseudonocardia sp.	63.2	63.2	0.95	4e-10	33.98	103	MCU1661318.1	Bacteria; Actinomycetota; Actinomycetes; Pseudonocardiales;
WXG100 family type VII secretion target [Pseudonocardia sp.]	Pseudonocardia sp.	62	62	0.87	1e-09	32.98	102	MBC8093501.1	Bacteria; Actinomycetota; Actinomycetes; Pseudonocardiales;
WXG100 family type VII secretion target [Pseudonocardia sp.]	Pseudonocardia sp.	59.7	59.7	0.9	1e-08	33.67	103	MBV9312132.1	Bacteria; Actinomycetota; Actinomycetes; Pseudonocardiales;
WXG100 family type VII secretion target [Pseudonocardia sp.]	Pseudonocardia sp.	54.3	54.3	0.61	6e-07	40.91	72	MBV9922676.1	Bacteria; Actinomycetota; Actinomycetes; Pseudonocardiales;
WXG100 family type VII secretion target [Pseudonocardia sp. AL041005-10]	Pseudonocardia sp. AL041005-10	72	72	0.9	1e-13	35.71	100	WP_062397786.1	Bacteria; Actinomycetota; Actinomycetes; Pseudonocardiales;
hypothetical protein BJF90_23050 [Pseudonocardia sp. CNS-004]	Pseudonocardia sp. CNS-004	55.5	55.5	0.95	4e-07	32.04	103	OLT04283.1	Bacteria; Actinomycetota; Actinomycetes; Pseudonocardiales;
hypothetical protein BJF78_21725 [Pseudonocardia sp. CNS-139]	Pseudonocardia sp. CNS-139	58.9	58.9	0.79	2e-08	33.72	92	OLT13584.1	Bacteria; Actinomycetota; Actinomycetes; Pseudonocardiales;
WXG100 family type VII secretion target [Pseudonocardia sp. DSM 110487]	Pseudonocardia sp. DSM 110487	63.9	63.9	0.95	2e-10	33.01	103	WP_220257402.1	Bacteria; Actinomycetota; Actinomycetes; Pseudonocardiales;
WXG100 family type VII secretion target [Pseudonocardia sp. H11422]	Pseudonocardia sp. H11422	71.2	71.2	0.9	3e-13	34.69	103	WP_214367187.1	Bacteria; Actinomycetota; Actinomycetes; Pseudonocardiales;
WXG100 family type VII secretion target [Pseudonocardia sp. HH130629-09]	Pseudonocardia sp. HH130629-09	72	72	0.9	1e-13	35.71	100	WP_060710569.1	Bacteria; Actinomycetota; Actinomycetes; Pseudonocardiales;
type VII secretion-associated protein [Pseudonocardia sp. ICBG1293]	Pseudonocardia sp. ICBG1293	71.6	71.6	0.9	6e-12	34.69	307	WP_255661007.1	Bacteria; Actinomycetota; Actinomycetes; Pseudonocardiales;
WXG100 family type VII secretion target [Pseudonocardia sp. KRD291]	Pseudonocardia sp. KRD291	70.9	70.9	0.87	5e-13	37.23	106	WP_218613790.1	Bacteria; Actinomycetota; Actinomycetes; Pseudonocardiales;
WXG100 family type VII secretion target [Pseudonocardia sp. MH-G8]	Pseudonocardia sp. MH-G8	60.5	60.5	0.9	4e-09	32.65	103	WP_198961567.1	Bacteria; Actinomycetota; Actinomycetes; Pseudonocardiales;
WXG100 family type VII secretion target [Pseudonocardia sp. MH-G8]	Pseudonocardia sp. MH-G8	56.6	56.6	0.75	1e-07	34.15	92	OZM80639.1	Bacteria; Actinomycetota; Actinomycetes; Pseudonocardiales;
WXG100 family type VII secretion target [Pseudonocardia sp. N23]	Pseudonocardia sp. N23	65.1	65.1	0.9	7e-11	33.67	103	WP_098958551.1	Bacteria; Actinomycetota; Actinomycetes; Pseudonocardiales;
hypothetical protein ABT15_05930 [Pseudonocardia sp. SCN 73-27]	Pseudonocardia sp. SCN 73-27	62	62	0.75	9e-10	35.8	92	ODV07633.1	Bacteria; Actinomycetota; Actinomycetes; Pseudonocardiales;
WXG100 family type VII secretion target [Pseudonocardia sp. TRM90224]	Pseudonocardia sp. TRM90224	57	57	0.91	1e-07	30.3	105	WP_232663791.1	Bacteria; Actinomycetota; Actinomycetes; Pseudonocardiales;
WXG100 family type VII secretion target [Pseudonocardia sp. WMMC193]	Pseudonocardia sp. WMMC193	69.3	69.3	0.9	2e-12	35.71	103	WP_237196668.1	Bacteria; Actinomycetota; Actinomycetes; Pseudonocardiales;
WXG100 family type VII secretion target [Pseudonocardia spinosispora]	Pseudonocardia spinosispora	58.2	58.2	0.92	4e-08	34	100	WP_169736858.1	Bacteria; Actinomycetota; Actinomycetes; Pseudonocardiales;
WXG100 family type VII secretion target [Pseudonocardia sulfidoxydans]	Pseudonocardia sulfidoxydans	65.9	65.9	0.9	3e-11	33.67	103	WP_147104646.1	Bacteria; Actinomycetota; Actinomycetes; Pseudonocardiales;
WXG100 family type VII secretion target [Pseudonocardia terrae]	Pseudonocardia terrae	72.4	72.4	0.87	1e-13	37.23	109	WP_233306445.1	Bacteria; Actinomycetota; Actinomycetes; Pseudonocardiales;
WXG100 family type VII secretion target [Pseudonocardia xinjiangensis]	Pseudonocardia xinjiangensis	63.2	63.2	0.95	4e-10	33.98	103	WP_211173726.1	Bacteria; Actinomycetota; Actinomycetes; Pseudonocardiales;
WXG100 family type VII secretion target [Pseudonocardia xinjiangensis]	Pseudonocardia xinjiangensis	60.5	60.5	0.79	4e-09	36.05	92	NMH76094.1	Bacteria; Actinomycetota; Actinomycetes; Pseudonocardiales;
WXG100 family type VII secretion target [Pseudonocardiaceae bacterium]	Pseudonocardiaceae bacterium	70.5	70.5	0.9	6e-13	34.69	103	MPZ65187.1	Bacteria; Actinomycetota; Actinomycetes; Pseudonocardiales;
WXG100 family type VII secretion target [Pseudonocardiaceae bacterium]	Pseudonocardiaceae bacterium	66.2	66.2	0.9	2e-11	33.67	103	RTL70698.1	Bacteria; Actinomycetota; Actinomycetes; Pseudonocardiales;
WXG100 family type VII secretion target [Pseudonocardiales bacterium]	Pseudonocardiales bacterium	73.6	73.6	0.96	4e-14	35.58	104	MBV8542191.1	Bacteria; Actinomycetota; Actinomycetes; Pseudonocardiales.
WXG100 family type VII secretion target [Pseudonocardiales bacterium]	Pseudonocardiales bacterium	70.9	70.9	0.9	4e-13	35.71	104	PZS38141.1	Bacteria; Actinomycetota; Actinomycetes; Pseudonocardiales.
WXG100 family type VII secretion target [Pseudonocardiales bacterium]	Pseudonocardiales bacterium	68.9	68.9	0.9	2e-12	34.69	104	MBA2471172.1	Bacteria; Actinomycetota; Actinomycetes; Pseudonocardiales;
WXG100 family type VII secretion target [Pseudonocardiales bacterium]	Pseudonocardiales bacterium	68.9	68.9	0.9	3e-12	34.69	104	PZS17449.1	Bacteria; Actinomycetota; Actinomycetes; Pseudonocardiales.
WXG100 family type VII secretion target [Pseudonocardiales bacterium]	Pseudonocardiales bacterium	68.6	68.6	0.9	3e-12	34.69	103	MBA2307863.1	Bacteria; Actinomycetota; Actinomycetes; Pseudonocardiales.
WXG100 family type VII secretion target [Pseudonocardiales bacterium]	Pseudonocardiales bacterium	67.4	67.4	0.74	7e-12	38.75	94	MBA3574607.1	Bacteria; Actinomycetota; Actinomycetes; Pseudonocardiales.
WXG100 family type VII secretion target [Pseudonocardiales bacterium]	Pseudonocardiales bacterium	67.8	67.8	0.9	8e-12	34.69	104	MBV8992124.1	Bacteria; Actinomycetota; Actinomycetes; Pseudonocardiales.
WXG100 family type VII secretion target [Pseudonocardiales bacterium]	Pseudonocardiales bacterium	67.4	67.4	0.77	9e-12	39.29	104	MBV9061286.1	Bacteria; Actinomycetota; Actinomycetes; Pseudonocardiales.
WXG100 family type VII secretion target [Pseudonocardiales bacterium]	Pseudonocardiales bacterium	67.4	67.4	0.9	9e-12	32.65	105	MBV9142605.1	Bacteria; Actinomycetota; Actinomycetes; Pseudonocardiales.
WXG100 family type VII secretion target [Pseudonocardiales bacterium]	Pseudonocardiales bacterium	67	67	0.95	1e-11	33.98	104	MBV9160131.1	Bacteria; Actinomycetota; Actinomycetes; Pseudonocardiales.
WXG100 family type VII secretion target [Pseudonocardiales bacterium]	Pseudonocardiales bacterium	65.5	65.5	0.77	5e-11	36.9	104	MBA3906220.1	Bacteria; Actinomycetota; Actinomycetes; Pseudonocardiales.
WXG100 family type VII secretion target [Pseudonocardiales bacterium]	Pseudonocardiales bacterium	58.9	58.9	0.9	2e-08	30.61	104	MBV9010950.1	Bacteria; Actinomycetota; Actinomycetes; Pseudonocardiales.
hypothetical protein DLM58_22760 [Pseudonocardiales bacterium]	Pseudonocardiales bacterium	55.1	55.1	0.76	5e-07	30.12	93	PZS25277.1	Bacteria; Actinomycetota; Actinomycetes; Pseudonocardiales.
WXG100 family type VII secretion target [Rhizocola hellebori]	Rhizocola hellebori	55.5	55.5	0.82	4e-07	31.46	101	WP_203914358.1	Bacteria; Actinomycetota; Actinomycetes; Micromonosporales;
WXG100 family type VII secretion target [Rhodococcus]	Rhodococcus	80.5	80.5	0.77	6e-17	44.05	104	WP_027501821.1	Bacteria; Actinomycetota; Actinomycetes; Mycobacteriales;
WXG100 family type VII secretion target [Rhodococcus]	Rhodococcus	80.1	80.1	0.77	1e-16	45.24	104	WP_097210380.1	Bacteria; Actinomycetota; Actinomycetes; Mycobacteriales;
WXG100 family type VII secretion target [Rhodococcus]	Rhodococcus	79	79	0.87	2e-16	42.11	99	WP_235606273.1	Bacteria; Actinomycetota; Actinomycetes; Mycobacteriales;
WXG100 family type VII secretion target [Rhodococcus]	Rhodococcus	71.6	71.6	0.82	2e-13	41.11	102	WP_068432228.1	Bacteria; Actinomycetota; Actinomycetes; Mycobacteriales;
WXG100 family type VII secretion target [Rhodococcus]	Rhodococcus	70.9	70.9	0.87	4e-13	35.79	100	WP_162246747.1	Bacteria; Actinomycetota; Actinomycetes; Mycobacteriales;
WXG100 family type VII secretion target [Rhodococcus]	Rhodococcus	66.6	66.6	0.85	2e-11	37.89	102	WP_075838846.1	Bacteria; Actinomycetota; Actinomycetes; Mycobacteriales;
WXG100 family type VII secretion target [Rhodococcus]	Rhodococcus	62.4	62.4	0.89	1e-09	32.65	102	WP_230593817.1	Bacteria; Actinomycetota; Actinomycetes; Mycobacteriales;
WXG100 family type VII secretion target [Rhodococcus]	Rhodococcus	62	62	0.89	1e-09	32.65	102	WP_241483657.1	Bacteria; Actinomycetota; Actinomycetes; Mycobacteriales;
WXG100 family type VII secretion target [Rhodococcus]	Rhodococcus	55.8	55.8	0.87	3e-07	28.42	112	WP_032365623.1	Bacteria; Actinomycetota; Actinomycetes; Mycobacteriales;
WXG100 family type VII secretion target [Rhodococcus corynebacterioides]	Rhodococcus corynebacterioides	80.5	80.5	0.88	7e-17	42.71	99	WP_222682842.1	Bacteria; Actinomycetota; Actinomycetes; Mycobacteriales;
WXG100 family type VII secretion target [Rhodococcus corynebacterioides]	Rhodococcus corynebacterioides	79	79	0.87	3e-16	42.11	102	WP_068105983.1	Bacteria; Actinomycetota; Actinomycetes; Mycobacteriales;
WXG100 family type VII secretion target [Rhodococcus fascians]	Rhodococcus fascians	55.8	55.8	0.87	3e-07	28.42	112	MBY4213231.1	Bacteria; Actinomycetota; Actinomycetes; Mycobacteriales;
WXG100 family type VII secretion target [Rhodococcus fascians]	Rhodococcus fascians	55.8	55.8	0.87	3e-07	28.42	112	MBY4110355.1	Bacteria; Actinomycetota; Actinomycetes; Mycobacteriales;
WXG100 family type VII secretion target [Rhodococcus fascians]	Rhodococcus fascians	55.8	55.8	0.87	4e-07	28.42	121	MBY4039956.1	Bacteria; Actinomycetota; Actinomycetes; Mycobacteriales;
WXG100 family type VII secretion target [Rhodococcus fascians]	Rhodococcus fascians	55.5	55.5	0.87	5e-07	28.42	121	WP_230074719.1	Bacteria; Actinomycetota; Actinomycetes; Mycobacteriales;
WXG100 family type VII secretion target [Rhodococcus fascians]	Rhodococcus fascians	55.8	55.8	0.87	5e-07	28.42	138	OZC37958.1	Bacteria; Actinomycetota; Actinomycetes; Mycobacteriales;
WXG100 family type VII secretion target [Rhodococcus kroppenstedtii]	Rhodococcus kroppenstedtii	77.4	77.4	0.87	1e-15	41.05	99	WP_240926933.1	Bacteria; Actinomycetota; Actinomycetes; Mycobacteriales;
ESAT-6-like protein EsxB [Rhodococcus kroppenstedtii]	Rhodococcus kroppenstedtii	77	77	0.87	1e-15	41.05	102	NIL81829.1	Bacteria; Actinomycetota; Actinomycetes; Mycobacteriales;
WXG100 family type VII secretion target [Rhodococcus kroppenstedtii]	Rhodococcus kroppenstedtii	58.9	58.9	0.7	1e-08	42.11	91	WP_169817735.1	Bacteria; Actinomycetota; Actinomycetes; Mycobacteriales;
WXG100 family type VII secretion target [Rhodococcus kroppenstedtii]	Rhodococcus kroppenstedtii	58.9	58.9	0.7	2e-08	42.11	94	SFA41156.1	Bacteria; Actinomycetota; Actinomycetes; Mycobacteriales;
WXG100 family type VII secretion target [Rhodococcus kyotonensis]	Rhodococcus kyotonensis	71.2	71.2	0.82	2e-13	42.22	102	WP_089251430.1	Bacteria; Actinomycetota; Actinomycetes; Mycobacteriales;
WXG100 family type VII secretion target [Rhodococcus maanshanensis]	Rhodococcus maanshanensis	80.9	80.9	0.77	5e-17	44.05	111	SEK87870.1	Bacteria; Actinomycetota; Actinomycetes; Mycobacteriales;
WXG100 family type VII secretion target [Rhodococcus rhodnii]	Rhodococcus rhodnii	87.8	87.8	0.82	1e-19	47.19	105	WP_040775198.1	Bacteria; Actinomycetota; Actinomycetes; Mycobacteriales;
esx cluster CFP-10 protein [Rhodococcus rhodnii LMG 5362]	Rhodococcus rhodnii LMG 5362	87.4	87.4	0.82	9e-20	47.19	95	EOM74647.1	Bacteria; Actinomycetota; Actinomycetes; Mycobacteriales;
WXG100 family type VII secretion target [Rhodococcus sp. (in: high G+C Gram-positive bacteria)]	Rhodococcus sp. (in: high G+C Gram-positive bacteria)	56.2	56.2	0.87	3e-07	28.42	121	MBJ7352483.1	Bacteria; Actinomycetota; Actinomycetes; Mycobacteriales;
WXG100 family type VII secretion target [Rhodococcus sp. 05-2255-1e]	Rhodococcus sp. 05-2255-1e	55.8	55.8	0.87	5e-07	28.42	138	OZE25758.1	Bacteria; Actinomycetota; Actinomycetes; Mycobacteriales;
WXG100 family type VII secretion target [Rhodococcus sp. 05-2256-B4]	Rhodococcus sp. 05-2256-B4	56.2	56.2	0.97	5e-07	27.62	138	OZD93106.1	Bacteria; Actinomycetota; Actinomycetes; Mycobacteriales;
WXG100 family type VII secretion target [Rhodococcus sp. 06-221-2]	Rhodococcus sp. 06-221-2	58.2	58.2	0.87	6e-08	29.47	121	WP_179274169.1	Bacteria; Actinomycetota; Actinomycetes; Mycobacteriales;
hypothetical protein CH281_10995 [Rhodococcus sp. 06-221-2]	Rhodococcus sp. 06-221-2	58.2	58.2	0.87	9e-08	29.47	138	OZD03989.1	Bacteria; Actinomycetota; Actinomycetes; Mycobacteriales;
WXG100 family type VII secretion target [Rhodococcus sp. 06-621-2]	Rhodococcus sp. 06-621-2	62.4	62.4	0.9	1e-09	32.32	113	OZC55823.1	Bacteria; Actinomycetota; Actinomycetes; Mycobacteriales;
WXG100 family type VII secretion target [Rhodococcus sp. 1168]	Rhodococcus sp. 1168	71.2	71.2	0.82	3e-13	42.22	102	WP_088943022.1	Bacteria; Actinomycetota; Actinomycetes; Mycobacteriales;
WXG100 family type VII secretion target [Rhodococcus sp. 14-2470-1b]	Rhodococcus sp. 14-2470-1b	61.6	61.6	0.89	2e-09	32.65	102	WP_255122655.1	Bacteria; Actinomycetota; Actinomycetes; Mycobacteriales;
WXG100 family type VII secretion target [Rhodococcus sp. 14-2470-1b]	Rhodococcus sp. 14-2470-1b	61.6	61.6	0.9	2e-09	32.32	113	OZF58142.1	Bacteria; Actinomycetota; Actinomycetes; Mycobacteriales;
WXG100 family type VII secretion target [Rhodococcus sp. 15-1189-1-1a]	Rhodococcus sp. 15-1189-1-1a	62.4	62.4	0.9	1e-09	32.32	113	OZF06484.1	Bacteria; Actinomycetota; Actinomycetes; Mycobacteriales;
WXG100 family type VII secretion target [Rhodococcus sp. 1R11]	Rhodococcus sp. 1R11	55.8	55.8	0.87	4e-07	28.42	121	WP_167735572.1	Bacteria; Actinomycetota; Actinomycetes; Mycobacteriales;
WXG100 family type VII secretion target [Rhodococcus sp. 1R11]	Rhodococcus sp. 1R11	55.8	55.8	0.97	8e-07	27.62	150	TFI41226.1	Bacteria; Actinomycetota; Actinomycetes; Mycobacteriales;
WXG100 family type VII secretion target [Rhodococcus sp. 75]	Rhodococcus sp. 75	79	79	0.79	3e-16	44.83	105	WP_265383467.1	Bacteria; Actinomycetota; Actinomycetes; Mycobacteriales;
WXG100 family type VII secretion target [Rhodococcus sp. ABRD24]	Rhodococcus sp. ABRD24	87.4	87.4	0.9	1e-19	41.84	104	WP_131576500.1	Bacteria; Actinomycetota; Actinomycetes; Mycobacteriales;
WXG100 family type VII secretion target [Rhodococcus sp. BP22]	Rhodococcus sp. BP22	68.2	68.2	0.82	4e-12	40	102	WP_186627014.1	Bacteria; Actinomycetota; Actinomycetes; Mycobacteriales;
WXG100 family type VII secretion target [Rhodococcus sp. D2-41]	Rhodococcus sp. D2-41	72.4	72.4	0.92	1e-13	37.62	111	WP_277831493.1	Bacteria; Actinomycetota; Actinomycetes; Mycobacteriales;
WXG100 family type VII secretion target [Rhodococcus sp. EPR-157]	Rhodococcus sp. EPR-157	65.5	65.5	0.86	5e-11	36.46	102	WP_231912741.1	Bacteria; Actinomycetota; Actinomycetes; Mycobacteriales;
hypothetical protein A2J03_12360 [Rhodococcus sp. EPR-157]	Rhodococcus sp. EPR-157	65.9	65.9	0.9	5e-11	34.34	113	KZE99118.1	Bacteria; Actinomycetota; Actinomycetes; Mycobacteriales;
WXG100 family type VII secretion target [Rhodococcus sp. H36-A4]	Rhodococcus sp. H36-A4	69.7	69.7	0.82	1e-12	41.11	102	WP_269302992.1	Bacteria; Actinomycetota; Actinomycetes; Mycobacteriales;
hypothetical protein ASG69_20635 [Rhodococcus sp. Leaf225]	Rhodococcus sp. Leaf225	70.9	70.9	0.87	5e-13	35.79	103	KQU35594.1	Bacteria; Actinomycetota; Actinomycetes; Mycobacteriales;
hypothetical protein ASG56_01765 [Rhodococcus sp. Leaf7]	Rhodococcus sp. Leaf7	75.1	75.1	0.87	9e-15	38.95	103	KQU06430.1	Bacteria; Actinomycetota; Actinomycetes; Mycobacteriales;
WXG100 family type VII secretion target [Rhodococcus sp. MEB064]	Rhodococcus sp. MEB064	75.9	75.9	0.87	4e-15	40	100	WP_197074752.1	Bacteria; Actinomycetota; Actinomycetes; Mycobacteriales;
hypothetical protein RU01_11365 [Rhodococcus sp. MEB064]	Rhodococcus sp. MEB064	75.9	75.9	0.87	4e-15	40	103	KIQ17143.1	Bacteria; Actinomycetota; Actinomycetes; Mycobacteriales;
WXG100 family type VII secretion target [Rhodococcus sp. MTM3W5.2]	Rhodococcus sp. MTM3W5.2	80.5	80.5	0.77	6e-17	45.24	104	WP_077040865.1	Bacteria; Actinomycetota; Actinomycetes; Mycobacteriales;
WXG100 family type VII secretion target [Rhodococcus sp. OK519]	Rhodococcus sp. OK519	84	84	0.9	3e-18	39.8	104	PTR31460.1	Bacteria; Actinomycetota; Actinomycetes; Mycobacteriales;
WXG100 family type VII secretion target [Rhodococcus sp. P1Y]	Rhodococcus sp. P1Y	66.2	66.2	0.86	3e-11	37.5	102	WP_236077864.1	Bacteria; Actinomycetota; Actinomycetes; Mycobacteriales;
WXG100 family type VII secretion target [Rhodococcus sp. Q]	Rhodococcus sp. Q	67.4	67.4	0.92	9e-12	34	104	WP_137876690.1	Bacteria; Actinomycetota; Actinomycetes; Mycobacteriales;
WXG100 family type VII secretion target [Rhodococcus sp. RD6.2]	Rhodococcus sp. RD6.2	68.9	68.9	0.92	3e-12	35	104	WP_050063852.1	Bacteria; Actinomycetota; Actinomycetes; Mycobacteriales;
WXG100 family type VII secretion target [Rhodococcus sp. SGAir0479]	Rhodococcus sp. SGAir0479	87.8	87.8	0.92	1e-19	41	104	WP_137799427.1	Bacteria; Actinomycetota; Actinomycetes; Mycobacteriales;
WXG100 family type VII secretion target [Rhodococcus sp. W8901]	Rhodococcus sp. W8901	72.4	72.4	0.88	3e-13	37.5	144	QKT12740.1	Bacteria; Actinomycetota; Actinomycetes; Mycobacteriales;
WXG100 family type VII secretion target [Rhodococcus sp. WMMA185]	Rhodococcus sp. WMMA185	66.6	66.6	0.82	2e-11	37.08	105	WP_070377865.1	Bacteria; Actinomycetota; Actinomycetes; Mycobacteriales;
WXG100 family type VII secretion target [Rhodococcus sp. X156]	Rhodococcus sp. X156	84	84	0.8	3e-18	48.86	103	WP_127783952.1	Bacteria; Actinomycetota; Actinomycetes; Mycobacteriales;
WXG100 family type VII secretion target [Rhodococcus spelaei]	Rhodococcus spelaei	80.1	80.1	0.88	1e-16	39.58	103	WP_142100218.1	Bacteria; Actinomycetota; Actinomycetes; Mycobacteriales;
WXG100 family type VII secretion target [Rhodococcus triatomae]	Rhodococcus triatomae	70.5	70.5	0.93	5e-13	38.24	106	WP_072739818.1	Bacteria; Actinomycetota; Actinomycetes; Mycobacteriales;
esx cluster cfp-10 protein [Rhodococcus triatomae BKS 15-14]	Rhodococcus triatomae BKS 15-14	89	89	0.89	3e-20	44.33	104	EME21314.1	Bacteria; Actinomycetota; Actinomycetes; Mycobacteriales;
WXG100 family type VII secretion target [Rhodococcus trifolii]	Rhodococcus trifolii	76.6	76.6	0.87	2e-15	39.58	100	WP_188545685.1	Bacteria; Actinomycetota; Actinomycetes; Mycobacteriales;
hypothetical protein GCM10007304_30360 [Rhodococcus trifolii]	Rhodococcus trifolii	76.3	76.3	0.87	3e-15	39.58	103	GGG14199.1	Bacteria; Actinomycetota; Actinomycetes; Mycobacteriales;
WXG100 family type VII secretion target [Rhodococcus tukisamuensis]	Rhodococcus tukisamuensis	88.6	88.6	0.91	5e-20	42.42	104	WP_072845902.1	Bacteria; Actinomycetota; Actinomycetes; Mycobacteriales;
WXG100 family type VII secretion target [Rhodococcus xishaensis]	Rhodococcus xishaensis	82	82	0.9	2e-17	41.84	104	WP_127950628.1	Bacteria; Actinomycetota; Actinomycetes; Mycobacteriales;
WXG100 family type VII secretion target [Rhodococcus yunnanensis]	Rhodococcus yunnanensis	69.3	69.3	0.82	2e-12	41.11	102	WP_245819919.1	Bacteria; Actinomycetota; Actinomycetes; Mycobacteriales;
WXG100 family type VII secretion target [Saccharothrix algeriensis]	Saccharothrix algeriensis	57.8	57.8	0.76	5e-08	34.94	104	WP_204843458.1	Bacteria; Actinomycetota; Actinomycetes; Pseudonocardiales;
WXG100 family type VII secretion target [Saccharothrix australiensis]	Saccharothrix australiensis	56.6	56.6	0.76	2e-07	33.73	105	RKT57718.1	Bacteria; Actinomycetota; Actinomycetes; Pseudonocardiales;
WXG100 family type VII secretion target [Saccharothrix australiensis]	Saccharothrix australiensis	56.2	56.2	0.83	2e-07	33.33	98	WP_246019298.1	Bacteria; Actinomycetota; Actinomycetes; Pseudonocardiales;
WXG100 family type VII secretion target [Saccharothrix carnea]	Saccharothrix carnea	63.2	63.2	0.63	4e-10	43.48	103	WP_106616799.1	Bacteria; Actinomycetota; Actinomycetes; Pseudonocardiales;
WXG100 family type VII secretion target [Saccharothrix obliqua]	Saccharothrix obliqua	57.8	57.8	0.76	5e-08	34.94	105	WP_219437928.1	Bacteria; Actinomycetota; Actinomycetes; Pseudonocardiales;
WXG100 family type VII secretion target [Saccharothrix sp. CB00851]	Saccharothrix sp. CB00851	63.2	63.2	0.63	4e-10	43.48	103	WP_073885885.1	Bacteria; Actinomycetota; Actinomycetes; Pseudonocardiales;
WXG100 family type VII secretion target [Saccharothrix sp. MB29]	Saccharothrix sp. MB29	62.4	62.4	0.71	8e-10	37.66	93	MBY8849968.1	Bacteria; Actinomycetota; Actinomycetes; Pseudonocardiales;
WXG100 family type VII secretion target [Saccharothrix syringae]	Saccharothrix syringae	59.7	59.7	0.74	8e-09	33.75	103	WP_033428605.1	Bacteria; Actinomycetota; Actinomycetes; Pseudonocardiales;
WXG100 family type VII secretion target [Saccharothrix tamanrassetensis]	Saccharothrix tamanrassetensis	58.2	58.2	0.75	4e-08	38.27	104	WP_184689435.1	Bacteria; Actinomycetota; Actinomycetes; Pseudonocardiales;
WXG100 family type VII secretion target [Saccharothrix variisporea]	Saccharothrix variisporea	65.5	65.5	0.87	6e-11	34.04	105	WP_121224980.1	Bacteria; Actinomycetota; Actinomycetes; Pseudonocardiales;
WXG100 family type VII secretion target [Saccharothrix violaceirubra]	Saccharothrix violaceirubra	68.2	68.2	0.9	5e-12	33.67	104	WP_184665780.1	Bacteria; Actinomycetota; Actinomycetes; Pseudonocardiales;
WXG100 family type VII secretion target [Schaalia meyeri]	Schaalia meyeri	65.5	65.5	0.88	4e-11	33.33	101	WP_207512875.1	Bacteria; Actinomycetota; Actinomycetes; Actinomycetales;
WXG100 family type VII secretion target [Schaalia meyeri]	Schaalia meyeri	62	62	0.7	1e-09	38.16	101	WP_251774936.1	Bacteria; Actinomycetota; Actinomycetes; Actinomycetales;
WXG100 family type VII secretion target [Schaalia meyeri]	Schaalia meyeri	59.7	59.7	0.88	8e-09	29.17	101	WP_253953273.1	Bacteria; Actinomycetota; Actinomycetes; Actinomycetales;
type VII secretion protein [Schaalia odontolytica]	Schaalia odontolytica	58.2	58.2	0.76	5e-08	30.12	105	KSW13558.1	Bacteria; Actinomycetota; Actinomycetes; Actinomycetales;
WXG100 family type VII secretion target [Schaalia odontolytica]	Schaalia odontolytica	57.8	57.8	0.76	5e-08	30.12	101	WP_241772537.1	Bacteria; Actinomycetota; Actinomycetes; Actinomycetales;
WXG100 family type VII secretion target [Schaalia odontolytica]	Schaalia odontolytica	54.7	54.7	0.78	1e-06	30.59	101	WP_007587895.1	Bacteria; Actinomycetota; Actinomycetes; Actinomycetales;
WXG100 family type VII secretion target [Schaalia odontolytica]	Schaalia odontolytica	54.7	54.7	0.78	1e-06	30.59	105	PKY65229.1	Bacteria; Actinomycetota; Actinomycetes; Actinomycetales;
WXG100 family type VII secretion target [Schaalia sp. 19OD2882]	Schaalia sp. 19OD2882	57.8	57.8	0.88	6e-08	29.17	103	WP_216764528.1	Bacteria; Actinomycetota; Actinomycetes; Actinomycetales;
WXG100 family type VII secretion target [Schumannella luteola]	Schumannella luteola	60.1	60.1	0.72	8e-09	35.9	105	WP_179565138.1	Bacteria; Actinomycetota; Actinomycetes; Micrococcales;
family type secretion target [Schumannella sp.]	Schumannella sp.	54.7	54.7	0.84	6e-07	29.67	96	MCU1417528.1	Bacteria; Actinomycetota; Actinomycetes; Micrococcales;
WXG100 family type VII secretion target [Schumannella sp. 10F1D-1]	Schumannella sp. 10F1D-1	57	57	0.72	1e-07	33.33	105	WP_141162366.1	Bacteria; Actinomycetota; Actinomycetes; Micrococcales;
WXG100 family type VII secretion target [Serinibacter arcticus]	Serinibacter arcticus	54.3	54.3	0.87	1e-06	29.79	106	WP_109228904.1	Bacteria; Actinomycetota; Actinomycetes; Micrococcales;
WXG100 family type VII secretion target [Solwaraspora sp. WMMD792]	Solwaraspora sp. WMMD792	59.3	59.3	0.71	2e-08	40.26	107	WP_278173240.1	Bacteria; Actinomycetota; Actinomycetes; Micromonosporales;
WXG100 family type VII secretion target [Staphylococcus aureus]	Staphylococcus aureus	84.7	84.7	0.89	1e-18	43.3	103	MCS5099178.1	Bacteria; Bacillota; Bacilli; Bacillales; Staphylococcaceae;
WXG100 family type VII secretion target [Streptacidiphilus albus]	Streptacidiphilus albus	59.3	59.3	0.95	1e-08	28.16	103	WP_034090218.1	Bacteria; Actinomycetota; Actinomycetes; Kitasatosporales;
WXG100 family type VII secretion target [Streptacidiphilus anmyonensis]	Streptacidiphilus anmyonensis	60.5	60.5	0.71	5e-09	38.96	103	WP_042435815.1	Bacteria; Actinomycetota; Actinomycetes; Kitasatosporales;
WXG100 family type VII secretion target [Streptacidiphilus carbonis]	Streptacidiphilus carbonis	72.8	72.8	0.95	7e-14	35.92	103	WP_042409303.1	Bacteria; Actinomycetota; Actinomycetes; Kitasatosporales;
WXG100 family type VII secretion target [Streptacidiphilus fuscans]	Streptacidiphilus fuscans	73.2	73.2	0.95	5e-14	33.98	103	MBF9073850.1	Bacteria; Actinomycetota; Actinomycetes; Kitasatosporales;
WXG100 family type VII secretion target [Streptacidiphilus fuscans]	Streptacidiphilus fuscans	63.9	63.9	0.85	1e-10	32.61	92	WP_236048037.1	Bacteria; Actinomycetota; Actinomycetes; Kitasatosporales;
WXG100 family type VII secretion target [Streptacidiphilus jeojiense]	Streptacidiphilus jeojiense	71.6	71.6	0.95	2e-13	34.95	103	WP_030265590.1	Bacteria; Actinomycetota; Actinomycetes; Kitasatosporales;
WXG100 family type VII secretion target [Streptacidiphilus melanogenes]	Streptacidiphilus melanogenes	60.1	60.1	0.71	7e-09	38.96	103	WP_042390033.1	Bacteria; Actinomycetota; Actinomycetes; Kitasatosporales;
WXG100 family type VII secretion target [Streptacidiphilus neutrinimicus]	Streptacidiphilus neutrinimicus	62.4	62.4	0.71	1e-09	40.26	103	WP_042374260.1	Bacteria; Actinomycetota; Actinomycetes; Kitasatosporales;
WXG100 family type VII secretion target [Streptacidiphilus pinicola]	Streptacidiphilus pinicola	62.8	62.8	0.95	6e-10	31.07	103	WP_111499776.1	Bacteria; Actinomycetota; Actinomycetes; Kitasatosporales;
WXG100 family type VII secretion target [Streptacidiphilus rugosus]	Streptacidiphilus rugosus	58.2	58.2	0.85	3e-08	30.43	92	WP_051944714.1	Bacteria; Actinomycetota; Actinomycetes; Kitasatosporales;
WXG100 family type VII secretion target [Streptacidiphilus sp. 4-A2]	Streptacidiphilus sp. 4-A2	73.6	73.6	0.95	3e-14	36.89	103	MBC3844156.1	Bacteria; Actinomycetota; Actinomycetes; Kitasatosporales;
WXG100 family type VII secretion target [Streptacidiphilus sp. ASG 303]	Streptacidiphilus sp. ASG 303	64.3	64.3	0.95	1e-10	33.98	103	WP_230747737.1	Bacteria; Actinomycetota; Actinomycetes; Kitasatosporales;
WXG100 family type VII secretion target [Streptacidiphilus sp. P02-A3a]	Streptacidiphilus sp. P02-A3a	77	77	0.95	1e-15	36.89	103	WP_182454839.1	Bacteria; Actinomycetota; Actinomycetes; Kitasatosporales;
WXG100 family type VII secretion target [Streptacidiphilus sp. PB12-B1b]	Streptacidiphilus sp. PB12-B1b	79	79	0.95	3e-16	37.86	103	WP_182445663.1	Bacteria; Actinomycetota; Actinomycetes; Kitasatosporales;
Uncharacterized protein conserved in bacteria [Streptococcus thermophilus]	Streptococcus thermophilus	95.9	95.9	0.94	7e-23	46.08	102	VDG62373.1	Bacteria; Bacillota; Bacilli; Lactobacillales; Streptococcaceae;
WXG100 family type VII secretion target [Streptomyces]	Streptomyces	71.2	71.2	0.71	3e-13	40.26	103	WP_028814813.1	Bacteria; Actinomycetota; Actinomycetes; Kitasatosporales;
WXG100 family type VII secretion target [Streptomyces]	Streptomyces	64.3	64.3	0.92	1e-10	30	106	WP_066982168.1	Bacteria; Actinomycetota; Actinomycetes; Kitasatosporales;
WXG100 family type VII secretion target [Streptomyces]	Streptomyces	63.9	63.9	0.92	2e-10	31	106	WP_039632274.1	Bacteria; Actinomycetota; Actinomycetes; Kitasatosporales;
WXG100 family type VII secretion target [Streptomyces]	Streptomyces	63.5	63.5	0.81	3e-10	32.95	103	WP_045865071.1	Bacteria; Actinomycetota; Actinomycetes; Kitasatosporales;
WXG100 family type VII secretion target [Streptomyces]	Streptomyces	63.2	63.2	0.81	4e-10	32.97	103	WP_142142896.1	Bacteria; Actinomycetota; Actinomycetes; Kitasatosporales;
WXG100 family type VII secretion target [Streptomyces]	Streptomyces	62.8	62.8	0.81	6e-10	31.82	103	WP_048584643.1	Bacteria; Actinomycetota; Actinomycetes; Kitasatosporales;
WXG100 family type VII secretion target [Streptomyces]	Streptomyces	62.8	62.8	0.81	6e-10	32.95	103	WP_070018068.1	Bacteria; Actinomycetota; Actinomycetes; Kitasatosporales;
WXG100 family type VII secretion target [Streptomyces]	Streptomyces	62.4	62.4	0.81	1e-09	32.95	103	WP_055623214.1	Bacteria; Actinomycetota; Actinomycetes; Kitasatosporales;
WXG100 family type VII secretion target [Streptomyces]	Streptomyces	61.6	61.6	0.71	2e-09	33.77	103	WP_058922646.1	Bacteria; Actinomycetota; Actinomycetes; Kitasatosporales;
WXG100 family type VII secretion target [Streptomyces]	Streptomyces	61.6	61.6	0.71	2e-09	33.77	103	WP_003997456.1	Bacteria; Actinomycetota; Actinomycetes; Kitasatosporales;
WXG100 family type VII secretion target [Streptomyces]	Streptomyces	61.2	61.2	0.81	2e-09	31.82	103	WP_128435259.1	Bacteria; Actinomycetota; Actinomycetes; Kitasatosporales;
WXG100 family type VII secretion target [Streptomyces]	Streptomyces	61.2	61.2	0.81	3e-09	31.82	103	WP_030602125.1	Bacteria; Actinomycetota; Actinomycetes; Kitasatosporales;
WXG100 family type VII secretion target [Streptomyces]	Streptomyces	60.5	60.5	0.71	5e-09	33.77	103	WP_030944974.1	Bacteria; Actinomycetota; Actinomycetes; Kitasatosporales;
WXG100 family type VII secretion target [Streptomyces]	Streptomyces	60.1	60.1	0.81	6e-09	30.68	103	WP_030943862.1	Bacteria; Actinomycetota; Actinomycetes; Kitasatosporales;
WXG100 family type VII secretion target [Streptomyces]	Streptomyces	59.7	59.7	0.88	1e-08	29.17	107	WP_006602761.1	Bacteria; Actinomycetota; Actinomycetes; Kitasatosporales;
WXG100 family type VII secretion target [Streptomyces]	Streptomyces	59.7	59.7	0.92	1e-08	31	106	WP_030066653.1	Bacteria; Actinomycetota; Actinomycetes; Kitasatosporales;
WXG100 family type VII secretion target [Streptomyces]	Streptomyces	58.5	58.5	0.82	3e-08	29.21	107	WP_168481634.1	Bacteria; Actinomycetota; Actinomycetes; Kitasatosporales;
WXG100 family type VII secretion target [Streptomyces]	Streptomyces	57.8	57.8	0.82	5e-08	29.21	107	WP_026170319.1	Bacteria; Actinomycetota; Actinomycetes; Kitasatosporales;
WXG100 family type VII secretion target [Streptomyces]	Streptomyces	57.8	57.8	0.82	6e-08	29.21	107	WP_085927375.1	Bacteria; Actinomycetota; Actinomycetes; Kitasatosporales;
WXG100 family type VII secretion target [Streptomyces]	Streptomyces	57.4	57.4	0.88	7e-08	30.21	107	WP_052861256.1	Bacteria; Actinomycetota; Actinomycetes; Kitasatosporales;
WXG100 family type VII secretion target [Streptomyces]	Streptomyces	57.4	57.4	0.88	9e-08	29.17	107	WP_030182276.1	Bacteria; Actinomycetota; Actinomycetes; Kitasatosporales;
WXG100 family type VII secretion target [Streptomyces]	Streptomyces	57	57	0.93	1e-07	25.74	106	WP_031049986.1	Bacteria; Actinomycetota; Actinomycetes; Kitasatosporales;
WXG100 family type VII secretion target [Streptomyces]	Streptomyces	57	57	0.82	1e-07	29.21	107	WP_033269492.1	Bacteria; Actinomycetota; Actinomycetes; Kitasatosporales;
WXG100 family type VII secretion target [Streptomyces]	Streptomyces	56.2	56.2	0.82	2e-07	29.21	107	WP_030414183.1	Bacteria; Actinomycetota; Actinomycetes; Kitasatosporales;
WXG100 family type VII secretion target [Streptomyces]	Streptomyces	55.8	55.8	0.93	3e-07	24.75	106	WP_007385064.1	Bacteria; Actinomycetota; Actinomycetes; Kitasatosporales;
WXG100 family type VII secretion target [Streptomyces]	Streptomyces	55.1	55.1	0.93	7e-07	24.75	106	WP_093911577.1	Bacteria; Actinomycetota; Actinomycetes; Kitasatosporales;
WXG100 family type VII secretion target [Streptomyces abyssalis]	Streptomyces abyssalis	64.7	64.7	0.81	9e-11	34.09	103	WP_070010652.1	Bacteria; Actinomycetota; Actinomycetes; Kitasatosporales;
WXG100 family type VII secretion target [Streptomyces acidicola]	Streptomyces acidicola	64.3	64.3	0.81	2e-10	31.82	103	WP_152868230.1	Bacteria; Actinomycetota; Actinomycetes; Kitasatosporales;
WXG100 family type VII secretion target [Streptomyces agglomeratus]	Streptomyces agglomeratus	64.3	64.3	0.71	1e-10	36.36	103	WP_069926597.1	Bacteria; Actinomycetota; Actinomycetes; Kitasatosporales;
WXG100 family type VII secretion target [Streptomyces albidochromogenes]	Streptomyces albidochromogenes	61.6	61.6	0.71	2e-09	35.06	103	WP_138904625.1	Bacteria; Actinomycetota; Actinomycetes; Kitasatosporales;
WXG100 family type VII secretion target [Streptomyces albofaciens]	Streptomyces albofaciens	56.6	56.6	0.88	2e-07	30.21	107	WP_150247159.1	Bacteria; Actinomycetota; Actinomycetes; Kitasatosporales;
WXG100 family type VII secretion target [Streptomyces albospinus]	Streptomyces albospinus	65.9	65.9	1	5e-11	30.56	109	WP_189308252.1	Bacteria; Actinomycetota; Actinomycetes; Kitasatosporales;
WXG100 family type VII secretion target [Streptomyces alkaliterrae]	Streptomyces alkaliterrae	67	67	0.92	1e-11	31	106	WP_143649345.1	Bacteria; Actinomycetota; Actinomycetes; Kitasatosporales;
WXG100 family type VII secretion target [Streptomyces angustmyceticus]	Streptomyces angustmyceticus	61.2	61.2	0.88	2e-09	30.21	107	WP_086720966.1	Bacteria; Actinomycetota; Actinomycetes; Kitasatosporales;
WXG100 family type VII secretion target [Streptomyces beijiangensis]	Streptomyces beijiangensis	66.2	66.2	0.81	3e-11	32.95	103	WP_206960714.1	Bacteria; Actinomycetota; Actinomycetes; Kitasatosporales;
WXG100 family type VII secretion target [Streptomyces blattellae]	Streptomyces blattellae	59.3	59.3	0.81	1e-08	30.68	103	WP_155057784.1	Bacteria; Actinomycetota; Actinomycetes; Kitasatosporales;
WXG100 family type VII secretion target [Streptomyces bluensis]	Streptomyces bluensis	63.5	63.5	0.71	3e-10	35.06	103	WP_134036743.1	Bacteria; Actinomycetota; Actinomycetes; Kitasatosporales;
WXG100 family type VII secretion target [Streptomyces boluensis]	Streptomyces boluensis	62.8	62.8	0.71	5e-10	35.06	103	WP_161697944.1	Bacteria; Actinomycetota; Actinomycetes; Kitasatosporales;
WXG100 family type VII secretion target [Streptomyces caeruleatus]	Streptomyces caeruleatus	60.8	60.8	0.81	3e-09	31.82	103	WP_062723050.1	Bacteria; Actinomycetota; Actinomycetes; Kitasatosporales;
ESAT-6-like protein [Streptomyces caniferus]	Streptomyces caniferus	57	57	0.82	8e-08	30.34	95	GFE04251.1	Bacteria; Actinomycetota; Actinomycetes; Kitasatosporales;
WXG100 family type VII secretion target [Streptomyces chattanoogensis]	Streptomyces chattanoogensis	62.4	62.4	0.9	1e-09	29.59	108	WP_053924927.1	Bacteria; Actinomycetota; Actinomycetes; Kitasatosporales;
WXG100 family type VII secretion target [Streptomyces chrestomyceticus]	Streptomyces chrestomyceticus	58.5	58.5	0.88	3e-08	29.17	107	WP_031009535.1	Bacteria; Actinomycetota; Actinomycetes; Kitasatosporales;
ESAT-6-like protein [Streptomyces chrestomyceticus JCM 4735]	Streptomyces chrestomyceticus JCM 4735	55.1	55.1	0.82	5e-07	29.21	95	GCD34454.1	Bacteria; Actinomycetota; Actinomycetes; Kitasatosporales;
WXG100 family type VII secretion target [Streptomyces chryseus]	Streptomyces chryseus	63.9	63.9	0.71	2e-10	36.36	103	WP_138898205.1	Bacteria; Actinomycetota; Actinomycetes; Kitasatosporales;
WXG100 family type VII secretion target [Streptomyces cinnamoneus]	Streptomyces cinnamoneus	57	57	0.9	1e-07	29.59	109	WP_099200929.1	Bacteria; Actinomycetota; Actinomycetes; Kitasatosporales;
WXG100 family type VII secretion target [Streptomyces djakartensis]	Streptomyces djakartensis	62	62	0.71	1e-09	33.77	103	WP_190201466.1	Bacteria; Actinomycetota; Actinomycetes; Kitasatosporales;
WXG100 family type VII secretion target [Streptomyces durbertensis]	Streptomyces durbertensis	67.4	67.4	0.92	1e-11	31	106	WP_182856125.1	Bacteria; Actinomycetota; Actinomycetes; Kitasatosporales;
WXG100 family type VII secretion target [Streptomyces ferrugineus]	Streptomyces ferrugineus	62.4	62.4	0.81	1e-09	32.95	103	WP_194040045.1	Bacteria; Actinomycetota; Actinomycetes; Kitasatosporales;
ESAT-6-like protein [Streptomyces glebosus]	Streptomyces glebosus	55.5	55.5	0.75	3e-07	30.49	95	GHG88270.1	Bacteria; Actinomycetota; Actinomycetes; Kitasatosporales;
WXG100 family type VII secretion target [Streptomyces glomeratus]	Streptomyces glomeratus	62	62	0.81	1e-09	32.95	103	WP_234518604.1	Bacteria; Actinomycetota; Actinomycetes; Kitasatosporales;
WXG100 family type VII secretion target [Streptomyces gobiensis]	Streptomyces gobiensis	58.9	58.9	0.92	2e-08	27	106	WP_232270663.1	Bacteria; Actinomycetota; Actinomycetes; Kitasatosporales;
WXG100 family type VII secretion target [Streptomyces inhibens]	Streptomyces inhibens	59.7	59.7	0.88	1e-08	28.12	107	WP_128509347.1	Bacteria; Actinomycetota; Actinomycetes; Kitasatosporales;
WXG100 family type VII secretion target [Streptomyces jeddahensis]	Streptomyces jeddahensis	61.6	61.6	0.81	2e-09	31.82	103	WP_067283958.1	Bacteria; Actinomycetota; Actinomycetes; Kitasatosporales;
WXG100 family type VII secretion target [Streptomyces kasugaensis]	Streptomyces kasugaensis	57.4	57.4	0.88	7e-08	30.21	107	WP_094792007.1	Bacteria; Actinomycetota; Actinomycetes; Kitasatosporales;
WXG100 family type VII secretion target [Streptomyces kronopolitis]	Streptomyces kronopolitis	59.7	59.7	0.88	1e-08	29.17	107	WP_189103604.1	Bacteria; Actinomycetota; Actinomycetes; Kitasatosporales;
hypothetical protein GCM10012285_61190 [Streptomyces kronopolitis]	Streptomyces kronopolitis	59.7	59.7	0.88	2e-08	29.17	131	GGN61797.1	Bacteria; Actinomycetota; Actinomycetes; Kitasatosporales;
WXG100 family type VII secretion target [Streptomyces lydicamycinicus]	Streptomyces lydicamycinicus	58.5	58.5	0.82	3e-08	30.34	107	WP_042149554.1	Bacteria; Actinomycetota; Actinomycetes; Kitasatosporales;
WXG100 family type VII secretion target [Streptomyces lydicus]	Streptomyces lydicus	60.1	60.1	0.9	8e-09	28.57	107	WP_129293916.1	Bacteria; Actinomycetota; Actinomycetes; Kitasatosporales;
WXG100 family type VII secretion target [Streptomyces lydicus]	Streptomyces lydicus	57	57	0.82	1e-07	28.09	107	WP_127153277.1	Bacteria; Actinomycetota; Actinomycetes; Kitasatosporales;
WXG100 family type VII secretion target [Streptomyces lydicus]	Streptomyces lydicus	56.6	56.6	0.9	2e-07	26.53	108	WP_046925721.1	Bacteria; Actinomycetota; Actinomycetes; Kitasatosporales;
WXG100 family type VII secretion target [Streptomyces monomycini]	Streptomyces monomycini	59.3	59.3	0.88	2e-08	29.17	107	WP_030024339.1	Bacteria; Actinomycetota; Actinomycetes; Kitasatosporales;
hypothetical protein HEK616_53490 [Streptomyces nigrescens]	Streptomyces nigrescens	56.2	56.2	0.82	4e-07	29.21	131	BDM71862.1	Bacteria; Actinomycetota; Actinomycetes; Kitasatosporales;
WXG100 family type VII secretion target [Streptomyces noursei]	Streptomyces noursei	65.5	65.5	0.92	7e-11	31	106	WP_044379965.1	Bacteria; Actinomycetota; Actinomycetes; Kitasatosporales;
WXG100 family type VII secretion target [Streptomyces noursei]	Streptomyces noursei	63.2	63.2	0.92	4e-10	30	106	WP_189854849.1	Bacteria; Actinomycetota; Actinomycetes; Kitasatosporales;
hypothetical protein GCM10010341_06310 [Streptomyces noursei]	Streptomyces noursei	62.4	62.4	0.92	2e-09	30	137	GGW88302.1	Bacteria; Actinomycetota; Actinomycetes; Kitasatosporales;
WXG100 family type VII secretion target [Streptomyces noursei]	Streptomyces noursei	60.1	60.1	0.92	6e-09	29	106	WP_016572248.1	Bacteria; Actinomycetota; Actinomycetes; Kitasatosporales;
WXG100 family type VII secretion target [Streptomyces noursei ATCC 11455]	Streptomyces noursei ATCC 11455	62.4	62.4	0.92	2e-09	30	137	ANZ15957.1	Bacteria; Actinomycetota; Actinomycetes; Kitasatosporales;
hypothetical protein K530_10348 [Streptomyces noursei CCRC 11814]	Streptomyces noursei CCRC 11814	57.8	57.8	0.82	4e-08	30.34	95	EOT04086.2	Bacteria; Actinomycetota; Actinomycetes; Kitasatosporales;
WXG100 family type VII secretion target [Streptomyces paromomycinus]	Streptomyces paromomycinus	58.9	58.9	0.88	2e-08	29.17	107	WP_125053955.1	Bacteria; Actinomycetota; Actinomycetes; Kitasatosporales;
ESAT-6-like protein [Streptomyces paromomycinus]	Streptomyces paromomycinus	55.5	55.5	0.82	3e-07	29.21	95	GCD42628.1	Bacteria; Actinomycetota; Actinomycetes; Kitasatosporales;
WXG100 family type VII secretion target [Streptomyces piniterrae]	Streptomyces piniterrae	58.9	58.9	0.88	2e-08	29.17	107	WP_136744897.1	Bacteria; Actinomycetota; Actinomycetes; Kitasatosporales;
WXG100 family type VII secretion target [Streptomyces regalis]	Streptomyces regalis	62.8	62.8	0.81	7e-10	31.82	103	WP_062701982.1	Bacteria; Actinomycetota; Actinomycetes; Kitasatosporales;
WXG100 family type VII secretion target [Streptomyces rimosus]	Streptomyces rimosus	57.8	57.8	0.88	7e-08	29.17	107	WP_030681314.1	Bacteria; Actinomycetota; Actinomycetes; Kitasatosporales;
WXG domain conatining protein [Streptomyces rimosus subsp. rimosus]	Streptomyces rimosus subsp. rimosus	53.9	53.9	0.82	1e-06	29.21	95	UNZ02609.1	Bacteria; Actinomycetota; Actinomycetes; Kitasatosporales;
WXG100 family type VII secretion target [Streptomyces ruber]	Streptomyces ruber	63.9	63.9	0.81	2e-10	32.95	103	WP_189220569.1	Bacteria; Actinomycetota; Actinomycetes; Kitasatosporales;
WXG100 family type VII secretion target [Streptomyces sp.]	Streptomyces sp.	58.9	58.9	0.81	2e-08	30.68	103	NUP19277.1	Bacteria; Actinomycetota; Actinomycetes; Kitasatosporales;
hypothetical protein GZL_03056 [Streptomyces sp. 769]	Streptomyces sp. 769	58.9	58.9	0.82	1e-08	31.46	95	AJC55642.1	Bacteria; Actinomycetota; Actinomycetes; Kitasatosporales;
WXG100 family type VII secretion target [Streptomyces sp. 7R015]	Streptomyces sp. 7R015	63.5	63.5	0.71	3e-10	33.77	103	WP_242775847.1	Bacteria; Actinomycetota; Actinomycetes; Kitasatosporales;
WXG100 family type VII secretion target [Streptomyces sp. 846.5]	Streptomyces sp. 846.5	69.7	69.7	0.95	1e-12	33.98	103	WP_134000323.1	Bacteria; Actinomycetota; Actinomycetes; Kitasatosporales;
WXG100 family type VII secretion target [Streptomyces sp. B-S-A12]	Streptomyces sp. B-S-A12	65.5	65.5	0.71	6e-11	37.66	103	WP_282536643.1	Bacteria; Actinomycetota; Actinomycetes; Kitasatosporales;
WXG100 family type VII secretion target [Streptomyces sp. B-S-A6]	Streptomyces sp. B-S-A6	62.8	62.8	0.71	7e-10	36.36	103	WP_282545121.1	Bacteria; Actinomycetota; Actinomycetes; Kitasatosporales;
WXG100 family type VII secretion target [Streptomyces sp. B-S-A8]	Streptomyces sp. B-S-A8	62	62	0.71	1e-09	35.06	103	WP_282514775.1	Bacteria; Actinomycetota; Actinomycetes; Kitasatosporales;
WXG100 family type VII secretion target [Streptomyces sp. CB02923]	Streptomyces sp. CB02923	58.5	58.5	0.88	3e-08	29.17	107	WP_073760720.1	Bacteria; Actinomycetota; Actinomycetes; Kitasatosporales;
WXG100 family type VII secretion target [Streptomyces sp. CB02959]	Streptomyces sp. CB02959	60.8	60.8	0.92	3e-09	29	106	WP_100599510.1	Bacteria; Actinomycetota; Actinomycetes; Kitasatosporales;
hypothetical protein A6A07_38950 [Streptomyces sp. CB03911]	Streptomyces sp. CB03911	75.1	75.1	0.9	1e-14	38.78	102	OKI17995.1	Bacteria; Actinomycetota; Actinomycetes; Kitasatosporales;
WXG100 family type VII secretion target [Streptomyces sp. CT34]	Streptomyces sp. CT34	64.7	64.7	1	1e-10	30.56	109	WP_043266368.1	Bacteria; Actinomycetota; Actinomycetes; Kitasatosporales;
WXG100 family type VII secretion target [Streptomyces sp. GESEQ-35]	Streptomyces sp. GESEQ-35	57	57	0.81	1e-07	30.68	103	WP_210592853.1	Bacteria; Actinomycetota; Actinomycetes; Kitasatosporales;
WXG100 family type VII secretion target [Streptomyces sp. GESEQ-4]	Streptomyces sp. GESEQ-4	61.6	61.6	0.71	2e-09	35.06	103	WP_210579049.1	Bacteria; Actinomycetota; Actinomycetes; Kitasatosporales;
WXG100 family type VII secretion target [Streptomyces sp. GS7]	Streptomyces sp. GS7	64.7	64.7	1	1e-10	30.56	109	WP_159507793.1	Bacteria; Actinomycetota; Actinomycetes; Kitasatosporales;
WXG100 family type VII secretion target [Streptomyces sp. HD]	Streptomyces sp. HD	62	62	0.81	1e-09	31.82	103	WP_272123247.1	Bacteria; Actinomycetota; Actinomycetes; Kitasatosporales;
WXG100 family type VII secretion target [Streptomyces sp. HNM0574]	Streptomyces sp. HNM0574	61.2	61.2	0.9	2e-09	28.57	103	WP_169444159.1	Bacteria; Actinomycetota; Actinomycetes; Kitasatosporales;
WXG100 family type VII secretion target [Streptomyces sp. ISL-12]	Streptomyces sp. ISL-12	66.2	66.2	0.81	2e-11	34.09	103	WP_215168960.1	Bacteria; Actinomycetota; Actinomycetes; Kitasatosporales;
WXG100 family type VII secretion target [Streptomyces sp. ISL-98]	Streptomyces sp. ISL-98	62	62	0.71	1e-09	36.36	103	WP_214915890.1	Bacteria; Actinomycetota; Actinomycetes; Kitasatosporales;
WXG100 family type VII secretion target [Streptomyces sp. KM273126]	Streptomyces sp. KM273126	59.3	59.3	0.71	1e-08	33.77	103	WP_131562179.1	Bacteria; Actinomycetota; Actinomycetes; Kitasatosporales;
WXG100 family type VII secretion target [Streptomyces sp. MST-110588]	Streptomyces sp. MST-110588	57.8	57.8	0.88	6e-08	30.21	107	WP_242580055.1	Bacteria; Actinomycetota; Actinomycetes; Kitasatosporales;
WXG100 family type VII secretion target [Streptomyces sp. MTZ3.1]	Streptomyces sp. MTZ3.1	55.1	55.1	0.88	7e-07	26.04	107	WP_251418135.1	Bacteria; Actinomycetota; Actinomycetes; Kitasatosporales;
WXG100 family type VII secretion target [Streptomyces sp. NBC_01764]	Streptomyces sp. NBC_01764	61.6	61.6	0.81	2e-09	31.82	103	WP_266430646.1	Bacteria; Actinomycetota; Actinomycetes; Kitasatosporales;
WXG100 family type VII secretion target [Streptomyces sp. NRRL S-337]	Streptomyces sp. NRRL S-337	58.5	58.5	0.88	3e-08	28.12	107	WP_030802605.1	Bacteria; Actinomycetota; Actinomycetes; Kitasatosporales;
WXG100 family type VII secretion target [Streptomyces sp. RKND-216]	Streptomyces sp. RKND-216	61.2	61.2	0.81	2e-09	32.95	103	WP_136182131.1	Bacteria; Actinomycetota; Actinomycetes; Kitasatosporales;
WXG100 family type VII secretion target [Streptomyces sp. SID13726]	Streptomyces sp. SID13726	55.5	55.5	0.77	4e-07	27.38	106	WP_164436063.1	Bacteria; Actinomycetota; Actinomycetes; Kitasatosporales;
WXG100 family type VII secretion target [Streptomyces sp. ST13-2-2]	Streptomyces sp. ST13-2-2	55.5	55.5	0.88	4e-07	28.12	107	WP_248863636.1	Bacteria; Actinomycetota; Actinomycetes; Kitasatosporales;
WXG100 family type VII secretion target [Streptomyces sp. T21Q-yed]	Streptomyces sp. T21Q-yed	63.2	63.2	0.81	4e-10	31.82	103	WP_274243955.1	Bacteria; Actinomycetota; Actinomycetes; Kitasatosporales;
WXG100 family type VII secretion target [Streptomyces sp. TLI_171]	Streptomyces sp. TLI_171	56.6	56.6	0.9	1e-07	28.57	100	WP_099903002.1	Bacteria; Actinomycetota; Actinomycetes; Kitasatosporales;
WXG100 family type VII secretion target [Streptomyces sp. TLI_235]	Streptomyces sp. TLI_235	55.5	55.5	0.91	4e-07	32.32	100	WP_095874818.1	Bacteria; Actinomycetota; Actinomycetes; Kitasatosporales;
WXG100 family type VII secretion target [Streptomyces sp. TRM68367]	Streptomyces sp. TRM68367	60.5	60.5	0.71	5e-09	33.77	103	WP_187821190.1	Bacteria; Actinomycetota; Actinomycetes; Kitasatosporales;
ESAT-6-like protein [Streptomyces sp. TUS-ST3]	Streptomyces sp. TUS-ST3	54.7	54.7	0.87	7e-07	25.53	99	GLP71634.1	Bacteria; Actinomycetota; Actinomycetes; Kitasatosporales;
WXG100 family type VII secretion target [Streptomyces sp. uw30]	Streptomyces sp. uw30	60.8	60.8	0.81	3e-09	31.82	103	WP_147999007.1	Bacteria; Actinomycetota; Actinomycetes; Kitasatosporales;
WXG100 family type VII secretion target [Streptomyces sp. Wb2n-11]	Streptomyces sp. Wb2n-11	68.9	68.9	0.71	2e-12	40.26	103	WP_093798737.1	Bacteria; Actinomycetota; Actinomycetes; Kitasatosporales;
WXG100 family type VII secretion target [Streptomyces sp. WMMB 322]	Streptomyces sp. WMMB 322	63.5	63.5	0.81	3e-10	32.95	103	WP_055486281.1	Bacteria; Actinomycetota; Actinomycetes; Kitasatosporales;
WXG100 family type VII secretion target [Streptomyces sp. WZ-12]	Streptomyces sp. WZ-12	62.8	62.8	0.92	8e-10	30	106	WP_274912925.1	Bacteria; Actinomycetota; Actinomycetes; Kitasatosporales;
WXG100 family type VII secretion target [Streptomyces sp. XM4193]	Streptomyces sp. XM4193	63.9	63.9	0.86	2e-10	31.18	106	WP_282614042.1	Bacteria; Actinomycetota; Actinomycetes; Kitasatosporales;
WXG100 family type VII secretion target [Streptomyces sp. XM4193]	Streptomyces sp. XM4193	59.3	59.3	0.75	1e-08	31.71	95	MCK1798893.1	Bacteria; Actinomycetota; Actinomycetes; Kitasatosporales;
WXG100 family type VII secretion target [Streptomyces spiramyceticus]	Streptomyces spiramyceticus	61.2	61.2	0.71	3e-09	36.36	103	WP_274562559.1	Bacteria; Actinomycetota; Actinomycetes; Kitasatosporales;
WXG100 family type VII secretion target [Streptomyces spongiae]	Streptomyces spongiae	59.3	59.3	0.71	2e-08	33.77	103	WP_152776449.1	Bacteria; Actinomycetota; Actinomycetes; Kitasatosporales;
WXG100 family type VII secretion target [Streptomyces tardus]	Streptomyces tardus	63.9	63.9	0.86	2e-10	31.18	106	WP_211041236.1	Bacteria; Actinomycetota; Actinomycetes; Kitasatosporales;
WXG100 family type VII secretion target [Streptomyces tateyamensis]	Streptomyces tateyamensis	59.3	59.3	0.93	1e-08	29.7	101	WP_110668316.1	Bacteria; Actinomycetota; Actinomycetes; Kitasatosporales;
WXG100 family type VII secretion target [Streptomyces tubercidicus]	Streptomyces tubercidicus	59.3	59.3	0.82	1e-08	30.34	107	WP_159743099.1	Bacteria; Actinomycetota; Actinomycetes; Kitasatosporales;
WXG100 family type VII secretion target [Streptomyces zinciresistens]	Streptomyces zinciresistens	60.5	60.5	0.71	6e-09	35.06	103	WP_007502092.1	Bacteria; Actinomycetota; Actinomycetes; Kitasatosporales;
WXG100 family type VII secretion target [Streptomycetaceae]	Streptomycetaceae	68.6	68.6	0.86	3e-12	35.48	98	WP_148645108.1	Bacteria; Actinomycetota; Actinomycetes; Kitasatosporales.
hypothetical protein N566_25910 [Streptomycetaceae bacterium MP113-05]	Streptomycetaceae bacterium MP113-05	60.8	60.8	0.81	4e-09	31.82	103	EST23152.1	Bacteria; Actinomycetota; Actinomycetes; Kitasatosporales;
WXG100 family type VII secretion target [Thermobifida sp.]	Thermobifida sp.	58.5	58.5	0.76	3e-08	32.53	105	MBF1140657.1	Bacteria; Actinomycetota; Actinomycetes; Streptosporangiales;
WXG100 family type VII secretion target [Tomitella biformata]	Tomitella biformata	62.8	62.8	0.88	5e-10	32.29	102	WP_024795854.1	Bacteria; Actinomycetota; Actinomycetes; Mycobacteriales;
WXG100 family type VII secretion target [Tsukamurella]	Tsukamurella	62.8	62.8	0.9	6e-10	35.71	100	WP_146485473.1	Bacteria; Actinomycetota; Actinomycetes; Mycobacteriales;
WXG100 family type VII secretion target [Tsukamurella asaccharolytica]	Tsukamurella asaccharolytica	61.2	61.2	0.9	2e-09	34.69	100	WP_146561246.1	Bacteria; Actinomycetota; Actinomycetes; Mycobacteriales;
WXG100 family type VII secretion target [Tsukamurella paurometabola]	Tsukamurella paurometabola	63.2	63.2	0.82	4e-10	33.71	102	WP_013127954.1	Bacteria; Actinomycetota; Actinomycetes; Mycobacteriales;
WXG100 family type VII secretion target [Tsukamurella paurometabola]	Tsukamurella paurometabola	62.8	62.8	0.9	5e-10	35.71	100	WP_126196487.1	Bacteria; Actinomycetota; Actinomycetes; Mycobacteriales;
WXG100 family type VII secretion target [Tsukamurella paurometabola]	Tsukamurella paurometabola	62.4	62.4	0.9	8e-10	35.71	100	WP_212553424.1	Bacteria; Actinomycetota; Actinomycetes; Mycobacteriales;
WXG100 family type VII secretion target [Tsukamurella pseudospumae]	Tsukamurella pseudospumae	65.9	65.9	0.85	4e-11	38.04	103	WP_068573300.1	Bacteria; Actinomycetota; Actinomycetes; Mycobacteriales;
WXG100 family type VII secretion target [Tsukamurella pulmonis]	Tsukamurella pulmonis	64.3	64.3	0.86	1e-10	37.63	99	WP_068532948.1	Bacteria; Actinomycetota; Actinomycetes; Mycobacteriales;
hypothetical protein AXK56_06900 [Tsukamurella pulmonis]	Tsukamurella pulmonis	62	62	0.8	8e-10	37.93	89	KXO89872.1	Bacteria; Actinomycetota; Actinomycetes; Mycobacteriales;
WXG100 family type VII secretion target [Tsukamurella sp. M9C]	Tsukamurella sp. M9C	64.3	64.3	0.86	2e-10	35.48	99	WP_224650197.1	Bacteria; Actinomycetota; Actinomycetes; Mycobacteriales;
WXG100 family type VII secretion target [Tsukamurella sp. PLM1]	Tsukamurella sp. PLM1	63.2	63.2	0.86	4e-10	35.48	106	WP_248489397.1	Bacteria; Actinomycetota; Actinomycetes; Mycobacteriales;
WXG100 family type VII secretion target [Tsukamurella sp. TY48]	Tsukamurella sp. TY48	61.6	61.6	0.81	2e-09	36.36	103	WP_220657990.1	Bacteria; Actinomycetota; Actinomycetes; Mycobacteriales;
WXG100 family type VII secretion target [Tsukamurella spumae]	Tsukamurella spumae	65.5	65.5	0.85	5e-11	38.04	103	WP_168547329.1	Bacteria; Actinomycetota; Actinomycetes; Mycobacteriales;
WXG100 family type VII secretion target [Tsukamurella sputi]	Tsukamurella sputi	62.4	62.4	0.86	8e-10	36.56	98	WP_158636117.1	Bacteria; Actinomycetota; Actinomycetes; Mycobacteriales;
WXG100 family type VII secretion target [Tsukamurella sputi]	Tsukamurella sputi	62	62	0.86	4e-09	36.56	156	TWS23426.1	Bacteria; Actinomycetota; Actinomycetes; Mycobacteriales;
WXG100 family type VII secretion target [Tsukamurella tyrosinosolvens]	Tsukamurella tyrosinosolvens	60.8	60.8	0.86	3e-09	35.48	99	WP_068522610.1	Bacteria; Actinomycetota; Actinomycetes; Mycobacteriales;
WXG100 family type VII secretion target [unclassified Corynebacterium]	unclassified Corynebacterium	154	154	1	4e-46	71.3	105	WP_144273895.1	Bacteria; Actinomycetota; Actinomycetes; Mycobacteriales;
WXG100 family type VII secretion target [unclassified Corynebacterium]	unclassified Corynebacterium	153	153	0.93	1e-45	73.27	104	WP_259077293.1	Bacteria; Actinomycetota; Actinomycetes; Mycobacteriales;
WXG100 family type VII secretion target [unclassified Corynebacterium]	unclassified Corynebacterium	151	151	1	7e-45	69.44	105	WP_126120134.1	Bacteria; Actinomycetota; Actinomycetes; Mycobacteriales;
WXG100 family type VII secretion target [unclassified Corynebacterium]	unclassified Corynebacterium	151	151	0.93	8e-45	71.29	104	WP_225745954.1	Bacteria; Actinomycetota; Actinomycetes; Mycobacteriales;
WXG100 family type VII secretion target [unclassified Corynebacterium]	unclassified Corynebacterium	146	146	0.93	6e-43	68.32	104	WP_023025244.1	Bacteria; Actinomycetota; Actinomycetes; Mycobacteriales;
WXG100 family type VII secretion target [unclassified Corynebacterium]	unclassified Corynebacterium	145	145	0.93	2e-42	69.31	104	WP_152821998.1	Bacteria; Actinomycetota; Actinomycetes; Mycobacteriales;
WXG100 family type VII secretion target [unclassified Corynebacterium]	unclassified Corynebacterium	139	139	1	5e-40	65.74	105	WP_257037891.1	Bacteria; Actinomycetota; Actinomycetes; Mycobacteriales;
WXG100 family type VII secretion target [unclassified Corynebacterium]	unclassified Corynebacterium	125	125	1	1e-34	59.26	105	WP_023018982.1	Bacteria; Actinomycetota; Actinomycetes; Mycobacteriales;
WXG100 family type VII secretion target [unclassified Corynebacterium]	unclassified Corynebacterium	117	117	0.86	2e-31	62.37	95	WP_239387333.1	Bacteria; Actinomycetota; Actinomycetes; Mycobacteriales;
WXG100 family type VII secretion target [unclassified Corynebacterium]	unclassified Corynebacterium	100	100	0.98	9e-25	51.4	107	WP_259850004.1	Bacteria; Actinomycetota; Actinomycetes; Mycobacteriales;
WXG100 family type VII secretion target [unclassified Kitasatospora]	unclassified Kitasatospora	55.5	55.5	0.95	4e-07	33.98	101	WP_057233509.1	Bacteria; Actinomycetota; Actinomycetes; Kitasatosporales;
WXG100 family type VII secretion target [unclassified Microbacterium]	unclassified Microbacterium	61.6	61.6	0.96	2e-09	30.77	104	WP_053098670.1	Bacteria; Actinomycetota; Actinomycetes; Micrococcales;
WXG100 family type VII secretion target [unclassified Microbacterium]	unclassified Microbacterium	59.7	59.7	0.96	9e-09	29.81	104	WP_062635402.1	Bacteria; Actinomycetota; Actinomycetes; Micrococcales;
WXG100 family type VII secretion target [unclassified Micromonospora]	unclassified Micromonospora	55.5	55.5	0.65	4e-07	40.85	102	WP_151488007.1	Bacteria; Actinomycetota; Actinomycetes; Micromonosporales;
WXG100 family type VII secretion target [unclassified Micromonospora]	unclassified Micromonospora	54.3	54.3	0.65	1e-06	39.44	102	WP_282262907.1	Bacteria; Actinomycetota; Actinomycetes; Micromonosporales;
WXG100 family type VII secretion target [unclassified Micromonospora]	unclassified Micromonospora	54.3	54.3	0.65	1e-06	39.44	102	WP_132186076.1	Bacteria; Actinomycetota; Actinomycetes; Micromonosporales;
WXG100 family type VII secretion target [unclassified Mycobacterium]	unclassified Mycobacterium	63.2	63.2	0.87	5e-10	36.73	108	WP_024443782.1	Bacteria; Actinomycetota; Actinomycetes; Mycobacteriales;
WXG100 family type VII secretion target [unclassified Mycobacterium]	unclassified Mycobacterium	56.6	56.6	0.92	2e-07	34.62	105	WP_067950754.1	Bacteria; Actinomycetota; Actinomycetes; Mycobacteriales;
WXG100 family type VII secretion target [unclassified Mycobacterium]	unclassified Mycobacterium	56.2	56.2	0.91	2e-07	31	103	WP_082956424.1	Bacteria; Actinomycetota; Actinomycetes; Mycobacteriales;
WXG100 family type VII secretion target [unclassified Mycobacterium]	unclassified Mycobacterium	55.1	55.1	0.86	6e-07	31.91	105	WP_068066711.1	Bacteria; Actinomycetota; Actinomycetes; Mycobacteriales;
WXG100 family type VII secretion target [unclassified Mycolicibacter]	unclassified Mycolicibacter	59.3	59.3	0.87	2e-08	36.73	106	WP_224862383.1	Bacteria; Actinomycetota; Actinomycetes; Mycobacteriales;
WXG100 family type VII secretion target [unclassified Mycolicibacterium]	unclassified Mycolicibacterium	60.1	60.1	0.87	7e-09	36.46	107	WP_155916164.1	Bacteria; Actinomycetota; Actinomycetes; Mycobacteriales;
WXG100 family type VII secretion target [unclassified Pseudonocardia]	unclassified Pseudonocardia	73.2	73.2	0.9	6e-14	35.71	100	WP_226351467.1	Bacteria; Actinomycetota; Actinomycetes; Pseudonocardiales;
WXG100 family type VII secretion target [unclassified Pseudonocardia]	unclassified Pseudonocardia	72.8	72.8	0.9	7e-14	35.71	100	WP_075310172.1	Bacteria; Actinomycetota; Actinomycetes; Pseudonocardiales;
WXG100 family type VII secretion target [unclassified Pseudonocardia]	unclassified Pseudonocardia	72.8	72.8	0.9	7e-14	35.71	100	WP_226353807.1	Bacteria; Actinomycetota; Actinomycetes; Pseudonocardiales;
WXG100 family type VII secretion target [unclassified Rhodococcus (in: high G+C Gram-positive bacteria)]	unclassified Rhodococcus (in: high G+C Gram-positive bacteria)	75.1	75.1	0.87	8e-15	38.95	100	WP_162245354.1	Bacteria; Actinomycetota; Actinomycetes; Mycobacteriales;
WXG100 family type VII secretion target [unclassified Rhodococcus (in: high G+C Gram-positive bacteria)]	unclassified Rhodococcus (in: high G+C Gram-positive bacteria)	72.8	72.8	0.88	8e-14	37.5	107	WP_254622616.1	Bacteria; Actinomycetota; Actinomycetes; Mycobacteriales;
WXG100 family type VII secretion target [unclassified Rhodococcus (in: high G+C Gram-positive bacteria)]	unclassified Rhodococcus (in: high G+C Gram-positive bacteria)	69.7	69.7	0.82	1e-12	41.11	102	WP_084348456.1	Bacteria; Actinomycetota; Actinomycetes; Mycobacteriales;
WXG100 family type VII secretion target [unclassified Rhodococcus (in: high G+C Gram-positive bacteria)]	unclassified Rhodococcus (in: high G+C Gram-positive bacteria)	56.2	56.2	0.87	4e-07	28.42	121	WP_027496342.1	Bacteria; Actinomycetota; Actinomycetes; Mycobacteriales;
WXG100 family type VII secretion target [unclassified Streptomyces]	unclassified Streptomyces	68.2	68.2	0.71	5e-12	38.96	103	WP_214968486.1	Bacteria; Actinomycetota; Actinomycetes; Kitasatosporales;
WXG100 family type VII secretion target [unclassified Streptomyces]	unclassified Streptomyces	62.8	62.8	0.71	5e-10	35.06	103	WP_103843682.1	Bacteria; Actinomycetota; Actinomycetes; Kitasatosporales;
WXG100 family type VII secretion target [unclassified Streptomyces]	unclassified Streptomyces	62	62	0.92	1e-09	29	106	WP_026247784.1	Bacteria; Actinomycetota; Actinomycetes; Kitasatosporales;
WXG100 family type VII secretion target [unclassified Streptomyces]	unclassified Streptomyces	61.6	61.6	0.93	2e-09	29.7	108	WP_111667350.1	Bacteria; Actinomycetota; Actinomycetes; Kitasatosporales;
WXG100 family type VII secretion target [unclassified Streptomyces]	unclassified Streptomyces	61.6	61.6	0.71	2e-09	33.77	103	WP_030231331.1	Bacteria; Actinomycetota; Actinomycetes; Kitasatosporales;
WXG100 family type VII secretion target [unclassified Streptomyces]	unclassified Streptomyces	61.2	61.2	0.93	2e-09	26.73	106	WP_182311779.1	Bacteria; Actinomycetota; Actinomycetes; Kitasatosporales;
WXG100 family type VII secretion target [unclassified Streptomyces]	unclassified Streptomyces	58.9	58.9	0.93	2e-08	28.71	108	WP_266714845.1	Bacteria; Actinomycetota; Actinomycetes; Kitasatosporales;
WXG100 family type VII secretion target [unclassified Streptomyces]	unclassified Streptomyces	58.5	58.5	0.93	3e-08	27.72	108	WP_026246313.1	Bacteria; Actinomycetota; Actinomycetes; Kitasatosporales;
WXG100 family type VII secretion target [unclassified Streptomyces]	unclassified Streptomyces	58.5	58.5	0.82	3e-08	29.21	107	WP_208680744.1	Bacteria; Actinomycetota; Actinomycetes; Kitasatosporales;
WXG100 family type VII secretion target [unclassified Streptomyces]	unclassified Streptomyces	55.5	55.5	0.82	5e-07	29.21	107	WP_088800342.1	Bacteria; Actinomycetota; Actinomycetes; Kitasatosporales;
WXG100 family type VII secretion target [[Mycobacterium] fortunisiensis]	[Mycobacterium] fortunisiensis	58.5	58.5	0.91	3e-08	34	103	MBU9763780.1	Bacteria; Actinomycetota; Actinomycetes; Mycobacteriales;
WXG100 family type VII secretion target [[Mycobacterium] fortunisiensis]	[Mycobacterium] fortunisiensis	57.8	57.8	0.86	5e-08	35.11	107	WP_217155781.1	Bacteria; Actinomycetota; Actinomycetes; Mycobacteriales;
