# Supplementary material for: Type VII secretion system deploys an active iron uptake pathway to enhance bacterial fitness and counteract host nutritional immunity
Source: mBio. 2025 Sep 25;16(11):e02419-25. doi: 10.1128/mbio.02419-25 (PMC12607788; doi:10.1128/mbio.02419-25)
Supplement: Data S3 — ExiR homologs with a cutoff E-value of 1E−06 and a coverage threshold of 60%. [file mbio.02419-25-s0004.xlsx]

## Sheet: ExiR homologs information
Supplemental data: ExiR homologs with a cutoff E-value of 1E-06 and a coverage threshold of 60%
Description	Scientific Name	Max Score	Total Score	Query Cover	E value	Per. ident	Acc. Len	Accession	Taxonomy
PH domain-containing protein [Corynebacterium glutamicum]	Corynebacterium glutamicum	932	932	1	0	100	471	WP_011013786.1	Bacteria;Terrabacteria group;Actinomycetota;Actinomycetes;Mycobacteriales;Corynebacteriaceae;Corynebacterium;Corynebacterium glutamicum
PH domain-containing protein [Corynebacterium glutamicum]	Corynebacterium glutamicum	931	931	1	0	99.79	471	WP_074492157.1	Bacteria;Terrabacteria group;Actinomycetota;Actinomycetes;Mycobacteriales;Corynebacteriaceae;Corynebacterium;Corynebacterium glutamicum
PH domain-containing protein [Corynebacterium]	Corynebacterium	930	930	1	0	99.58	471	WP_003860755.1	Bacteria;Terrabacteria group;Actinomycetota;Actinomycetes;Mycobacteriales;Corynebacteriaceae;Corynebacterium
PH domain-containing protein [Corynebacterium glutamicum]	Corynebacterium glutamicum	929	929	1	0	99.58	471	WP_038582937.1	Bacteria;Terrabacteria group;Actinomycetota;Actinomycetes;Mycobacteriales;Corynebacteriaceae;Corynebacterium;Corynebacterium glutamicum
PH domain-containing protein [Corynebacterium]	Corynebacterium	928	928	1	0	99.36	471	WP_003854637.1	Bacteria;Terrabacteria group;Actinomycetota;Actinomycetes;Mycobacteriales;Corynebacteriaceae;Corynebacterium
PH domain-containing protein [Corynebacterium glutamicum]	Corynebacterium glutamicum	927	927	1	0	99.36	471	WP_063967346.1	Bacteria;Terrabacteria group;Actinomycetota;Actinomycetes;Mycobacteriales;Corynebacteriaceae;Corynebacterium;Corynebacterium glutamicum
PH domain-containing protein [Corynebacterium glutamicum]	Corynebacterium glutamicum	927	927	1	0	99.15	471	WP_211439997.1	Bacteria;Terrabacteria group;Actinomycetota;Actinomycetes;Mycobacteriales;Corynebacteriaceae;Corynebacterium;Corynebacterium glutamicum
PH domain-containing protein [Corynebacterium]	Corynebacterium	926	926	1	0	99.36	471	WP_040967034.1	Bacteria;Terrabacteria group;Actinomycetota;Actinomycetes;Mycobacteriales;Corynebacteriaceae;Corynebacterium
PH domain-containing protein [Corynebacterium glutamicum]	Corynebacterium glutamicum	926	926	1	0	99.15	471	WP_034983580.1	Bacteria;Terrabacteria group;Actinomycetota;Actinomycetes;Mycobacteriales;Corynebacteriaceae;Corynebacterium;Corynebacterium glutamicum
PH domain-containing protein [Corynebacterium glutamicum]	Corynebacterium glutamicum	926	926	1	0	99.15	471	WP_060564151.1	Bacteria;Terrabacteria group;Actinomycetota;Actinomycetes;Mycobacteriales;Corynebacteriaceae;Corynebacterium;Corynebacterium glutamicum
PH domain-containing protein [Corynebacterium glutamicum]	Corynebacterium glutamicum	926	926	1	0	99.15	471	WP_087062992.1	Bacteria;Terrabacteria group;Actinomycetota;Actinomycetes;Mycobacteriales;Corynebacteriaceae;Corynebacterium;Corynebacterium glutamicum
PH domain-containing protein [Corynebacterium glutamicum]	Corynebacterium glutamicum	924	924	1	0	99.15	471	WP_278229918.1	Bacteria;Terrabacteria group;Actinomycetota;Actinomycetes;Mycobacteriales;Corynebacteriaceae;Corynebacterium;Corynebacterium glutamicum
PH domain-containing protein [Corynebacterium glutamicum]	Corynebacterium glutamicum	924	924	1	0	98.94	471	WP_059288810.1	Bacteria;Terrabacteria group;Actinomycetota;Actinomycetes;Mycobacteriales;Corynebacteriaceae;Corynebacterium;Corynebacterium glutamicum
PH domain-containing protein [Corynebacterium glutamicum]	Corynebacterium glutamicum	922	922	1	0	98.94	471	WP_077311211.1	Bacteria;Terrabacteria group;Actinomycetota;Actinomycetes;Mycobacteriales;Corynebacteriaceae;Corynebacterium;Corynebacterium glutamicum
PH domain-containing protein [Corynebacterium glutamicum]	Corynebacterium glutamicum	920	920	1	0	98.73	471	WP_011896849.1	Bacteria;Terrabacteria group;Actinomycetota;Actinomycetes;Mycobacteriales;Corynebacteriaceae;Corynebacterium;Corynebacterium glutamicum
PH domain-containing protein [Corynebacterium glutamicum]	Corynebacterium glutamicum	919	919	1	0	98.51	471	WP_074506647.1	Bacteria;Terrabacteria group;Actinomycetota;Actinomycetes;Mycobacteriales;Corynebacteriaceae;Corynebacterium;Corynebacterium glutamicum
PH domain-containing protein [Corynebacterium glutamicum]	Corynebacterium glutamicum	917	917	1	0	98.51	471	WP_172768253.1	Bacteria;Terrabacteria group;Actinomycetota;Actinomycetes;Mycobacteriales;Corynebacteriaceae;Corynebacterium;Corynebacterium glutamicum
TPA: PH domain-containing protein [Corynebacterium glutamicum]	Corynebacterium glutamicum	917	917	1	0	98.51	471	HJE11770.1	Bacteria;Terrabacteria group;Actinomycetota;Actinomycetes;Mycobacteriales;Corynebacteriaceae;Corynebacterium;Corynebacterium glutamicum
PH domain-containing protein [Corynebacterium deserti]	Corynebacterium deserti	723	723	1	0	75.58	461	WP_053544234.1	Bacteria;Terrabacteria group;Actinomycetota;Actinomycetes;Mycobacteriales;Corynebacteriaceae;Corynebacterium;Corynebacterium deserti
PH domain-containing protein [Corynebacterium suranareeae]	Corynebacterium suranareeae	690	690	1	0	76.43	468	WP_096454545.1	Bacteria;Terrabacteria group;Actinomycetota;Actinomycetes;Mycobacteriales;Corynebacteriaceae;Corynebacterium;Corynebacterium suranareeae
PH domain-containing protein [Corynebacterium crudilactis]	Corynebacterium crudilactis	679	679	1	0	72.52	464	WP_066564763.1	Bacteria;Terrabacteria group;Actinomycetota;Actinomycetes;Mycobacteriales;Corynebacteriaceae;Corynebacterium;Corynebacterium crudilactis
PH domain-containing protein [Corynebacterium callunae]	Corynebacterium callunae	547	547	0.97	0	58.23	462	WP_247776031.1	Bacteria;Terrabacteria group;Actinomycetota;Actinomycetes;Mycobacteriales;Corynebacteriaceae;Corynebacterium;Corynebacterium callunae
PH domain-containing protein [Corynebacterium callunae]	Corynebacterium callunae	546	546	0.99	0	57.45	462	WP_015650488.1	Bacteria;Terrabacteria group;Actinomycetota;Actinomycetes;Mycobacteriales;Corynebacteriaceae;Corynebacterium;Corynebacterium callunae
PH domain-containing protein [Corynebacterium callunae]	Corynebacterium callunae	542	542	0.99	0	57.14	462	WP_029703522.1	Bacteria;Terrabacteria group;Actinomycetota;Actinomycetes;Mycobacteriales;Corynebacteriaceae;Corynebacterium;Corynebacterium callunae
PH domain-containing protein [Corynebacterium pacaense]	Corynebacterium pacaense	534	534	0.97	0	58.37	468	WP_143336751.1	Bacteria;Terrabacteria group;Actinomycetota;Actinomycetes;Mycobacteriales;Corynebacteriaceae;Corynebacterium;Corynebacterium pacaense
PH domain-containing protein [Corynebacterium gallinarum]	Corynebacterium gallinarum	515	515	0.98	1e-176	54.58	496	MBD8029386.1	Bacteria;Terrabacteria group;Actinomycetota;Actinomycetes;Mycobacteriales;Corynebacteriaceae;Corynebacterium;Corynebacterium gallinarum
PH domain-containing protein [Corynebacterium sp.]	Corynebacterium sp.	506	506	0.96	4e-173	53.88	502	NMB22720.1	Bacteria;Terrabacteria group;Actinomycetota;Actinomycetes;Mycobacteriales;Corynebacteriaceae;Corynebacterium;unclassified Corynebacterium;Corynebacterium sp.
PH domain-containing protein [Corynebacterium sp.]	Corynebacterium sp.	505	505	0.98	5e-173	54.41	479	NLZ57876.1	Bacteria;Terrabacteria group;Actinomycetota;Actinomycetes;Mycobacteriales;Corynebacteriaceae;Corynebacterium;unclassified Corynebacterium;Corynebacterium sp.
PH domain-containing protein [Corynebacterium gallinarum]	Corynebacterium gallinarum	498	498	0.96	2e-170	54.37	474	WP_225213480.1	Bacteria;Terrabacteria group;Actinomycetota;Actinomycetes;Mycobacteriales;Corynebacteriaceae;Corynebacterium;Corynebacterium gallinarum
PH domain-containing protein [Corynebacterium efficiens]	Corynebacterium efficiens	487	487	0.98	1e-165	54.26	510	WP_006769671.1	Bacteria;Terrabacteria group;Actinomycetota;Actinomycetes;Mycobacteriales;Corynebacteriaceae;Corynebacterium;Corynebacterium efficiens
PH domain-containing protein [Corynebacterium vitaeruminis]	Corynebacterium vitaeruminis	482	482	0.96	9e-164	54.12	502	WP_025253435.1	Bacteria;Terrabacteria group;Actinomycetota;Actinomycetes;Mycobacteriales;Corynebacteriaceae;Corynebacterium;Corynebacterium vitaeruminis
PH domain-containing protein [Corynebacterium occultum]	Corynebacterium occultum	439	439	0.96	4e-147	50.44	463	WP_156230113.1	Bacteria;Terrabacteria group;Actinomycetota;Actinomycetes;Mycobacteriales;Corynebacteriaceae;Corynebacterium;Corynebacterium occultum
PH domain-containing protein [Corynebacterium halotolerans]	Corynebacterium halotolerans	418	418	0.96	1e-138	48.52	498	WP_015400052.1	Bacteria;Terrabacteria group;Actinomycetota;Actinomycetes;Mycobacteriales;Corynebacteriaceae;Corynebacterium;Corynebacterium halotolerans
PH domain-containing protein [Corynebacterium doosanense]	Corynebacterium doosanense	415	415	0.97	5e-138	45.47	454	WP_018021197.1	Bacteria;Terrabacteria group;Actinomycetota;Actinomycetes;Mycobacteriales;Corynebacteriaceae;Corynebacterium;Corynebacterium doosanense
PH domain-containing protein [Corynebacterium comes]	Corynebacterium comes	414	414	0.97	7e-138	48.6	452	WP_156226983.1	Bacteria;Terrabacteria group;Actinomycetota;Actinomycetes;Mycobacteriales;Corynebacteriaceae;Corynebacterium;Corynebacterium comes
PH domain-containing protein [Corynebacterium alimapuense]	Corynebacterium alimapuense	415	415	0.97	1e-137	44.81	482	WP_245974914.1	Bacteria;Terrabacteria group;Actinomycetota;Actinomycetes;Mycobacteriales;Corynebacteriaceae;Corynebacterium;Corynebacterium alimapuense
PH domain-containing protein [Corynebacterium sp. YIM 101343]	Corynebacterium sp. YIM 101343	410	410	0.96	3e-136	49.67	440	WP_126120076.1	Bacteria;Terrabacteria group;Actinomycetota;Actinomycetes;Mycobacteriales;Corynebacteriaceae;Corynebacterium;unclassified Corynebacterium;Corynebacterium sp. YIM 101343
PH domain-containing protein [Corynebacterium cystitidis]	Corynebacterium cystitidis	402	402	0.97	4e-133	47.95	449	WP_092256170.1	Bacteria;Terrabacteria group;Actinomycetota;Actinomycetes;Mycobacteriales;Corynebacteriaceae;Corynebacterium;Corynebacterium cystitidis
PH domain-containing protein [Corynebacterium lubricantis]	Corynebacterium lubricantis	402	402	0.97	6e-133	46.71	463	WP_018297682.1	Bacteria;Terrabacteria group;Actinomycetota;Actinomycetes;Mycobacteriales;Corynebacteriaceae;Corynebacterium;Corynebacterium lubricantis
PH domain-containing protein [Corynebacterium cystitidis]	Corynebacterium cystitidis	401	401	0.97	1e-132	47.95	449	WP_257202822.1	Bacteria;Terrabacteria group;Actinomycetota;Actinomycetes;Mycobacteriales;Corynebacteriaceae;Corynebacterium;Corynebacterium cystitidis
PH domain-containing protein [Corynebacterium incognita]	Corynebacterium incognita	401	401	0.96	2e-132	46.78	462	WP_185175381.1	Bacteria;Terrabacteria group;Actinomycetota;Actinomycetes;Mycobacteriales;Corynebacteriaceae;Corynebacterium;Corynebacterium incognita
PH domain-containing protein [Corynebacterium cystitidis]	Corynebacterium cystitidis	399	399	0.97	6e-132	47.95	449	WP_257159367.1	Bacteria;Terrabacteria group;Actinomycetota;Actinomycetes;Mycobacteriales;Corynebacteriaceae;Corynebacterium;Corynebacterium cystitidis
PH domain-containing protein [Corynebacterium testudinoris]	Corynebacterium testudinoris	399	399	0.96	2e-131	48.03	474	WP_047252410.1	Bacteria;Terrabacteria group;Actinomycetota;Actinomycetes;Mycobacteriales;Corynebacteriaceae;Corynebacterium;Corynebacterium testudinoris
PH domain-containing protein [Corynebacterium sp. YIM 101645]	Corynebacterium sp. YIM 101645	396	396	0.96	7e-131	47.15	440	WP_259426592.1	Bacteria;Terrabacteria group;Actinomycetota;Actinomycetes;Mycobacteriales;Corynebacteriaceae;Corynebacterium;unclassified Corynebacterium;Corynebacterium sp. YIM 101645
PH domain-containing protein [Corynebacterium marinum]	Corynebacterium marinum	392	392	0.97	5e-129	46.42	451	NLF91996.1	Bacteria;Terrabacteria group;Actinomycetota;Actinomycetes;Mycobacteriales;Corynebacteriaceae;Corynebacterium;Corynebacterium marinum
PH domain-containing protein [Corynebacterium marinum]	Corynebacterium marinum	390	390	0.97	4e-128	46.2	451	WP_042620796.1	Bacteria;Terrabacteria group;Actinomycetota;Actinomycetes;Mycobacteriales;Corynebacteriaceae;Corynebacterium;Corynebacterium marinum
PH domain-containing protein [Corynebacterium aurimucosum]	Corynebacterium aurimucosum	390	390	0.97	4e-128	45.65	476	NJJ82375.1	Bacteria;Terrabacteria group;Actinomycetota;Actinomycetes;Mycobacteriales;Corynebacteriaceae;Corynebacterium;Corynebacterium aurimucosum
PH domain-containing protein [Corynebacterium sp. HMSC066C02]	Corynebacterium sp. HMSC066C02	390	390	0.97	1e-127	45.65	504	WP_246822990.1	Bacteria;Terrabacteria group;Actinomycetota;Actinomycetes;Mycobacteriales;Corynebacteriaceae;Corynebacterium;unclassified Corynebacterium;Corynebacterium sp. HMSC066C02
TPA: PH domain-containing protein [Corynebacterium pollutisoli]	Corynebacterium pollutisoli	388	388	0.97	1e-127	46.34	440	HJD79299.1	Bacteria;Terrabacteria group;Actinomycetota;Actinomycetes;Mycobacteriales;Corynebacteriaceae;Corynebacterium;Corynebacterium pollutisoli
PH domain-containing protein [Corynebacterium aurimucosum]	Corynebacterium aurimucosum	390	390	0.97	2e-127	45.94	504	WP_236659324.1	Bacteria;Terrabacteria group;Actinomycetota;Actinomycetes;Mycobacteriales;Corynebacteriaceae;Corynebacterium;Corynebacterium aurimucosum
TPA: PH domain-containing protein [Corynebacterium sp.]	Corynebacterium sp.	387	387	0.97	3e-127	47.3	443	HHU67678.1	Bacteria;Terrabacteria group;Actinomycetota;Actinomycetes;Mycobacteriales;Corynebacteriaceae;Corynebacterium;unclassified Corynebacterium;Corynebacterium sp.
PH domain-containing protein [Corynebacterium sp. HMSC072D12]	Corynebacterium sp. HMSC072D12	389	389	0.97	5e-127	45.32	504	WP_246817264.1	Bacteria;Terrabacteria group;Actinomycetota;Actinomycetes;Mycobacteriales;Corynebacteriaceae;Corynebacterium;unclassified Corynebacterium;Corynebacterium sp. HMSC072D12
PH domain-containing protein [Corynebacterium pollutisoli]	Corynebacterium pollutisoli	386	386	0.97	6e-127	46.04	443	WP_085549511.1	Bacteria;Terrabacteria group;Actinomycetota;Actinomycetes;Mycobacteriales;Corynebacteriaceae;Corynebacterium;Corynebacterium pollutisoli
PH domain-containing protein [Corynebacterium testudinoris]	Corynebacterium testudinoris	387	387	0.94	9e-127	47.65	464	WP_260452689.1	Bacteria;Terrabacteria group;Actinomycetota;Actinomycetes;Mycobacteriales;Corynebacteriaceae;Corynebacterium;Corynebacterium testudinoris
PH domain-containing protein [Corynebacterium casei]	Corynebacterium casei	387	387	0.97	1e-126	45.11	491	WP_006821415.1	Bacteria;Terrabacteria group;Actinomycetota;Actinomycetes;Mycobacteriales;Corynebacteriaceae;Corynebacterium;Corynebacterium casei
PH domain-containing protein [Corynebacterium sp. HMSC062A03]	Corynebacterium sp. HMSC062A03	388	388	0.97	1e-126	45.53	504	WP_246821763.1	Bacteria;Terrabacteria group;Actinomycetota;Actinomycetes;Mycobacteriales;Corynebacteriaceae;Corynebacterium;unclassified Corynebacterium;Corynebacterium sp. HMSC062A03
hypothetical protein C5L39_05800 [Corynebacterium alimapuense]	Corynebacterium alimapuense	386	386	0.91	2e-126	43.98	458	RNE49054.1	Bacteria;Terrabacteria group;Actinomycetota;Actinomycetes;Mycobacteriales;Corynebacteriaceae;Corynebacterium;Corynebacterium alimapuense
PH domain-containing protein [Corynebacterium epidermidicanis]	Corynebacterium epidermidicanis	385	385	0.97	3e-126	45.59	453	WP_047239625.1	Bacteria;Terrabacteria group;Actinomycetota;Actinomycetes;Mycobacteriales;Corynebacteriaceae;Corynebacterium;Corynebacterium epidermidicanis
PH domain-containing protein [Corynebacterium kalinowskii]	Corynebacterium kalinowskii	384	384	0.97	4e-126	45.77	446	WP_156193130.1	Bacteria;Terrabacteria group;Actinomycetota;Actinomycetes;Mycobacteriales;Corynebacteriaceae;Corynebacterium;Corynebacterium kalinowskii
PH domain-containing protein [Corynebacterium sp. HMSC05D03]	Corynebacterium sp. HMSC05D03	386	386	0.97	4e-126	45.32	504	WP_246815746.1	Bacteria;Terrabacteria group;Actinomycetota;Actinomycetes;Mycobacteriales;Corynebacteriaceae;Corynebacterium;unclassified Corynebacterium;Corynebacterium sp. HMSC05D03
PH domain-containing protein [Corynebacterium sp. HMSC069E04]	Corynebacterium sp. HMSC069E04	386	386	0.97	5e-126	45.51	504	WP_246824002.1	Bacteria;Terrabacteria group;Actinomycetota;Actinomycetes;Mycobacteriales;Corynebacteriaceae;Corynebacterium;unclassified Corynebacterium;Corynebacterium sp. HMSC069E04
PH domain-containing protein [Corynebacterium canis]	Corynebacterium canis	383	383	0.97	1e-125	44.25	444	WP_246118235.1	Bacteria;Terrabacteria group;Actinomycetota;Actinomycetes;Mycobacteriales;Corynebacteriaceae;Corynebacterium;Corynebacterium canis
PH domain-containing protein [Corynebacterium sp. FDAARGOS 1242]	Corynebacterium sp. FDAARGOS 1242	384	384	0.98	1e-125	46.32	471	WP_204098929.1	Bacteria;Terrabacteria group;Actinomycetota;Actinomycetes;Mycobacteriales;Corynebacteriaceae;Corynebacterium;unclassified Corynebacterium;Corynebacterium sp. FDAARGOS 1242
PH domain-containing protein [Corynebacterium casei]	Corynebacterium casei	384	384	0.97	3e-125	44.89	491	WP_098072666.1	Bacteria;Terrabacteria group;Actinomycetota;Actinomycetes;Mycobacteriales;Corynebacteriaceae;Corynebacterium;Corynebacterium casei
PH domain-containing protein [Corynebacterium minutissimum]	Corynebacterium minutissimum	383	383	0.98	4e-125	46.32	471	MCG7229213.1	Bacteria;Terrabacteria group;Actinomycetota;Actinomycetes;Mycobacteriales;Corynebacteriaceae;Corynebacterium;Corynebacterium minutissimum
PH domain-containing protein [Corynebacterium pilosum]	Corynebacterium pilosum	382	382	0.96	4e-125	46.72	446	WP_018582567.1	Bacteria;Terrabacteria group;Actinomycetota;Actinomycetes;Mycobacteriales;Corynebacteriaceae;Corynebacterium;Corynebacterium pilosum
PH domain-containing protein [Corynebacterium casei]	Corynebacterium casei	383	383	0.97	8e-125	44.89	491	WP_025387121.1	Bacteria;Terrabacteria group;Actinomycetota;Actinomycetes;Mycobacteriales;Corynebacteriaceae;Corynebacterium;Corynebacterium casei
PH domain-containing protein [Corynebacterium uterequi]	Corynebacterium uterequi	382	382	0.97	1e-124	44.09	472	WP_047259051.1	Bacteria;Terrabacteria group;Actinomycetota;Actinomycetes;Mycobacteriales;Corynebacteriaceae;Corynebacterium;Corynebacterium uterequi
PH domain-containing protein [Corynebacterium sp. KPL1824]	Corynebacterium sp. KPL1824	379	379	0.98	2e-124	44.23	437	WP_023028337.1	Bacteria;Terrabacteria group;Actinomycetota;Actinomycetes;Mycobacteriales;Corynebacteriaceae;Corynebacterium;unclassified Corynebacterium;Corynebacterium sp. KPL1824
PH domain-containing protein [Corynebacterium pollutisoli]	Corynebacterium pollutisoli	380	380	0.97	3e-124	45.09	446	NLP39882.1	Bacteria;Terrabacteria group;Actinomycetota;Actinomycetes;Mycobacteriales;Corynebacteriaceae;Corynebacterium;Corynebacterium pollutisoli
PH domain-containing protein [Corynebacterium accolens]	Corynebacterium accolens	379	379	0.97	3e-124	44.16	428	WP_278722800.1	Bacteria;Terrabacteria group;Actinomycetota;Actinomycetes;Mycobacteriales;Corynebacteriaceae;Corynebacterium;Corynebacterium accolens
PH domain-containing protein [Corynebacterium sp. HMSC074E01]	Corynebacterium sp. HMSC074E01	380	380	0.98	4e-124	46.19	469	WP_070527979.1	Bacteria;Terrabacteria group;Actinomycetota;Actinomycetes;Mycobacteriales;Corynebacteriaceae;Corynebacterium;unclassified Corynebacterium;Corynebacterium sp. HMSC074E01
PH domain-containing protein [Corynebacterium sp. HMSC036D02]	Corynebacterium sp. HMSC036D02	380	380	0.97	6e-124	45.74	469	WP_070818188.1	Bacteria;Terrabacteria group;Actinomycetota;Actinomycetes;Mycobacteriales;Corynebacteriaceae;Corynebacterium;unclassified Corynebacterium;Corynebacterium sp. HMSC036D02
PH domain-containing protein [Corynebacterium]	Corynebacterium	379	379	0.94	6e-124	44.67	450	WP_151844598.1	Bacteria;Terrabacteria group;Actinomycetota;Actinomycetes;Mycobacteriales;Corynebacteriaceae;Corynebacterium
PH domain-containing protein [Corynebacterium sp. HMSC078H07]	Corynebacterium sp. HMSC078H07	379	379	0.97	8e-124	46.04	471	WP_070673579.1	Bacteria;Terrabacteria group;Actinomycetota;Actinomycetes;Mycobacteriales;Corynebacteriaceae;Corynebacterium;unclassified Corynebacterium;Corynebacterium sp. HMSC078H07
PH domain-containing protein [unclassified Corynebacterium]	unclassified Corynebacterium	379	379	0.98	1e-123	45.72	471	WP_070511400.1	Bacteria;Terrabacteria group;Actinomycetota;Actinomycetes;Mycobacteriales;Corynebacteriaceae;Corynebacterium;unclassified Corynebacterium
membrane protein [Corynebacterium minutissimum]	Corynebacterium minutissimum	379	379	0.97	2e-123	46.48	495	KKO79118.1	Bacteria;Terrabacteria group;Actinomycetota;Actinomycetes;Mycobacteriales;Corynebacteriaceae;Corynebacterium;Corynebacterium minutissimum
PH domain-containing protein [Corynebacterium aurimucosum]	Corynebacterium aurimucosum	379	379	0.97	2e-123	46.28	495	WP_239663641.1	Bacteria;Terrabacteria group;Actinomycetota;Actinomycetes;Mycobacteriales;Corynebacteriaceae;Corynebacterium;Corynebacterium aurimucosum
PH domain-containing protein [Corynebacterium stationis]	Corynebacterium stationis	379	379	0.97	2e-123	43.75	495	WP_191374383.1	Bacteria;Terrabacteria group;Actinomycetota;Actinomycetes;Mycobacteriales;Corynebacteriaceae;Corynebacterium;Corynebacterium stationis
PH domain-containing protein [Corynebacterium ammoniagenes]	Corynebacterium ammoniagenes	379	379	0.97	3e-123	42.8	492	WP_149027154.1	Bacteria;Terrabacteria group;Actinomycetota;Actinomycetes;Mycobacteriales;Corynebacteriaceae;Corynebacterium;Corynebacterium ammoniagenes
PH domain-containing protein [Corynebacterium striatum]	Corynebacterium striatum	378	378	0.96	4e-123	46.97	483	WP_166684608.1	Bacteria;Terrabacteria group;Actinomycetota;Actinomycetes;Mycobacteriales;Corynebacteriaceae;Corynebacterium;Corynebacterium striatum
PH domain-containing protein [Corynebacterium freiburgense]	Corynebacterium freiburgense	377	377	0.97	5e-123	42.64	451	WP_027012774.1	Bacteria;Terrabacteria group;Actinomycetota;Actinomycetes;Mycobacteriales;Corynebacteriaceae;Corynebacterium;Corynebacterium freiburgense
PH domain-containing protein [Corynebacterium striatum]	Corynebacterium striatum	378	378	0.96	5e-123	47.19	483	WP_046646583.1	Bacteria;Terrabacteria group;Actinomycetota;Actinomycetes;Mycobacteriales;Corynebacteriaceae;Corynebacterium;Corynebacterium striatum
PH domain-containing protein [Corynebacterium striatum]	Corynebacterium striatum	378	378	0.96	5e-123	47.19	483	WP_129721111.1	Bacteria;Terrabacteria group;Actinomycetota;Actinomycetes;Mycobacteriales;Corynebacteriaceae;Corynebacterium;Corynebacterium striatum
PH domain-containing protein [Corynebacterium minutissimum]	Corynebacterium minutissimum	377	377	0.98	9e-123	45.68	471	WP_039673880.1	Bacteria;Terrabacteria group;Actinomycetota;Actinomycetes;Mycobacteriales;Corynebacteriaceae;Corynebacterium;Corynebacterium minutissimum
PH domain-containing protein [Corynebacterium antarcticum]	Corynebacterium antarcticum	377	377	0.94	1e-122	45.41	489	WP_267185669.1	Bacteria;Terrabacteria group;Actinomycetota;Actinomycetes;Mycobacteriales;Corynebacteriaceae;Corynebacterium;Corynebacterium antarcticum
PH domain-containing protein [Corynebacterium striatum]	Corynebacterium striatum	377	377	0.96	1e-122	47.4	483	WP_201817833.1	Bacteria;Terrabacteria group;Actinomycetota;Actinomycetes;Mycobacteriales;Corynebacteriaceae;Corynebacterium;Corynebacterium striatum
PH domain-containing protein [Corynebacterium]	Corynebacterium	375	375	0.97	1e-122	44.16	433	WP_023030160.1	Bacteria;Terrabacteria group;Actinomycetota;Actinomycetes;Mycobacteriales;Corynebacteriaceae;Corynebacterium
TPA: PH domain-containing protein [Corynebacterium striatum]	Corynebacterium striatum	377	377	0.96	1e-122	47.4	483	HBC7266517.1	Bacteria;Terrabacteria group;Actinomycetota;Actinomycetes;Mycobacteriales;Corynebacteriaceae;Corynebacterium;Corynebacterium striatum
PH domain-containing protein [Corynebacterium antarcticum]	Corynebacterium antarcticum	377	377	0.94	2e-122	45.2	489	WP_200260213.1	Bacteria;Terrabacteria group;Actinomycetota;Actinomycetes;Mycobacteriales;Corynebacteriaceae;Corynebacterium;Corynebacterium antarcticum
PH domain-containing protein [Corynebacterium striatum]	Corynebacterium striatum	376	376	0.96	2e-122	47.19	483	WP_272706734.1	Bacteria;Terrabacteria group;Actinomycetota;Actinomycetes;Mycobacteriales;Corynebacteriaceae;Corynebacterium;Corynebacterium striatum
PH domain-containing protein [Dietzia timorensis]	Dietzia timorensis	377	377	0.97	2e-122	43.58	490	WP_082908403.1	Bacteria;Terrabacteria group;Actinomycetota;Actinomycetes;Mycobacteriales;Dietziaceae;Dietzia;Dietzia timorensis
PH domain-containing protein [Corynebacterium sp. HMSC05D08]	Corynebacterium sp. HMSC05D08	376	376	0.96	2e-122	46.97	483	WP_070508953.1	Bacteria;Terrabacteria group;Actinomycetota;Actinomycetes;Mycobacteriales;Corynebacteriaceae;Corynebacterium;unclassified Corynebacterium;Corynebacterium sp. HMSC05D08
TPA: PH domain-containing protein [Corynebacterium striatum]	Corynebacterium striatum	376	376	0.96	2e-122	47.4	483	HAT1475399.1	Bacteria;Terrabacteria group;Actinomycetota;Actinomycetes;Mycobacteriales;Corynebacteriaceae;Corynebacterium;Corynebacterium striatum
TPA: PH domain-containing protein [Corynebacterium striatum]	Corynebacterium striatum	376	376	0.96	2e-122	46.97	483	HCG2963162.1	Bacteria;Terrabacteria group;Actinomycetota;Actinomycetes;Mycobacteriales;Corynebacteriaceae;Corynebacterium;Corynebacterium striatum
PH domain-containing protein [unclassified Corynebacterium]	unclassified Corynebacterium	375	375	0.97	2e-122	44.18	444	WP_023025317.1	Bacteria;Terrabacteria group;Actinomycetota;Actinomycetes;Mycobacteriales;Corynebacteriaceae;Corynebacterium;unclassified Corynebacterium
PH domain-containing protein [Corynebacterium sp. HMSC06C06]	Corynebacterium sp. HMSC06C06	376	376	0.96	3e-122	47.4	483	WP_070420813.1	Bacteria;Terrabacteria group;Actinomycetota;Actinomycetes;Mycobacteriales;Corynebacteriaceae;Corynebacterium;unclassified Corynebacterium;Corynebacterium sp. HMSC06C06
PH domain-containing protein [Corynebacterium striatum]	Corynebacterium striatum	376	376	0.96	3e-122	47.62	483	WP_279109891.1	Bacteria;Terrabacteria group;Actinomycetota;Actinomycetes;Mycobacteriales;Corynebacteriaceae;Corynebacterium;Corynebacterium striatum
TPA: PH domain-containing protein [Corynebacterium striatum]	Corynebacterium striatum	376	376	0.96	3e-122	47.19	483	HCD3016329.1	Bacteria;Terrabacteria group;Actinomycetota;Actinomycetes;Mycobacteriales;Corynebacteriaceae;Corynebacterium;Corynebacterium striatum
PH domain-containing protein [Corynebacterium sp. HMSC074C01]	Corynebacterium sp. HMSC074C01	375	375	0.98	3e-122	45.99	467	WP_070745549.1	Bacteria;Terrabacteria group;Actinomycetota;Actinomycetes;Mycobacteriales;Corynebacteriaceae;Corynebacterium;unclassified Corynebacterium;Corynebacterium sp. HMSC074C01
PH domain-containing protein [Corynebacterium minutissimum]	Corynebacterium minutissimum	375	375	0.97	3e-122	46.07	471	WP_115021213.1	Bacteria;Terrabacteria group;Actinomycetota;Actinomycetes;Mycobacteriales;Corynebacteriaceae;Corynebacterium;Corynebacterium minutissimum
PH domain-containing protein [Corynebacterium striatum]	Corynebacterium striatum	375	375	0.96	4e-122	47.19	483	WP_100619339.1	Bacteria;Terrabacteria group;Actinomycetota;Actinomycetes;Mycobacteriales;Corynebacteriaceae;Corynebacterium;Corynebacterium striatum
PH domain-containing protein [Corynebacterium stationis]	Corynebacterium stationis	376	376	0.97	4e-122	43.53	495	WP_066792503.1	Bacteria;Terrabacteria group;Actinomycetota;Actinomycetes;Mycobacteriales;Corynebacteriaceae;Corynebacterium;Corynebacterium stationis
PH domain-containing protein [Corynebacterium striatum]	Corynebacterium striatum	375	375	0.96	4e-122	47.19	483	WP_005527931.1	Bacteria;Terrabacteria group;Actinomycetota;Actinomycetes;Mycobacteriales;Corynebacteriaceae;Corynebacterium;Corynebacterium striatum
PH domain-containing protein [Corynebacterium striatum]	Corynebacterium striatum	375	375	0.96	5e-122	47.62	483	WP_049147472.1	Bacteria;Terrabacteria group;Actinomycetota;Actinomycetes;Mycobacteriales;Corynebacteriaceae;Corynebacterium;Corynebacterium striatum
hypothetical protein C5Y44_01565 [Corynebacterium sp. J010B-136]	Corynebacterium sp. J010B-136	375	375	0.97	5e-122	42.89	495	PQM75479.1	Bacteria;Terrabacteria group;Actinomycetota;Actinomycetes;Mycobacteriales;Corynebacteriaceae;Corynebacterium;unclassified Corynebacterium;Corynebacterium sp. J010B-136
PH domain-containing protein [Corynebacterium aurimucosum]	Corynebacterium aurimucosum	375	375	0.97	5e-122	45.86	495	WP_257995527.1	Bacteria;Terrabacteria group;Actinomycetota;Actinomycetes;Mycobacteriales;Corynebacteriaceae;Corynebacterium;Corynebacterium aurimucosum
PH domain-containing protein [Corynebacterium striatum]	Corynebacterium striatum	375	375	0.96	5e-122	47.19	483	WP_049159050.1	Bacteria;Terrabacteria group;Actinomycetota;Actinomycetes;Mycobacteriales;Corynebacteriaceae;Corynebacterium;Corynebacterium striatum
PH domain-containing protein [Corynebacterium sp. TAE3-ERU16]	Corynebacterium sp. TAE3-ERU16	375	375	0.94	5e-122	44.76	489	MBV7292636.1	Bacteria;Terrabacteria group;Actinomycetota;Actinomycetes;Mycobacteriales;Corynebacteriaceae;Corynebacterium;unclassified Corynebacterium;Corynebacterium sp. TAE3-ERU16
PH domain-containing protein [Corynebacterium striatum]	Corynebacterium striatum	375	375	0.96	5e-122	46.97	483	WP_049062861.1	Bacteria;Terrabacteria group;Actinomycetota;Actinomycetes;Mycobacteriales;Corynebacteriaceae;Corynebacterium;Corynebacterium striatum
TPA: PH domain-containing protein [Corynebacterium striatum]	Corynebacterium striatum	375	375	0.96	5e-122	46.75	483	HBC8575730.1	Bacteria;Terrabacteria group;Actinomycetota;Actinomycetes;Mycobacteriales;Corynebacteriaceae;Corynebacterium;Corynebacterium striatum
TPA: PH domain-containing protein [Corynebacterium striatum]	Corynebacterium striatum	375	375	0.96	5e-122	46.97	483	HCD4227977.1	Bacteria;Terrabacteria group;Actinomycetota;Actinomycetes;Mycobacteriales;Corynebacteriaceae;Corynebacterium;Corynebacterium striatum
PH domain-containing protein [Corynebacterium stationis]	Corynebacterium stationis	375	375	0.97	6e-122	43.32	495	WP_066840300.1	Bacteria;Terrabacteria group;Actinomycetota;Actinomycetes;Mycobacteriales;Corynebacteriaceae;Corynebacterium;Corynebacterium stationis
PH domain-containing protein [Corynebacterium humireducens]	Corynebacterium humireducens	373	373	0.96	7e-122	46.41	434	WP_040084985.1	Bacteria;Terrabacteria group;Actinomycetota;Actinomycetes;Mycobacteriales;Corynebacteriaceae;Corynebacterium;Corynebacterium humireducens
TPA: PH domain-containing protein [Corynebacterium striatum]	Corynebacterium striatum	375	375	0.96	7e-122	46.97	483	HAT1152423.1	Bacteria;Terrabacteria group;Actinomycetota;Actinomycetes;Mycobacteriales;Corynebacteriaceae;Corynebacterium;Corynebacterium striatum
PH domain-containing protein [Corynebacterium striatum]	Corynebacterium striatum	375	375	0.96	7e-122	46.75	483	WP_244080199.1	Bacteria;Terrabacteria group;Actinomycetota;Actinomycetes;Mycobacteriales;Corynebacteriaceae;Corynebacterium;Corynebacterium striatum
TPA: PH domain-containing protein [Corynebacterium striatum]	Corynebacterium striatum	375	375	0.96	7e-122	47.19	483	HCD1918515.1	Bacteria;Terrabacteria group;Actinomycetota;Actinomycetes;Mycobacteriales;Corynebacteriaceae;Corynebacterium;Corynebacterium striatum
PH domain-containing protein [Corynebacterium sp.]	Corynebacterium sp.	375	375	0.97	7e-122	43.32	495	NWO17334.1	Bacteria;Terrabacteria group;Actinomycetota;Actinomycetes;Mycobacteriales;Corynebacteriaceae;Corynebacterium;unclassified Corynebacterium;Corynebacterium sp.
PH domain-containing protein [Corynebacterium striatum]	Corynebacterium striatum	375	375	0.96	7e-122	47.19	483	WP_100087911.1	Bacteria;Terrabacteria group;Actinomycetota;Actinomycetes;Mycobacteriales;Corynebacteriaceae;Corynebacterium;Corynebacterium striatum
PH domain-containing protein [Corynebacterium striatum]	Corynebacterium striatum	375	375	0.96	7e-122	46.97	483	WP_110092824.1	Bacteria;Terrabacteria group;Actinomycetota;Actinomycetes;Mycobacteriales;Corynebacteriaceae;Corynebacterium;Corynebacterium striatum
TPA: PH domain-containing protein [Corynebacterium striatum]	Corynebacterium striatum	375	375	0.96	8e-122	46.75	483	HAT1171875.1	Bacteria;Terrabacteria group;Actinomycetota;Actinomycetes;Mycobacteriales;Corynebacteriaceae;Corynebacterium;Corynebacterium striatum
PH domain-containing protein [Corynebacterium aurimucosum]	Corynebacterium aurimucosum	375	375	0.97	8e-122	45.84	495	WP_262347227.1	Bacteria;Terrabacteria group;Actinomycetota;Actinomycetes;Mycobacteriales;Corynebacteriaceae;Corynebacterium;Corynebacterium aurimucosum
PH domain-containing protein [Corynebacterium macginleyi]	Corynebacterium macginleyi	373	373	0.97	9e-122	44.81	439	WP_200439480.1	Bacteria;Terrabacteria group;Actinomycetota;Actinomycetes;Mycobacteriales;Corynebacteriaceae;Corynebacterium;Corynebacterium macginleyi
membrane protein [Corynebacterium striatum]	Corynebacterium striatum	374	374	0.96	1e-121	46.75	470	VFB07894.1	Bacteria;Terrabacteria group;Actinomycetota;Actinomycetes;Mycobacteriales;Corynebacteriaceae;Corynebacterium;Corynebacterium striatum
PH domain-containing protein [Corynebacterium macginleyi]	Corynebacterium macginleyi	373	373	0.97	1e-121	44.59	439	WP_121952600.1	Bacteria;Terrabacteria group;Actinomycetota;Actinomycetes;Mycobacteriales;Corynebacteriaceae;Corynebacterium;Corynebacterium macginleyi
TPA: PH domain-containing protein [Corynebacterium striatum]	Corynebacterium striatum	374	374	0.96	1e-121	46.75	483	HAT1473892.1	Bacteria;Terrabacteria group;Actinomycetota;Actinomycetes;Mycobacteriales;Corynebacteriaceae;Corynebacterium;Corynebacterium striatum
PH domain-containing protein [Corynebacterium sp. LK14]	Corynebacterium sp. LK14	374	374	0.96	1e-121	46.75	483	WP_147761042.1	Bacteria;Terrabacteria group;Actinomycetota;Actinomycetes;Mycobacteriales;Corynebacteriaceae;Corynebacterium;unclassified Corynebacterium;Corynebacterium sp. LK14
PH domain-containing protein [Corynebacterium striatum]	Corynebacterium striatum	374	374	0.96	1e-121	47.19	483	WP_110378859.1	Bacteria;Terrabacteria group;Actinomycetota;Actinomycetes;Mycobacteriales;Corynebacteriaceae;Corynebacterium;Corynebacterium striatum
TPA: PH domain-containing protein [Corynebacterium striatum]	Corynebacterium striatum	374	374	0.96	1e-121	46.75	483	HAT1243834.1	Bacteria;Terrabacteria group;Actinomycetota;Actinomycetes;Mycobacteriales;Corynebacteriaceae;Corynebacterium;Corynebacterium striatum
membrane protein [Corynebacterium stationis]	Corynebacterium stationis	374	374	0.97	1e-121	43.32	477	APT94329.1	Bacteria;Terrabacteria group;Actinomycetota;Actinomycetes;Mycobacteriales;Corynebacteriaceae;Corynebacterium;Corynebacterium stationis
PH domain-containing protein [Corynebacterium striatum]	Corynebacterium striatum	374	374	0.96	2e-121	46.75	483	WP_131771866.1	Bacteria;Terrabacteria group;Actinomycetota;Actinomycetes;Mycobacteriales;Corynebacteriaceae;Corynebacterium;Corynebacterium striatum
PH domain-containing protein [Corynebacterium striatum]	Corynebacterium striatum	374	374	0.96	2e-121	47.4	483	WP_049192251.1	Bacteria;Terrabacteria group;Actinomycetota;Actinomycetes;Mycobacteriales;Corynebacteriaceae;Corynebacterium;Corynebacterium striatum
PH domain-containing protein [Corynebacterium stationis]	Corynebacterium stationis	374	374	0.97	2e-121	43.1	495	WP_168969114.1	Bacteria;Terrabacteria group;Actinomycetota;Actinomycetes;Mycobacteriales;Corynebacteriaceae;Corynebacterium;Corynebacterium stationis
TPA: PH domain-containing protein [Corynebacterium striatum]	Corynebacterium striatum	373	373	0.96	3e-121	47.19	483	HAT1548279.1	Bacteria;Terrabacteria group;Actinomycetota;Actinomycetes;Mycobacteriales;Corynebacteriaceae;Corynebacterium;Corynebacterium striatum
PH domain-containing protein [Corynebacterium striatum]	Corynebacterium striatum	373	373	0.96	3e-121	46.97	483	WP_114975973.1	Bacteria;Terrabacteria group;Actinomycetota;Actinomycetes;Mycobacteriales;Corynebacteriaceae;Corynebacterium;Corynebacterium striatum
PH domain-containing protein [Corynebacterium stationis]	Corynebacterium stationis	374	374	0.97	3e-121	43.32	495	WP_075722401.1	Bacteria;Terrabacteria group;Actinomycetota;Actinomycetes;Mycobacteriales;Corynebacteriaceae;Corynebacterium;Corynebacterium stationis
PH domain-containing protein [Corynebacterium]	Corynebacterium	372	372	0.93	4e-121	44.32	455	WP_151842502.1	Bacteria;Terrabacteria group;Actinomycetota;Actinomycetes;Mycobacteriales;Corynebacteriaceae;Corynebacterium
PH domain-containing protein [Corynebacterium stationis]	Corynebacterium stationis	373	373	0.97	4e-121	42.89	495	WP_278755635.1	Bacteria;Terrabacteria group;Actinomycetota;Actinomycetes;Mycobacteriales;Corynebacteriaceae;Corynebacterium;Corynebacterium stationis
TPA: PH domain-containing protein [Corynebacterium striatum]	Corynebacterium striatum	372	372	0.96	7e-121	46.97	483	HCG3139497.1	Bacteria;Terrabacteria group;Actinomycetota;Actinomycetes;Mycobacteriales;Corynebacteriaceae;Corynebacterium;Corynebacterium striatum
TPA: PH domain-containing protein [Corynebacterium striatum]	Corynebacterium striatum	372	372	0.96	7e-121	46.32	483	HAT6617929.1	Bacteria;Terrabacteria group;Actinomycetota;Actinomycetes;Mycobacteriales;Corynebacteriaceae;Corynebacterium;Corynebacterium striatum
PH domain-containing protein [unclassified Corynebacterium]	unclassified Corynebacterium	370	370	0.97	9e-121	45.02	438	WP_239269012.1	Bacteria;Terrabacteria group;Actinomycetota;Actinomycetes;Mycobacteriales;Corynebacteriaceae;Corynebacterium;unclassified Corynebacterium
PH domain-containing protein [Corynebacterium sp. B5-R-101]	Corynebacterium sp. B5-R-101	371	371	0.97	1e-120	46.17	466	WP_250224556.1	Bacteria;Terrabacteria group;Actinomycetota;Actinomycetes;Mycobacteriales;Corynebacteriaceae;Corynebacterium;unclassified Corynebacterium;Corynebacterium sp. B5-R-101
PH domain-containing protein [Corynebacterium sp. Marseille-Q2823]	Corynebacterium sp. Marseille-Q2823	372	372	0.97	1e-120	44.64	494	WP_254868170.1	Bacteria;Terrabacteria group;Actinomycetota;Actinomycetes;Mycobacteriales;Corynebacteriaceae;Corynebacterium;unclassified Corynebacterium;Corynebacterium sp. Marseille-Q2823
TPA: PH domain-containing protein [Dietzia timorensis]	Dietzia timorensis	372	372	0.98	1e-120	44.61	494	HJE89464.1	Bacteria;Terrabacteria group;Actinomycetota;Actinomycetes;Mycobacteriales;Dietziaceae;Dietzia;Dietzia timorensis
PH domain-containing protein [Corynebacterium striatum]	Corynebacterium striatum	371	371	0.96	1e-120	46.75	483	WP_110333566.1	Bacteria;Terrabacteria group;Actinomycetota;Actinomycetes;Mycobacteriales;Corynebacteriaceae;Corynebacterium;Corynebacterium striatum
PH domain-containing protein [Corynebacterium kefirresidentii]	Corynebacterium kefirresidentii	370	370	0.97	2e-120	43.44	433	WP_200288232.1	Bacteria;Terrabacteria group;Actinomycetota;Actinomycetes;Mycobacteriales;Corynebacteriaceae;Corynebacterium;Corynebacterium kefirresidentii
PH domain-containing protein [unclassified Corynebacterium]	unclassified Corynebacterium	371	371	0.97	2e-120	45.96	467	WP_070521463.1	Bacteria;Terrabacteria group;Actinomycetota;Actinomycetes;Mycobacteriales;Corynebacteriaceae;Corynebacterium;unclassified Corynebacterium
PH domain-containing protein [Corynebacterium]	Corynebacterium	370	370	0.97	2e-120	43.53	437	WP_238800134.1	Bacteria;Terrabacteria group;Actinomycetota;Actinomycetes;Mycobacteriales;Corynebacteriaceae;Corynebacterium
PH domain-containing protein [Corynebacterium aurimucosum]	Corynebacterium aurimucosum	370	370	0.97	2e-120	46.17	466	WP_010189424.1	Bacteria;Terrabacteria group;Actinomycetota;Actinomycetes;Mycobacteriales;Corynebacteriaceae;Corynebacterium;Corynebacterium aurimucosum
PH domain-containing protein [Corynebacterium humireducens]	Corynebacterium humireducens	369	369	0.96	2e-120	46.19	434	NLA56792.1	Bacteria;Terrabacteria group;Actinomycetota;Actinomycetes;Mycobacteriales;Corynebacteriaceae;Corynebacterium;Corynebacterium humireducens
PH domain-containing protein [Corynebacterium maris]	Corynebacterium maris	368	368	0.93	7e-120	47.18	437	WP_020934026.1	Bacteria;Terrabacteria group;Actinomycetota;Actinomycetes;Mycobacteriales;Corynebacteriaceae;Corynebacterium;Corynebacterium maris
PH domain-containing protein [Corynebacterium sp. ACRPF]	Corynebacterium sp. ACRPF	369	369	0.97	7e-120	42.77	454	WP_239192884.1	Bacteria;Terrabacteria group;Actinomycetota;Actinomycetes;Mycobacteriales;Corynebacteriaceae;Corynebacterium;unclassified Corynebacterium;Corynebacterium sp. ACRPF
PH domain-containing protein [Corynebacterium sp. HMSC065D07]	Corynebacterium sp. HMSC065D07	369	369	0.97	1e-119	45.96	467	WP_070597146.1	Bacteria;Terrabacteria group;Actinomycetota;Actinomycetes;Mycobacteriales;Corynebacteriaceae;Corynebacterium;unclassified Corynebacterium;Corynebacterium sp. HMSC065D07
PH domain-containing protein [Corynebacterium camporealensis]	Corynebacterium camporealensis	369	369	0.97	1e-119	43.36	479	WP_046453208.1	Bacteria;Terrabacteria group;Actinomycetota;Actinomycetes;Mycobacteriales;Corynebacteriaceae;Corynebacterium;Corynebacterium camporealensis
PH domain-containing protein [Corynebacterium striatum]	Corynebacterium striatum	369	369	0.96	1e-119	46.75	483	WP_086892007.1	Bacteria;Terrabacteria group;Actinomycetota;Actinomycetes;Mycobacteriales;Corynebacteriaceae;Corynebacterium;Corynebacterium striatum
PH domain-containing protein [Corynebacterium aurimucosum]	Corynebacterium aurimucosum	367	367	0.97	3e-119	45.53	466	MBE7338970.1	Bacteria;Terrabacteria group;Actinomycetota;Actinomycetes;Mycobacteriales;Corynebacteriaceae;Corynebacterium;Corynebacterium aurimucosum
PH domain-containing protein [Corynebacterium sp. HMSC072A02]	Corynebacterium sp. HMSC072A02	367	367	0.97	3e-119	45.74	467	WP_070563825.1	Bacteria;Terrabacteria group;Actinomycetota;Actinomycetes;Mycobacteriales;Corynebacteriaceae;Corynebacterium;unclassified Corynebacterium;Corynebacterium sp. HMSC072A02
PH domain-containing protein [Corynebacterium yudongzhengii]	Corynebacterium yudongzhengii	367	367	0.96	5e-119	44.49	460	WP_235840427.1	Bacteria;Terrabacteria group;Actinomycetota;Actinomycetes;Mycobacteriales;Corynebacteriaceae;Corynebacterium;Corynebacterium yudongzhengii
PH domain-containing protein [Corynebacterium accolens]	Corynebacterium accolens	366	366	0.97	5e-119	44.16	434	WP_005277251.1	Bacteria;Terrabacteria group;Actinomycetota;Actinomycetes;Mycobacteriales;Corynebacteriaceae;Corynebacterium;Corynebacterium accolens
membrane protein [Corynebacterium flavescens]	Corynebacterium flavescens	367	367	0.96	6e-119	43.72	463	APT86203.1	Bacteria;Terrabacteria group;Actinomycetota;Actinomycetes;Mycobacteriales;Corynebacteriaceae;Corynebacterium;Corynebacterium flavescens
hypothetical protein C3B44_02345 [Corynebacterium yudongzhengii]	Corynebacterium yudongzhengii	366	366	0.96	6e-119	44.49	453	AWB82913.1	Bacteria;Terrabacteria group;Actinomycetota;Actinomycetes;Mycobacteriales;Corynebacteriaceae;Corynebacterium;Corynebacterium yudongzhengii
PH domain-containing protein [Corynebacterium tuberculostearicum]	Corynebacterium tuberculostearicum	366	366	0.97	8e-119	42.25	457	WP_005326798.1	Bacteria;Terrabacteria group;Actinomycetota;Actinomycetes;Mycobacteriales;Corynebacteriaceae;Corynebacterium;Corynebacterium tuberculostearicum
PH domain-containing protein [Corynebacterium flavescens]	Corynebacterium flavescens	367	367	0.96	8e-119	43.72	475	WP_075729202.1	Bacteria;Terrabacteria group;Actinomycetota;Actinomycetes;Mycobacteriales;Corynebacteriaceae;Corynebacterium;Corynebacterium flavescens
PH domain-containing protein [Corynebacterium accolens]	Corynebacterium accolens	365	365	0.97	1e-118	44.16	434	WP_005281462.1	Bacteria;Terrabacteria group;Actinomycetota;Actinomycetes;Mycobacteriales;Corynebacteriaceae;Corynebacterium;Corynebacterium accolens
PH domain-containing protein [Corynebacterium aurimucosum]	Corynebacterium aurimucosum	366	366	0.97	1e-118	45.74	467	MTD96767.1	Bacteria;Terrabacteria group;Actinomycetota;Actinomycetes;Mycobacteriales;Corynebacteriaceae;Corynebacterium;Corynebacterium aurimucosum
PH domain-containing protein [Corynebacterium aurimucosum]	Corynebacterium aurimucosum	366	366	0.97	1e-118	45.53	466	WP_144268703.1	Bacteria;Terrabacteria group;Actinomycetota;Actinomycetes;Mycobacteriales;Corynebacteriaceae;Corynebacterium;Corynebacterium aurimucosum
PH domain-containing protein [Corynebacterium sp. Marseille-P4611]	Corynebacterium sp. Marseille-P4611	365	365	0.97	1e-118	42.92	450	WP_225745924.1	Bacteria;Terrabacteria group;Actinomycetota;Actinomycetes;Mycobacteriales;Corynebacteriaceae;Corynebacterium;unclassified Corynebacterium;Corynebacterium sp. Marseille-P4611
TPA: hypothetical protein [Corynebacterium flavescens]	Corynebacterium flavescens	366	366	0.96	1e-118	43.72	463	HCG46837.1	Bacteria;Terrabacteria group;Actinomycetota;Actinomycetes;Mycobacteriales;Corynebacteriaceae;Corynebacterium;Corynebacterium flavescens
PH domain-containing protein [Corynebacterium marambiense]	Corynebacterium marambiense	367	367	0.94	1e-118	42.6	483	MCK7662231.1	Bacteria;Terrabacteria group;Actinomycetota;Actinomycetes;Mycobacteriales;Corynebacteriaceae;Corynebacterium;Corynebacterium marambiense
PH domain-containing protein [Corynebacterium lizhenjunii]	Corynebacterium lizhenjunii	366	366	0.98	1e-118	42.71	477	WP_165241019.1	Bacteria;Terrabacteria group;Actinomycetota;Actinomycetes;Mycobacteriales;Corynebacteriaceae;Corynebacterium;Corynebacterium lizhenjunii
PH domain-containing protein [Corynebacterium aurimucosum]	Corynebacterium aurimucosum	366	366	0.99	1e-118	45.49	474	WP_143334292.1	Bacteria;Terrabacteria group;Actinomycetota;Actinomycetes;Mycobacteriales;Corynebacteriaceae;Corynebacterium;Corynebacterium aurimucosum
PH domain-containing protein [Corynebacterium sp. HMSC056E09]	Corynebacterium sp. HMSC056E09	366	366	0.97	2e-118	45.53	467	WP_070683990.1	Bacteria;Terrabacteria group;Actinomycetota;Actinomycetes;Mycobacteriales;Corynebacteriaceae;Corynebacterium;unclassified Corynebacterium;Corynebacterium sp. HMSC056E09
PH domain-containing protein [Corynebacterium marambiense]	Corynebacterium marambiense	366	366	0.94	2e-118	42.6	483	WP_267173191.1	Bacteria;Terrabacteria group;Actinomycetota;Actinomycetes;Mycobacteriales;Corynebacteriaceae;Corynebacterium;Corynebacterium marambiense
PH domain-containing protein [Corynebacterium aurimucosum]	Corynebacterium aurimucosum	365	365	0.97	2e-118	45.53	466	WP_101735862.1	Bacteria;Terrabacteria group;Actinomycetota;Actinomycetes;Mycobacteriales;Corynebacteriaceae;Corynebacterium;Corynebacterium aurimucosum
PH domain-containing protein [Corynebacterium curieae]	Corynebacterium curieae	365	365	0.97	2e-118	42.8	442	WP_269946382.1	Bacteria;Terrabacteria group;Actinomycetota;Actinomycetes;Mycobacteriales;Corynebacteriaceae;Corynebacterium;Corynebacterium curieae
hypothetical protein [Corynebacterium aurimucosum]	Corynebacterium aurimucosum	365	365	0.99	2e-118	45.49	474	MTE09701.1	Bacteria;Terrabacteria group;Actinomycetota;Actinomycetes;Mycobacteriales;Corynebacteriaceae;Corynebacterium;Corynebacterium aurimucosum
PH domain-containing protein [Corynebacterium sp. HMSC078A10]	Corynebacterium sp. HMSC078A10	365	365	0.97	2e-118	45.74	466	WP_070624297.1	Bacteria;Terrabacteria group;Actinomycetota;Actinomycetes;Mycobacteriales;Corynebacteriaceae;Corynebacterium;unclassified Corynebacterium;Corynebacterium sp. HMSC078A10
PH domain-containing protein [Corynebacterium aurimucosum]	Corynebacterium aurimucosum	365	365	0.99	2e-118	45.49	474	WP_143335857.1	Bacteria;Terrabacteria group;Actinomycetota;Actinomycetes;Mycobacteriales;Corynebacteriaceae;Corynebacterium;Corynebacterium aurimucosum
PH domain-containing protein [Corynebacterium aurimucosum]	Corynebacterium aurimucosum	365	365	0.98	2e-118	45.17	474	MBE7364566.1	Bacteria;Terrabacteria group;Actinomycetota;Actinomycetes;Mycobacteriales;Corynebacteriaceae;Corynebacterium;Corynebacterium aurimucosum
PH domain-containing protein [Corynebacterium singulare]	Corynebacterium singulare	365	365	0.98	3e-118	45.49	473	MCG7276167.1	Bacteria;Terrabacteria group;Actinomycetota;Actinomycetes;Mycobacteriales;Corynebacteriaceae;Corynebacterium;Corynebacterium singulare
PH domain-containing protein [Corynebacterium aurimucosum]	Corynebacterium aurimucosum	365	365	0.97	3e-118	45.53	466	MCG7261362.1	Bacteria;Terrabacteria group;Actinomycetota;Actinomycetes;Mycobacteriales;Corynebacteriaceae;Corynebacterium;Corynebacterium aurimucosum
PH domain-containing protein [Corynebacterium sp. HMSC059E07]	Corynebacterium sp. HMSC059E07	365	365	0.97	3e-118	45.32	467	WP_070685141.1	Bacteria;Terrabacteria group;Actinomycetota;Actinomycetes;Mycobacteriales;Corynebacteriaceae;Corynebacterium;unclassified Corynebacterium;Corynebacterium sp. HMSC059E07
PH domain-containing protein [Corynebacterium macginleyi]	Corynebacterium macginleyi	364	364	0.97	3e-118	44.16	433	WP_121927564.1	Bacteria;Terrabacteria group;Actinomycetota;Actinomycetes;Mycobacteriales;Corynebacteriaceae;Corynebacterium;Corynebacterium macginleyi
PH domain-containing protein [Corynebacterium singulare]	Corynebacterium singulare	365	365	0.98	3e-118	45.7	473	WP_042529481.1	Bacteria;Terrabacteria group;Actinomycetota;Actinomycetes;Mycobacteriales;Corynebacteriaceae;Corynebacterium;Corynebacterium singulare
PH domain-containing protein [Corynebacterium tuberculostearicum]	Corynebacterium tuberculostearicum	364	364	0.97	6e-118	42.25	455	WP_150850690.1	Bacteria;Terrabacteria group;Actinomycetota;Actinomycetes;Mycobacteriales;Corynebacteriaceae;Corynebacterium;Corynebacterium tuberculostearicum
PH domain-containing protein [Corynebacterium tuberculostearicum]	Corynebacterium tuberculostearicum	363	363	0.97	6e-118	41.96	450	WP_179387421.1	Bacteria;Terrabacteria group;Actinomycetota;Actinomycetes;Mycobacteriales;Corynebacteriaceae;Corynebacterium;Corynebacterium tuberculostearicum
PH domain-containing protein [Corynebacterium aurimucosum]	Corynebacterium aurimucosum	364	364	0.99	6e-118	45.28	474	WP_144675623.1	Bacteria;Terrabacteria group;Actinomycetota;Actinomycetes;Mycobacteriales;Corynebacteriaceae;Corynebacterium;Corynebacterium aurimucosum
PH domain-containing protein [Corynebacterium hindlerae]	Corynebacterium hindlerae	363	363	0.97	6e-118	44.9	441	WP_182386859.1	Bacteria;Terrabacteria group;Actinomycetota;Actinomycetes;Mycobacteriales;Corynebacteriaceae;Corynebacterium;Corynebacterium hindlerae
PH domain-containing protein [Corynebacterium tuberculostearicum]	Corynebacterium tuberculostearicum	363	363	0.97	7e-118	41.42	455	WP_204610130.1	Bacteria;Terrabacteria group;Actinomycetota;Actinomycetes;Mycobacteriales;Corynebacteriaceae;Corynebacterium;Corynebacterium tuberculostearicum
PH domain-containing protein [Corynebacterium hindlerae]	Corynebacterium hindlerae	363	363	0.97	8e-118	44.9	441	WP_208768742.1	Bacteria;Terrabacteria group;Actinomycetota;Actinomycetes;Mycobacteriales;Corynebacteriaceae;Corynebacterium;Corynebacterium hindlerae
PH domain-containing protein [Corynebacterium sp. p3-SID1241]	Corynebacterium sp. p3-SID1241	363	363	0.97	8e-118	42.37	451	WP_259885490.1	Bacteria;Terrabacteria group;Actinomycetota;Actinomycetes;Mycobacteriales;Corynebacteriaceae;Corynebacterium;unclassified Corynebacterium;Corynebacterium sp. p3-SID1241
PH domain-containing protein [Corynebacterium sp. BF-R-2]	Corynebacterium sp. BF-R-2	364	364	0.98	9e-118	45.49	473	WP_257156923.1	Bacteria;Terrabacteria group;Actinomycetota;Actinomycetes;Mycobacteriales;Corynebacteriaceae;Corynebacterium;unclassified Corynebacterium;Corynebacterium sp. BF-R-2
PH domain-containing protein [Corynebacterium ammoniagenes]	Corynebacterium ammoniagenes	363	363	0.95	9e-118	42.32	467	WP_205908364.1	Bacteria;Terrabacteria group;Actinomycetota;Actinomycetes;Mycobacteriales;Corynebacteriaceae;Corynebacterium;Corynebacterium ammoniagenes
PH domain-containing protein [Corynebacterium aurimucosum]	Corynebacterium aurimucosum	363	363	0.99	1e-117	45.07	474	WP_144014219.1	Bacteria;Terrabacteria group;Actinomycetota;Actinomycetes;Mycobacteriales;Corynebacteriaceae;Corynebacterium;Corynebacterium aurimucosum
PH domain-containing protein [Corynebacterium aurimucosum]	Corynebacterium aurimucosum	362	362	0.97	1e-117	43.23	441	WP_049383603.1	Bacteria;Terrabacteria group;Actinomycetota;Actinomycetes;Mycobacteriales;Corynebacteriaceae;Corynebacterium;Corynebacterium aurimucosum
PH domain-containing protein [Corynebacterium sp. HMSC068H04]	Corynebacterium sp. HMSC068H04	363	363	0.99	1e-117	45.07	474	WP_070530703.1	Bacteria;Terrabacteria group;Actinomycetota;Actinomycetes;Mycobacteriales;Corynebacteriaceae;Corynebacterium;unclassified Corynebacterium;Corynebacterium sp. HMSC068H04
PH domain-containing protein [Corynebacterium lizhenjunii]	Corynebacterium lizhenjunii	363	363	0.98	1e-117	42.5	477	WP_165008639.1	Bacteria;Terrabacteria group;Actinomycetota;Actinomycetes;Mycobacteriales;Corynebacteriaceae;Corynebacterium;Corynebacterium lizhenjunii
PH domain-containing protein [Corynebacterium kefirresidentii]	Corynebacterium kefirresidentii	362	362	0.97	2e-117	43.44	441	WP_248099797.1	Bacteria;Terrabacteria group;Actinomycetota;Actinomycetes;Mycobacteriales;Corynebacteriaceae;Corynebacterium;Corynebacterium kefirresidentii
PH domain-containing protein [Corynebacterium segmentosum]	Corynebacterium segmentosum	362	362	0.97	2e-117	44.16	433	WP_126318368.1	Bacteria;Terrabacteria group;Actinomycetota;Actinomycetes;Mycobacteriales;Corynebacteriaceae;Corynebacterium;Corynebacterium segmentosum
PH domain-containing protein [Corynebacterium macginleyi]	Corynebacterium macginleyi	362	362	0.97	2e-117	43.94	433	WP_121910552.1	Bacteria;Terrabacteria group;Actinomycetota;Actinomycetes;Mycobacteriales;Corynebacteriaceae;Corynebacterium;Corynebacterium macginleyi
PH domain-containing protein [Corynebacterium]	Corynebacterium	362	362	0.97	2e-117	43.23	441	WP_023027814.1	Bacteria;Terrabacteria group;Actinomycetota;Actinomycetes;Mycobacteriales;Corynebacteriaceae;Corynebacterium
hypothetical protein CBI45_03170 [Corynebacterium kefirresidentii]	Corynebacterium kefirresidentii	361	361	0.97	4e-117	43.23	441	OUJ23870.1	Bacteria;Terrabacteria group;Actinomycetota;Actinomycetes;Mycobacteriales;Corynebacteriaceae;Corynebacterium;Corynebacterium kefirresidentii
PH domain-containing protein [Corynebacterium sp. ACRPJ]	Corynebacterium sp. ACRPJ	362	362	0.97	4e-117	42.77	454	WP_239235073.1	Bacteria;Terrabacteria group;Actinomycetota;Actinomycetes;Mycobacteriales;Corynebacteriaceae;Corynebacterium;unclassified Corynebacterium;Corynebacterium sp. ACRPJ
PH domain-containing protein [unclassified Corynebacterium]	unclassified Corynebacterium	360	360	0.97	9e-117	43.01	441	WP_023020647.1	Bacteria;Terrabacteria group;Actinomycetota;Actinomycetes;Mycobacteriales;Corynebacteriaceae;Corynebacterium;unclassified Corynebacterium
PH domain-containing protein [Corynebacterium kefirresidentii]	Corynebacterium kefirresidentii	360	360	0.97	1e-116	42.77	449	WP_239205821.1	Bacteria;Terrabacteria group;Actinomycetota;Actinomycetes;Mycobacteriales;Corynebacteriaceae;Corynebacterium;Corynebacterium kefirresidentii
PH domain-containing protein [Corynebacterium sp. HMSC072A04]	Corynebacterium sp. HMSC072A04	362	362	0.97	1e-116	44.8	494	WP_246819149.1	Bacteria;Terrabacteria group;Actinomycetota;Actinomycetes;Mycobacteriales;Corynebacteriaceae;Corynebacterium;unclassified Corynebacterium;Corynebacterium sp. HMSC072A04
PH domain-containing protein [Corynebacterium phocae]	Corynebacterium phocae	361	361	0.97	2e-116	43.82	489	WP_075735437.1	Bacteria;Terrabacteria group;Actinomycetota;Actinomycetes;Mycobacteriales;Corynebacteriaceae;Corynebacterium;Corynebacterium phocae
PH domain-containing protein [Corynebacterium sp. HMSC076D02]	Corynebacterium sp. HMSC076D02	361	361	0.97	2e-116	46.47	487	WP_246817771.1	Bacteria;Terrabacteria group;Actinomycetota;Actinomycetes;Mycobacteriales;Corynebacteriaceae;Corynebacterium;unclassified Corynebacterium;Corynebacterium sp. HMSC076D02
hypothetical protein HMPREF2935_03300 [Corynebacterium sp. HMSC076D02]	Corynebacterium sp. HMSC076D02	360	360	0.97	3e-116	46.47	481	OFQ47036.1	Bacteria;Terrabacteria group;Actinomycetota;Actinomycetes;Mycobacteriales;Corynebacteriaceae;Corynebacterium;unclassified Corynebacterium;Corynebacterium sp. HMSC076D02
PH domain-containing protein [Corynebacterium sp. ACRPO]	Corynebacterium sp. ACRPO	359	359	0.97	3e-116	42.38	454	WP_239278059.1	Bacteria;Terrabacteria group;Actinomycetota;Actinomycetes;Mycobacteriales;Corynebacteriaceae;Corynebacterium;unclassified Corynebacterium;Corynebacterium sp. ACRPO
PH domain-containing protein [Corynebacterium singulare]	Corynebacterium singulare	360	360	0.98	4e-116	45.26	473	WP_144791281.1	Bacteria;Terrabacteria group;Actinomycetota;Actinomycetes;Mycobacteriales;Corynebacteriaceae;Corynebacterium;Corynebacterium singulare
PH domain-containing protein [Corynebacterium antarcticum]	Corynebacterium antarcticum	358	358	0.91	8e-116	45.05	464	WP_234034737.1	Bacteria;Terrabacteria group;Actinomycetota;Actinomycetes;Mycobacteriales;Corynebacteriaceae;Corynebacterium;Corynebacterium antarcticum
PH domain-containing protein [Corynebacterium sp. HMSC05E07]	Corynebacterium sp. HMSC05E07	359	359	0.94	8e-116	44.62	473	WP_070536886.1	Bacteria;Terrabacteria group;Actinomycetota;Actinomycetes;Mycobacteriales;Corynebacteriaceae;Corynebacterium;unclassified Corynebacterium;Corynebacterium sp. HMSC05E07
PH domain-containing protein [Corynebacterium pseudogenitalium]	Corynebacterium pseudogenitalium	358	358	0.98	8e-116	41.3	457	WP_256006192.1	Bacteria;Terrabacteria group;Actinomycetota;Actinomycetes;Mycobacteriales;Corynebacteriaceae;Corynebacterium;Corynebacterium pseudogenitalium
PH domain-containing protein [Corynebacterium sp. HMSC034H07]	Corynebacterium sp. HMSC034H07	359	359	0.97	9e-116	44.64	494	WP_232760974.1	Bacteria;Terrabacteria group;Actinomycetota;Actinomycetes;Mycobacteriales;Corynebacteriaceae;Corynebacterium;unclassified Corynebacterium;Corynebacterium sp. HMSC034H07
PH domain-containing protein [Corynebacterium canis]	Corynebacterium canis	357	357	0.86	1e-115	45.63	419	TWT24487.1	Bacteria;Terrabacteria group;Actinomycetota;Actinomycetes;Mycobacteriales;Corynebacteriaceae;Corynebacterium;Corynebacterium canis
PH domain-containing protein [Corynebacterium aurimucosum]	Corynebacterium aurimucosum	357	357	0.9	1e-115	45.39	434	WP_245168371.1	Bacteria;Terrabacteria group;Actinomycetota;Actinomycetes;Mycobacteriales;Corynebacteriaceae;Corynebacterium;Corynebacterium aurimucosum
PH domain-containing protein [Corynebacterium pseudogenitalium]	Corynebacterium pseudogenitalium	357	357	0.98	2e-115	41.09	457	WP_256059614.1	Bacteria;Terrabacteria group;Actinomycetota;Actinomycetes;Mycobacteriales;Corynebacteriaceae;Corynebacterium;Corynebacterium pseudogenitalium
PH domain-containing protein [Corynebacterium pseudogenitalium]	Corynebacterium pseudogenitalium	357	357	0.98	2e-115	41.09	457	WP_256000547.1	Bacteria;Terrabacteria group;Actinomycetota;Actinomycetes;Mycobacteriales;Corynebacteriaceae;Corynebacterium;Corynebacterium pseudogenitalium
PH domain-containing protein [unclassified Corynebacterium]	unclassified Corynebacterium	358	358	0.97	3e-115	44.64	494	WP_246819852.1	Bacteria;Terrabacteria group;Actinomycetota;Actinomycetes;Mycobacteriales;Corynebacteriaceae;Corynebacterium;unclassified Corynebacterium
PH domain-containing protein [Corynebacterium sp. NML98-0116]	Corynebacterium sp. NML98-0116	357	357	0.98	3e-115	41.3	457	WP_070363014.1	Bacteria;Terrabacteria group;Actinomycetota;Actinomycetes;Mycobacteriales;Corynebacteriaceae;Corynebacterium;unclassified Corynebacterium;Corynebacterium sp. NML98-0116
PH domain-containing protein [Corynebacterium sp. TAE3-ERU16]	Corynebacterium sp. TAE3-ERU16	357	357	0.91	3e-115	44.59	464	WP_255567534.1	Bacteria;Terrabacteria group;Actinomycetota;Actinomycetes;Mycobacteriales;Corynebacteriaceae;Corynebacterium;unclassified Corynebacterium;Corynebacterium sp. TAE3-ERU16
PH domain-containing protein [Corynebacterium]	Corynebacterium	356	356	0.97	4e-115	45.24	438	WP_023016800.1	Bacteria;Terrabacteria group;Actinomycetota;Actinomycetes;Mycobacteriales;Corynebacteriaceae;Corynebacterium
PH domain-containing protein [Corynebacterium accolens]	Corynebacterium accolens	356	356	0.97	5e-115	43.97	444	WP_237791456.1	Bacteria;Terrabacteria group;Actinomycetota;Actinomycetes;Mycobacteriales;Corynebacteriaceae;Corynebacterium;Corynebacterium accolens
PH domain-containing protein [Corynebacterium sp. ACRPQ]	Corynebacterium sp. ACRPQ	356	356	0.97	5e-115	41.24	457	WP_239228567.1	Bacteria;Terrabacteria group;Actinomycetota;Actinomycetes;Mycobacteriales;Corynebacteriaceae;Corynebacterium;unclassified Corynebacterium;Corynebacterium sp. ACRPQ
PH domain-containing protein [Corynebacterium sp. HMSC08D02]	Corynebacterium sp. HMSC08D02	356	356	0.98	6e-115	40.88	457	WP_070477640.1	Bacteria;Terrabacteria group;Actinomycetota;Actinomycetes;Mycobacteriales;Corynebacteriaceae;Corynebacterium;unclassified Corynebacterium;Corynebacterium sp. HMSC08D02
PH domain-containing protein [Corynebacterium sp. HMSC076G08]	Corynebacterium sp. HMSC076G08	357	357	0.97	6e-115	44.42	494	WP_232745391.1	Bacteria;Terrabacteria group;Actinomycetota;Actinomycetes;Mycobacteriales;Corynebacteriaceae;Corynebacterium;unclassified Corynebacterium;Corynebacterium sp. HMSC076G08
PH domain-containing protein [Corynebacterium atypicum]	Corynebacterium atypicum	358	358	0.97	6e-115	43.42	514	WP_038604566.1	Bacteria;Terrabacteria group;Actinomycetota;Actinomycetes;Mycobacteriales;Corynebacteriaceae;Corynebacterium;Corynebacterium atypicum
PH domain-containing protein [Corynebacterium sp. NML130628]	Corynebacterium sp. NML130628	357	357	0.98	6e-115	40.13	477	WP_071567333.1	Bacteria;Terrabacteria group;Actinomycetota;Actinomycetes;Mycobacteriales;Corynebacteriaceae;Corynebacterium;unclassified Corynebacterium;Corynebacterium sp. NML130628
PH domain-containing protein [Corynebacterium accolens]	Corynebacterium accolens	357	357	0.97	7e-115	46.12	487	WP_096336520.1	Bacteria;Terrabacteria group;Actinomycetota;Actinomycetes;Mycobacteriales;Corynebacteriaceae;Corynebacterium;Corynebacterium accolens
PH domain-containing protein [Corynebacterium pseudogenitalium]	Corynebacterium pseudogenitalium	356	356	0.98	8e-115	40.88	457	WP_256007736.1	Bacteria;Terrabacteria group;Actinomycetota;Actinomycetes;Mycobacteriales;Corynebacteriaceae;Corynebacterium;Corynebacterium pseudogenitalium
PH domain-containing protein [Corynebacterium sp. HMSC074H12]	Corynebacterium sp. HMSC074H12	357	357	0.97	8e-115	44.21	494	WP_246818672.1	Bacteria;Terrabacteria group;Actinomycetota;Actinomycetes;Mycobacteriales;Corynebacteriaceae;Corynebacterium;unclassified Corynebacterium;Corynebacterium sp. HMSC074H12
PH domain-containing protein [Corynebacterium]	Corynebacterium	356	356	0.97	9e-115	43.16	466	WP_066484843.1	Bacteria;Terrabacteria group;Actinomycetota;Actinomycetes;Mycobacteriales;Corynebacteriaceae;Corynebacterium
PH domain-containing protein [Corynebacterium sp. TAE3-ERU12]	Corynebacterium sp. TAE3-ERU12	357	357	0.96	1e-114	41.72	481	MBV7294888.1	Bacteria;Terrabacteria group;Actinomycetota;Actinomycetes;Mycobacteriales;Corynebacteriaceae;Corynebacterium;unclassified Corynebacterium;Corynebacterium sp. TAE3-ERU12
PH domain-containing protein [unclassified Corynebacterium]	unclassified Corynebacterium	356	356	0.98	1e-114	41.21	477	WP_252930961.1	Bacteria;Terrabacteria group;Actinomycetota;Actinomycetes;Mycobacteriales;Corynebacteriaceae;Corynebacterium;unclassified Corynebacterium
PH domain-containing protein [Corynebacterium phoceense]	Corynebacterium phoceense	356	356	0.97	1e-114	43.01	474	MCQ9331864.1	Bacteria;Terrabacteria group;Actinomycetota;Actinomycetes;Mycobacteriales;Corynebacteriaceae;Corynebacterium;Corynebacterium phoceense
PH domain-containing protein [Corynebacterium antarcticum]	Corynebacterium antarcticum	355	355	0.9	1e-114	44.85	457	WP_272493688.1	Bacteria;Terrabacteria group;Actinomycetota;Actinomycetes;Mycobacteriales;Corynebacteriaceae;Corynebacterium;Corynebacterium antarcticum
PH domain-containing protein [Corynebacterium sp. NML120713]	Corynebacterium sp. NML120713	355	355	0.98	2e-114	40.79	477	WP_071572741.1	Bacteria;Terrabacteria group;Actinomycetota;Actinomycetes;Mycobacteriales;Corynebacteriaceae;Corynebacterium;unclassified Corynebacterium;Corynebacterium sp. NML120713
PH domain-containing protein [Corynebacterium sp. CCUG 61414]	Corynebacterium sp. CCUG 61414	354	354	0.98	3e-114	41.09	457	WP_256041907.1	Bacteria;Terrabacteria group;Actinomycetota;Actinomycetes;Mycobacteriales;Corynebacteriaceae;Corynebacterium;unclassified Corynebacterium;Corynebacterium sp. CCUG 61414
PH domain-containing protein [Corynebacterium massiliense]	Corynebacterium massiliense	355	355	0.97	3e-114	41.26	483	WP_022862669.1	Bacteria;Terrabacteria group;Actinomycetota;Actinomycetes;Mycobacteriales;Corynebacteriaceae;Corynebacterium;Corynebacterium massiliense
PH domain-containing protein [Corynebacterium pseudogenitalium]	Corynebacterium pseudogenitalium	354	354	0.97	3e-114	42.37	457	WP_005322650.1	Bacteria;Terrabacteria group;Actinomycetota;Actinomycetes;Mycobacteriales;Corynebacteriaceae;Corynebacterium;Corynebacterium pseudogenitalium
PH domain-containing protein [Corynebacterium phoceense]	Corynebacterium phoceense	355	355	0.97	3e-114	42.95	466	WP_257053421.1	Bacteria;Terrabacteria group;Actinomycetota;Actinomycetes;Mycobacteriales;Corynebacteriaceae;Corynebacterium;Corynebacterium phoceense
PH domain-containing protein [Corynebacterium sp. ACRPE]	Corynebacterium sp. ACRPE	354	354	0.97	4e-114	42.26	454	WP_239280254.1	Bacteria;Terrabacteria group;Actinomycetota;Actinomycetes;Mycobacteriales;Corynebacteriaceae;Corynebacterium;unclassified Corynebacterium;Corynebacterium sp. ACRPE
PH domain-containing protein [Corynebacterium marquesiae]	Corynebacterium marquesiae	353	353	0.97	4e-114	42.8	437	WP_269954169.1	Bacteria;Terrabacteria group;Actinomycetota;Actinomycetes;Mycobacteriales;Corynebacteriaceae;Corynebacterium;Corynebacterium marquesiae
PH domain-containing protein [Corynebacterium phoceense]	Corynebacterium phoceense	355	355	0.97	4e-114	42.58	474	WP_257036742.1	Bacteria;Terrabacteria group;Actinomycetota;Actinomycetes;Mycobacteriales;Corynebacteriaceae;Corynebacterium;Corynebacterium phoceense
PH domain-containing protein [Corynebacterium massiliense]	Corynebacterium massiliense	355	355	0.97	5e-114	41.26	483	WP_273367934.1	Bacteria;Terrabacteria group;Actinomycetota;Actinomycetes;Mycobacteriales;Corynebacteriaceae;Corynebacterium;Corynebacterium massiliense
PH domain-containing protein [Corynebacterium]	Corynebacterium	354	354	0.97	5e-114	42.95	466	WP_066510987.1	Bacteria;Terrabacteria group;Actinomycetota;Actinomycetes;Mycobacteriales;Corynebacteriaceae;Corynebacterium
PH domain-containing protein [Corynebacterium lujinxingii]	Corynebacterium lujinxingii	353	353	0.99	7e-114	40.51	457	WP_171194271.1	Bacteria;Terrabacteria group;Actinomycetota;Actinomycetes;Mycobacteriales;Corynebacteriaceae;Corynebacterium;Corynebacterium lujinxingii
PH domain-containing protein [Corynebacterium meridianum]	Corynebacterium meridianum	354	354	0.93	8e-114	43.85	486	MCK7677445.1	Bacteria;Terrabacteria group;Actinomycetota;Actinomycetes;Mycobacteriales;Corynebacteriaceae;Corynebacterium;Corynebacterium meridianum
PH domain-containing protein [Corynebacterium simulans]	Corynebacterium simulans	354	354	0.97	1e-113	45.91	487	WP_082778546.1	Bacteria;Terrabacteria group;Actinomycetota;Actinomycetes;Mycobacteriales;Corynebacteriaceae;Corynebacterium;Corynebacterium simulans
PH domain-containing protein [Corynebacterium simulans]	Corynebacterium simulans	354	354	0.97	1e-113	45.91	487	WP_082785810.1	Bacteria;Terrabacteria group;Actinomycetota;Actinomycetes;Mycobacteriales;Corynebacteriaceae;Corynebacterium;Corynebacterium simulans
PH domain-containing protein [Corynebacterium simulans]	Corynebacterium simulans	353	353	0.97	1e-113	45.91	481	WP_062044368.1	Bacteria;Terrabacteria group;Actinomycetota;Actinomycetes;Mycobacteriales;Corynebacteriaceae;Corynebacterium;Corynebacterium simulans
PH domain-containing protein [Corynebacterium]	Corynebacterium	353	353	0.97	1e-113	45.91	487	WP_082787632.1	Bacteria;Terrabacteria group;Actinomycetota;Actinomycetes;Mycobacteriales;Corynebacteriaceae;Corynebacterium
PH domain-containing protein [Corynebacterium phoceense]	Corynebacterium phoceense	353	353	0.97	1e-113	42.58	474	WP_257045601.1	Bacteria;Terrabacteria group;Actinomycetota;Actinomycetes;Mycobacteriales;Corynebacteriaceae;Corynebacterium;Corynebacterium phoceense
hypothetical protein HMPREF2724_08900 [Corynebacterium sp. HMSC071F07]	Corynebacterium sp. HMSC071F07	353	353	0.97	2e-113	45.91	481	OFM00189.1	Bacteria;Terrabacteria group;Actinomycetota;Actinomycetes;Mycobacteriales;Corynebacteriaceae;Corynebacterium;unclassified Corynebacterium;Corynebacterium sp. HMSC071F07
hypothetical protein HMPREF2888_05475 [Corynebacterium sp. HMSC077D03]	Corynebacterium sp. HMSC077D03	353	353	0.97	2e-113	45.69	481	OFR40753.1	Bacteria;Terrabacteria group;Actinomycetota;Actinomycetes;Mycobacteriales;Corynebacteriaceae;Corynebacterium;unclassified Corynebacterium;Corynebacterium sp. HMSC077D03
PH domain-containing protein [Corynebacterium sp. HMSC077D03]	Corynebacterium sp. HMSC077D03	353	353	0.97	2e-113	45.69	487	WP_083296618.1	Bacteria;Terrabacteria group;Actinomycetota;Actinomycetes;Mycobacteriales;Corynebacteriaceae;Corynebacterium;unclassified Corynebacterium;Corynebacterium sp. HMSC077D03
PH domain-containing protein [Corynebacterium sp. CCUG 51687]	Corynebacterium sp. CCUG 51687	352	352	0.98	3e-113	40.88	457	WP_256020678.1	Bacteria;Terrabacteria group;Actinomycetota;Actinomycetes;Mycobacteriales;Corynebacteriaceae;Corynebacterium;unclassified Corynebacterium;Corynebacterium sp. CCUG 51687
PH domain-containing protein [Corynebacterium pseudodiphtheriticum]	Corynebacterium pseudodiphtheriticum	354	354	0.98	3e-113	41.04	526	WP_021351878.1	Bacteria;Terrabacteria group;Actinomycetota;Actinomycetes;Mycobacteriales;Corynebacteriaceae;Corynebacterium;Corynebacterium pseudodiphtheriticum
hypothetical protein HMPREF3158_11825 [Corynebacterium sp. HMSC06G04]	Corynebacterium sp. HMSC06G04	352	352	0.92	4e-113	45.58	481	OFT44242.1	Bacteria;Terrabacteria group;Actinomycetota;Actinomycetes;Mycobacteriales;Corynebacteriaceae;Corynebacterium;unclassified Corynebacterium;Corynebacterium sp. HMSC06G04
PH domain-containing protein [Corynebacterium pseudodiphtheriticum]	Corynebacterium pseudodiphtheriticum	354	354	0.98	4e-113	40.48	526	WP_272722582.1	Bacteria;Terrabacteria group;Actinomycetota;Actinomycetes;Mycobacteriales;Corynebacteriaceae;Corynebacterium;Corynebacterium pseudodiphtheriticum
Bacterial membrane flanked domain protein [Corynebacterium endometrii]	Corynebacterium endometrii	352	352	0.97	7e-113	40.79	488	QCB27779.1	Bacteria;Terrabacteria group;Actinomycetota;Actinomycetes;Mycobacteriales;Corynebacteriaceae;Corynebacterium;Corynebacterium endometrii
PH domain-containing protein [Corynebacterium minutissimum]	Corynebacterium minutissimum	350	350	0.91	7e-113	46.24	429	WP_269152690.1	Bacteria;Terrabacteria group;Actinomycetota;Actinomycetes;Mycobacteriales;Corynebacteriaceae;Corynebacterium;Corynebacterium minutissimum
PH domain-containing protein [Corynebacterium sp. HMSC06G04]	Corynebacterium sp. HMSC06G04	352	352	0.92	7e-113	45.58	487	WP_083291091.1	Bacteria;Terrabacteria group;Actinomycetota;Actinomycetes;Mycobacteriales;Corynebacteriaceae;Corynebacterium;unclassified Corynebacterium;Corynebacterium sp. HMSC06G04
PH domain-containing protein [Corynebacterium sp. MC3]	Corynebacterium sp. MC3	350	350	0.98	9e-113	40.67	457	WP_070975853.1	Bacteria;Terrabacteria group;Actinomycetota;Actinomycetes;Mycobacteriales;Corynebacteriaceae;Corynebacterium;unclassified Corynebacterium;Corynebacterium sp. MC3
PH domain-containing protein [Corynebacterium kefirresidentii]	Corynebacterium kefirresidentii	350	350	0.97	1e-112	43.44	441	WP_259824957.1	Bacteria;Terrabacteria group;Actinomycetota;Actinomycetes;Mycobacteriales;Corynebacteriaceae;Corynebacterium;Corynebacterium kefirresidentii
PH domain-containing protein [Corynebacterium kefirresidentii]	Corynebacterium kefirresidentii	350	350	0.97	1e-112	43.44	441	WP_239208245.1	Bacteria;Terrabacteria group;Actinomycetota;Actinomycetes;Mycobacteriales;Corynebacteriaceae;Corynebacterium;Corynebacterium kefirresidentii
PH domain-containing protein [Corynebacterium kalidii]	Corynebacterium kalidii	351	351	0.98	2e-112	41.61	494	MCJ7858549.1	Bacteria;Terrabacteria group;Actinomycetota;Actinomycetes;Mycobacteriales;Corynebacteriaceae;Corynebacterium;Corynebacterium kalidii
PH domain-containing protein [Corynebacterium marambiense]	Corynebacterium marambiense	350	350	0.91	2e-112	42.6	460	WP_232958730.1	Bacteria;Terrabacteria group;Actinomycetota;Actinomycetes;Mycobacteriales;Corynebacteriaceae;Corynebacterium;Corynebacterium marambiense
PH domain-containing protein [Corynebacterium sp. CNJ-954]	Corynebacterium sp. CNJ-954	350	350	0.96	2e-112	42.61	480	WP_255372656.1	Bacteria;Terrabacteria group;Actinomycetota;Actinomycetes;Mycobacteriales;Corynebacteriaceae;Corynebacterium;unclassified Corynebacterium;Corynebacterium sp. CNJ-954
PH domain-containing protein [Corynebacterium accolens]	Corynebacterium accolens	349	349	0.97	2e-112	43.72	433	WP_237800646.1	Bacteria;Terrabacteria group;Actinomycetota;Actinomycetes;Mycobacteriales;Corynebacteriaceae;Corynebacterium;Corynebacterium accolens
hypothetical protein BJF89_07210 [Corynebacterium sp. CNJ-954]	Corynebacterium sp. CNJ-954	350	350	0.96	2e-112	42.61	472	OLT51587.1	Bacteria;Terrabacteria group;Actinomycetota;Actinomycetes;Mycobacteriales;Corynebacteriaceae;Corynebacterium;unclassified Corynebacterium;Corynebacterium sp. CNJ-954
PH domain-containing protein [Corynebacterium simulans]	Corynebacterium simulans	350	350	0.92	2e-112	46.07	481	WP_282440081.1	Bacteria;Terrabacteria group;Actinomycetota;Actinomycetes;Mycobacteriales;Corynebacteriaceae;Corynebacterium;Corynebacterium simulans
PH domain-containing protein [Corynebacterium simulans]	Corynebacterium simulans	350	350	0.92	2e-112	46.07	487	MCK6160764.1	Bacteria;Terrabacteria group;Actinomycetota;Actinomycetes;Mycobacteriales;Corynebacteriaceae;Corynebacterium;Corynebacterium simulans
PH domain-containing protein [Corynebacterium tuberculostearicum]	Corynebacterium tuberculostearicum	350	350	0.97	2e-112	41.83	455	WP_250408783.1	Bacteria;Terrabacteria group;Actinomycetota;Actinomycetes;Mycobacteriales;Corynebacteriaceae;Corynebacterium;Corynebacterium tuberculostearicum
PH domain-containing protein [Corynebacterium tuberculostearicum]	Corynebacterium tuberculostearicum	349	349	0.97	3e-112	43.1	445	WP_200435845.1	Bacteria;Terrabacteria group;Actinomycetota;Actinomycetes;Mycobacteriales;Corynebacteriaceae;Corynebacterium;Corynebacterium tuberculostearicum
PH domain-containing protein [Corynebacterium otitidis]	Corynebacterium otitidis	352	352	0.97	4e-112	44.17	557	WP_051010312.1	Bacteria;Terrabacteria group;Actinomycetota;Actinomycetes;Mycobacteriales;Corynebacteriaceae;Corynebacterium;Corynebacterium otitidis
PH domain-containing protein [Corynebacterium aurimucosum]	Corynebacterium aurimucosum	348	348	0.97	4e-112	42.58	441	WP_049359687.1	Bacteria;Terrabacteria group;Actinomycetota;Actinomycetes;Mycobacteriales;Corynebacteriaceae;Corynebacterium;Corynebacterium aurimucosum
PH domain-containing protein [Corynebacterium propinquum]	Corynebacterium propinquum	351	351	0.98	4e-112	39.88	519	WP_144737062.1	Bacteria;Terrabacteria group;Actinomycetota;Actinomycetes;Mycobacteriales;Corynebacteriaceae;Corynebacterium;Corynebacterium propinquum
PH domain-containing protein [Corynebacterium otitidis]	Corynebacterium otitidis	352	352	0.97	6e-112	43.6	557	WP_052747629.1	Bacteria;Terrabacteria group;Actinomycetota;Actinomycetes;Mycobacteriales;Corynebacteriaceae;Corynebacterium;Corynebacterium otitidis
putative membrane protein [Corynebacterium otitidis ATCC 51513]	Corynebacterium otitidis ATCC 51513	349	349	0.96	1e-111	43.15	491	CCI83719.1	Bacteria;Terrabacteria group;Actinomycetota;Actinomycetes;Mycobacteriales;Corynebacteriaceae;Corynebacterium;Corynebacterium otitidis;Corynebacterium otitidis ATCC 51513
PH domain-containing protein [Corynebacterium pseudodiphtheriticum]	Corynebacterium pseudodiphtheriticum	350	350	0.98	1e-111	40.44	526	WP_272730728.1	Bacteria;Terrabacteria group;Actinomycetota;Actinomycetes;Mycobacteriales;Corynebacteriaceae;Corynebacterium;Corynebacterium pseudodiphtheriticum
PH domain-containing protein [Corynebacterium otitidis]	Corynebacterium otitidis	348	348	0.96	2e-111	43.24	490	WP_004601089.1	Bacteria;Terrabacteria group;Actinomycetota;Actinomycetes;Mycobacteriales;Corynebacteriaceae;Corynebacterium;Corynebacterium otitidis
PH domain-containing protein [Corynebacterium propinquum]	Corynebacterium propinquum	349	349	0.98	2e-111	39.68	519	WP_239211564.1	Bacteria;Terrabacteria group;Actinomycetota;Actinomycetes;Mycobacteriales;Corynebacteriaceae;Corynebacterium;Corynebacterium propinquum
PH domain-containing protein [Corynebacterium aurimucosum]	Corynebacterium aurimucosum	347	347	0.9	2e-111	46.31	453	WP_230308934.1	Bacteria;Terrabacteria group;Actinomycetota;Actinomycetes;Mycobacteriales;Corynebacteriaceae;Corynebacterium;Corynebacterium aurimucosum
Bacterial membrane flanked domain [Streptococcus thermophilus]	Streptococcus thermophilus	346	346	0.97	2e-111	41.54	442	VDG62423.1	Bacteria;Terrabacteria group;Bacillota;Bacilli;Lactobacillales;Streptococcaceae;Streptococcus;Streptococcus thermophilus
PH domain-containing protein [Corynebacterium sp.]	Corynebacterium sp.	346	346	0.97	3e-111	42.58	441	MBS5997192.1	Bacteria;Terrabacteria group;Actinomycetota;Actinomycetes;Mycobacteriales;Corynebacteriaceae;Corynebacterium;unclassified Corynebacterium;Corynebacterium sp.
PH domain-containing protein [Corynebacterium propinquum]	Corynebacterium propinquum	349	349	0.98	3e-111	39.68	519	WP_201810319.1	Bacteria;Terrabacteria group;Actinomycetota;Actinomycetes;Mycobacteriales;Corynebacteriaceae;Corynebacterium;Corynebacterium propinquum
PH domain-containing protein [Corynebacterium pseudodiphtheriticum]	Corynebacterium pseudodiphtheriticum	349	349	0.98	3e-111	40.44	526	WP_272697062.1	Bacteria;Terrabacteria group;Actinomycetota;Actinomycetes;Mycobacteriales;Corynebacteriaceae;Corynebacterium;Corynebacterium pseudodiphtheriticum
PH domain-containing protein [Corynebacterium propinquum]	Corynebacterium propinquum	349	349	0.98	3e-111	39.68	526	WP_018121410.1	Bacteria;Terrabacteria group;Actinomycetota;Actinomycetes;Mycobacteriales;Corynebacteriaceae;Corynebacterium;Corynebacterium propinquum
hypothetical protein AAV33_07455 [Corynebacterium otitidis]	Corynebacterium otitidis	347	347	0.96	4e-111	42.59	491	KKO83263.1	Bacteria;Terrabacteria group;Actinomycetota;Actinomycetes;Mycobacteriales;Corynebacteriaceae;Corynebacterium;Corynebacterium otitidis
PH domain-containing protein [Corynebacterium kalidii]	Corynebacterium kalidii	346	346	0.84	5e-111	44.12	461	WP_255806675.1	Bacteria;Terrabacteria group;Actinomycetota;Actinomycetes;Mycobacteriales;Corynebacteriaceae;Corynebacterium;Corynebacterium kalidii
PH domain-containing protein [Corynebacterium propinquum]	Corynebacterium propinquum	348	348	0.98	5e-111	39.68	519	WP_249606009.1	Bacteria;Terrabacteria group;Actinomycetota;Actinomycetes;Mycobacteriales;Corynebacteriaceae;Corynebacterium;Corynebacterium propinquum
PH domain-containing protein [Corynebacterium aurimucosum]	Corynebacterium aurimucosum	345	345	0.97	6e-111	42.37	441	WP_049378931.1	Bacteria;Terrabacteria group;Actinomycetota;Actinomycetes;Mycobacteriales;Corynebacteriaceae;Corynebacterium;Corynebacterium aurimucosum
hypothetical protein HMPREF0281_02636 [Corynebacterium ammoniagenes DSM 20306]	Corynebacterium ammoniagenes DSM 20306	345	345	0.88	6e-111	42.99	448	EFG80542.1	Bacteria;Terrabacteria group;Actinomycetota;Actinomycetes;Mycobacteriales;Corynebacteriaceae;Corynebacterium;Corynebacterium ammoniagenes;Corynebacterium ammoniagenes DSM 20306
PH domain-containing protein [Corynebacterium aurimucosum]	Corynebacterium aurimucosum	345	345	0.97	7e-111	43.01	441	WP_239273753.1	Bacteria;Terrabacteria group;Actinomycetota;Actinomycetes;Mycobacteriales;Corynebacteriaceae;Corynebacterium;Corynebacterium aurimucosum
PH domain-containing protein [Corynebacterium pseudodiphtheriticum]	Corynebacterium pseudodiphtheriticum	348	348	0.97	9e-111	40.2	531	WP_249624497.1	Bacteria;Terrabacteria group;Actinomycetota;Actinomycetes;Mycobacteriales;Corynebacteriaceae;Corynebacterium;Corynebacterium pseudodiphtheriticum
PH domain-containing protein [Corynebacterium pseudodiphtheriticum]	Corynebacterium pseudodiphtheriticum	348	348	0.98	9e-111	40.64	526	WP_259802340.1	Bacteria;Terrabacteria group;Actinomycetota;Actinomycetes;Mycobacteriales;Corynebacteriaceae;Corynebacterium;Corynebacterium pseudodiphtheriticum
PH domain-containing protein [Corynebacterium sp. J010B-136]	Corynebacterium sp. J010B-136	345	345	0.92	1e-110	42.12	447	WP_233189807.1	Bacteria;Terrabacteria group;Actinomycetota;Actinomycetes;Mycobacteriales;Corynebacteriaceae;Corynebacterium;unclassified Corynebacterium;Corynebacterium sp. J010B-136
PH domain-containing protein [Corynebacterium pseudodiphtheriticum]	Corynebacterium pseudodiphtheriticum	347	347	0.98	3e-110	39.96	526	WP_249617608.1	Bacteria;Terrabacteria group;Actinomycetota;Actinomycetes;Mycobacteriales;Corynebacteriaceae;Corynebacterium;Corynebacterium pseudodiphtheriticum
PH domain-containing protein [Corynebacterium tuberculostearicum]	Corynebacterium tuberculostearicum	343	343	0.97	3e-110	42.15	441	WP_198492566.1	Bacteria;Terrabacteria group;Actinomycetota;Actinomycetes;Mycobacteriales;Corynebacteriaceae;Corynebacterium;Corynebacterium tuberculostearicum
PH domain-containing protein [Corynebacterium sp. EPI-003-04-2554_SCH2473622]	Corynebacterium sp. EPI-003-04-2554_SCH2473622	346	346	0.98	4e-110	40.16	526	WP_082936198.1	Bacteria;Terrabacteria group;Actinomycetota;Actinomycetes;Mycobacteriales;Corynebacteriaceae;Corynebacterium;unclassified Corynebacterium;Corynebacterium sp. EPI-003-04-2554_SCH2473622
PH domain-containing protein [Corynebacterium sp. Marseille-P8863]	Corynebacterium sp. Marseille-P8863	344	344	0.98	4e-110	40.85	469	WP_267207582.1	Bacteria;Terrabacteria group;Actinomycetota;Actinomycetes;Mycobacteriales;Corynebacteriaceae;Corynebacterium;unclassified Corynebacterium;Corynebacterium sp. Marseille-P8863
PH domain-containing protein [Corynebacterium silvaticum]	Corynebacterium silvaticum	342	342	0.97	4e-110	43.07	415	WP_087454833.1	Bacteria;Terrabacteria group;Actinomycetota;Actinomycetes;Mycobacteriales;Corynebacteriaceae;Corynebacterium;Corynebacterium silvaticum
PH domain-containing protein [Corynebacterium glyciniphilum]	Corynebacterium glyciniphilum	345	345	0.96	4e-110	42.18	480	WP_260853200.1	Bacteria;Terrabacteria group;Actinomycetota;Actinomycetes;Mycobacteriales;Corynebacteriaceae;Corynebacterium;Corynebacterium glyciniphilum
PH domain-containing protein [Corynebacterium sp. p3-SID1056]	Corynebacterium sp. p3-SID1056	343	343	0.97	5e-110	41.2	454	WP_259924905.1	Bacteria;Terrabacteria group;Actinomycetota;Actinomycetes;Mycobacteriales;Corynebacteriaceae;Corynebacterium;unclassified Corynebacterium;Corynebacterium sp. p3-SID1056
bacterial PH domain protein [Corynebacterium simulans]	Corynebacterium simulans	343	343	0.95	8e-110	45.53	466	AMO91261.1	Bacteria;Terrabacteria group;Actinomycetota;Actinomycetes;Mycobacteriales;Corynebacteriaceae;Corynebacterium;Corynebacterium simulans
bacterial PH domain protein [Corynebacterium simulans]	Corynebacterium simulans	343	343	0.95	9e-110	45.53	466	AMO88602.1	Bacteria;Terrabacteria group;Actinomycetota;Actinomycetes;Mycobacteriales;Corynebacteriaceae;Corynebacterium;Corynebacterium simulans
putative membrane protein [Corynebacterium aquatimens]	Corynebacterium aquatimens	342	342	0.96	1e-109	40.39	442	MBG6123090.1	Bacteria;Terrabacteria group;Actinomycetota;Actinomycetes;Mycobacteriales;Corynebacteriaceae;Corynebacterium;Corynebacterium aquatimens
PH domain-containing protein [Corynebacterium variabile]	Corynebacterium variabile	343	343	0.97	1e-109	39.87	465	WP_255307743.1	Bacteria;Terrabacteria group;Actinomycetota;Actinomycetes;Mycobacteriales;Corynebacteriaceae;Corynebacterium;Corynebacterium variabile
PH domain-containing protein [Corynebacterium glyciniphilum]	Corynebacterium glyciniphilum	343	343	0.96	1e-109	42.68	480	WP_038549168.1	Bacteria;Terrabacteria group;Actinomycetota;Actinomycetes;Mycobacteriales;Corynebacteriaceae;Corynebacterium;Corynebacterium glyciniphilum
PH domain-containing protein [Corynebacterium sp. CCUG 71335]	Corynebacterium sp. CCUG 71335	342	342	0.97	1e-109	41.16	451	WP_255998088.1	Bacteria;Terrabacteria group;Actinomycetota;Actinomycetes;Mycobacteriales;Corynebacteriaceae;Corynebacterium;unclassified Corynebacterium;Corynebacterium sp. CCUG 71335
hypothetical protein A5774_09640 [Corynebacterium sp. EPI-003-04-2554_SCH2473622]	Corynebacterium sp. EPI-003-04-2554_SCH2473622	343	343	0.96	2e-109	40.61	484	OBA52135.1	Bacteria;Terrabacteria group;Actinomycetota;Actinomycetes;Mycobacteriales;Corynebacteriaceae;Corynebacterium;unclassified Corynebacterium;Corynebacterium sp. EPI-003-04-2554_SCH2473622
PH domain-containing protein [Corynebacterium sp. B5-R-101]	Corynebacterium sp. B5-R-101	341	341	0.91	2e-109	46.21	424	WP_256485978.1	Bacteria;Terrabacteria group;Actinomycetota;Actinomycetes;Mycobacteriales;Corynebacteriaceae;Corynebacterium;unclassified Corynebacterium;Corynebacterium sp. B5-R-101
PH domain-containing protein [Corynebacterium sp. NML140438]	Corynebacterium sp. NML140438	342	342	0.98	2e-109	39.11	477	WP_071569349.1	Bacteria;Terrabacteria group;Actinomycetota;Actinomycetes;Mycobacteriales;Corynebacteriaceae;Corynebacterium;unclassified Corynebacterium;Corynebacterium sp. NML140438
TPA: hypothetical protein [Corynebacterium stationis]	Corynebacterium stationis	341	341	0.92	4e-109	41.89	447	HCM80681.1	Bacteria;Terrabacteria group;Actinomycetota;Actinomycetes;Mycobacteriales;Corynebacteriaceae;Corynebacterium;Corynebacterium stationis
putative membrane protein [Corynebacterium ulcerans BR-AD22]	Corynebacterium ulcerans BR-AD22	340	340	0.97	5e-109	42.86	425	AEG83210.1	Bacteria;Terrabacteria group;Actinomycetota;Actinomycetes;Mycobacteriales;Corynebacteriaceae;Corynebacterium;Corynebacterium ulcerans;Corynebacterium ulcerans BR-AD22
PH domain-containing protein [Corynebacterium ureicelerivorans]	Corynebacterium ureicelerivorans	341	341	0.97	5e-109	39.35	462	WP_051952134.1	Bacteria;Terrabacteria group;Actinomycetota;Actinomycetes;Mycobacteriales;Corynebacteriaceae;Corynebacterium;Corynebacterium ureicelerivorans
PH domain-containing protein [Corynebacterium ulcerans]	Corynebacterium ulcerans	340	340	0.97	5e-109	42.86	434	WP_234944007.1	Bacteria;Terrabacteria group;Actinomycetota;Actinomycetes;Mycobacteriales;Corynebacteriaceae;Corynebacterium;Corynebacterium ulcerans
Hypothetical protein Cul210931_0492 [Corynebacterium ulcerans]	Corynebacterium ulcerans	340	340	0.97	5e-109	42.86	425	AIU29853.1	Bacteria;Terrabacteria group;Actinomycetota;Actinomycetes;Mycobacteriales;Corynebacteriaceae;Corynebacterium;Corynebacterium ulcerans
PH domain-containing protein [Corynebacterium sp. HMSC071B10]	Corynebacterium sp. HMSC071B10	341	341	0.97	6e-109	41.99	455	WP_070764662.1	Bacteria;Terrabacteria group;Actinomycetota;Actinomycetes;Mycobacteriales;Corynebacteriaceae;Corynebacterium;unclassified Corynebacterium;Corynebacterium sp. HMSC071B10
PH domain-containing protein [Corynebacterium]	Corynebacterium	340	340	0.97	7e-109	40.95	451	WP_005286467.1	Bacteria;Terrabacteria group;Actinomycetota;Actinomycetes;Mycobacteriales;Corynebacteriaceae;Corynebacterium
PH domain-containing protein [Corynebacterium pseudogenitalium]	Corynebacterium pseudogenitalium	340	340	0.97	8e-109	40.95	451	WP_256002312.1	Bacteria;Terrabacteria group;Actinomycetota;Actinomycetes;Mycobacteriales;Corynebacteriaceae;Corynebacterium;Corynebacterium pseudogenitalium
PH domain-containing protein [Corynebacterium sp. CCUG 69979]	Corynebacterium sp. CCUG 69979	340	340	0.97	9e-109	40.73	451	WP_255994462.1	Bacteria;Terrabacteria group;Actinomycetota;Actinomycetes;Mycobacteriales;Corynebacteriaceae;Corynebacterium;unclassified Corynebacterium;Corynebacterium sp. CCUG 69979
PH domain-containing protein [Corynebacterium aurimucosum]	Corynebacterium aurimucosum	340	340	0.9	1e-108	45.37	454	WP_253287051.1	Bacteria;Terrabacteria group;Actinomycetota;Actinomycetes;Mycobacteriales;Corynebacteriaceae;Corynebacterium;Corynebacterium aurimucosum
membrane protein [Corynebacterium ulcerans]	Corynebacterium ulcerans	339	339	0.97	1e-108	42.86	434	SNV12776.1	Bacteria;Terrabacteria group;Actinomycetota;Actinomycetes;Mycobacteriales;Corynebacteriaceae;Corynebacterium;Corynebacterium ulcerans
PH domain-containing protein [Corynebacterium pseudodiphtheriticum]	Corynebacterium pseudodiphtheriticum	342	342	0.98	1e-108	39.56	523	WP_249619792.1	Bacteria;Terrabacteria group;Actinomycetota;Actinomycetes;Mycobacteriales;Corynebacteriaceae;Corynebacterium;Corynebacterium pseudodiphtheriticum
PH domain-containing protein [Corynebacterium variabile]	Corynebacterium variabile	340	340	0.97	1e-108	39.66	465	WP_244938120.1	Bacteria;Terrabacteria group;Actinomycetota;Actinomycetes;Mycobacteriales;Corynebacteriaceae;Corynebacterium;Corynebacterium variabile
PH domain-containing protein [Corynebacterium ulcerans]	Corynebacterium ulcerans	338	338	0.96	1e-108	42.95	415	WP_197911305.1	Bacteria;Terrabacteria group;Actinomycetota;Actinomycetes;Mycobacteriales;Corynebacteriaceae;Corynebacterium;Corynebacterium ulcerans
PH domain-containing protein [Corynebacterium ulcerans]	Corynebacterium ulcerans	338	338	0.96	1e-108	42.95	415	WP_197913642.1	Bacteria;Terrabacteria group;Actinomycetota;Actinomycetes;Mycobacteriales;Corynebacteriaceae;Corynebacterium;Corynebacterium ulcerans
PH domain-containing protein [Corynebacterium pygosceleis]	Corynebacterium pygosceleis	341	341	0.96	2e-108	43.41	494	WP_267186505.1	Bacteria;Terrabacteria group;Actinomycetota;Actinomycetes;Mycobacteriales;Corynebacteriaceae;Corynebacterium;Corynebacterium pygosceleis
membrane protein [Corynebacterium ulcerans NCTC 12077]	Corynebacterium ulcerans NCTC 12077	338	338	0.97	2e-108	42.21	434	ESU58901.1	Bacteria;Terrabacteria group;Actinomycetota;Actinomycetes;Mycobacteriales;Corynebacteriaceae;Corynebacterium;Corynebacterium ulcerans;Corynebacterium ulcerans NCTC 12077
PH domain-containing protein [Corynebacterium tuscaniense]	Corynebacterium tuscaniense	340	340	0.95	2e-108	42.51	467	WP_102723952.1	Bacteria;Terrabacteria group;Actinomycetota;Actinomycetes;Mycobacteriales;Corynebacteriaceae;Corynebacterium;Corynebacterium tuscaniense
PH domain-containing protein [Corynebacterium afermentans]	Corynebacterium afermentans	339	339	0.97	2e-108	38.91	452	WP_194560941.1	Bacteria;Terrabacteria group;Actinomycetota;Actinomycetes;Mycobacteriales;Corynebacteriaceae;Corynebacterium;Corynebacterium afermentans
Hypothetical protein CulFRC11_0489 [Corynebacterium ulcerans FRC11]	Corynebacterium ulcerans FRC11	338	338	0.97	2e-108	42.21	425	AIU32082.1	Bacteria;Terrabacteria group;Actinomycetota;Actinomycetes;Mycobacteriales;Corynebacteriaceae;Corynebacterium;Corynebacterium ulcerans;Corynebacterium ulcerans FRC11
PH domain-containing protein [Corynebacterium phocae]	Corynebacterium phocae	339	339	0.95	2e-108	43.01	462	KAA8722262.1	Bacteria;Terrabacteria group;Actinomycetota;Actinomycetes;Mycobacteriales;Corynebacteriaceae;Corynebacterium;Corynebacterium phocae
putative membrane protein [Corynebacterium ulcerans 809]	Corynebacterium ulcerans 809	338	338	0.96	3e-108	42.73	415	AEG81026.1	Bacteria;Terrabacteria group;Actinomycetota;Actinomycetes;Mycobacteriales;Corynebacteriaceae;Corynebacterium;Corynebacterium ulcerans;Corynebacterium ulcerans 809
PH domain-containing protein [Corynebacterium ulcerans]	Corynebacterium ulcerans	337	337	0.96	3e-108	42.95	415	WP_095076270.1	Bacteria;Terrabacteria group;Actinomycetota;Actinomycetes;Mycobacteriales;Corynebacteriaceae;Corynebacterium;Corynebacterium ulcerans
PH domain-containing protein [Corynebacterium ulcerans]	Corynebacterium ulcerans	337	337	0.96	3e-108	42.95	415	WP_101507261.1	Bacteria;Terrabacteria group;Actinomycetota;Actinomycetes;Mycobacteriales;Corynebacteriaceae;Corynebacterium;Corynebacterium ulcerans
PH domain-containing protein [Corynebacterium ulcerans]	Corynebacterium ulcerans	337	337	0.96	3e-108	42.95	415	WP_052096438.1	Bacteria;Terrabacteria group;Actinomycetota;Actinomycetes;Mycobacteriales;Corynebacteriaceae;Corynebacterium;Corynebacterium ulcerans
PH domain-containing protein [Corynebacterium sp. BL-R-1]	Corynebacterium sp. BL-R-1	339	339	0.97	3e-108	38.7	461	WP_239307070.1	Bacteria;Terrabacteria group;Actinomycetota;Actinomycetes;Mycobacteriales;Corynebacteriaceae;Corynebacterium;unclassified Corynebacterium;Corynebacterium sp. BL-R-1
PH domain-containing protein [Corynebacterium variabile]	Corynebacterium variabile	339	339	0.97	3e-108	39.66	465	WP_041629763.1	Bacteria;Terrabacteria group;Actinomycetota;Actinomycetes;Mycobacteriales;Corynebacteriaceae;Corynebacterium;Corynebacterium variabile
PH domain-containing protein [Corynebacterium sp. CCUG 65737]	Corynebacterium sp. CCUG 65737	338	338	0.97	3e-108	40.73	451	WP_256018194.1	Bacteria;Terrabacteria group;Actinomycetota;Actinomycetes;Mycobacteriales;Corynebacteriaceae;Corynebacterium;unclassified Corynebacterium;Corynebacterium sp. CCUG 65737
PH domain-containing protein [Corynebacterium pygosceleis]	Corynebacterium pygosceleis	340	340	0.96	3e-108	43.63	494	WP_248085857.1	Bacteria;Terrabacteria group;Actinomycetota;Actinomycetes;Mycobacteriales;Corynebacteriaceae;Corynebacterium;Corynebacterium pygosceleis
TPA: PH domain-containing protein [Corynebacterium variabile]	Corynebacterium variabile	339	339	0.97	4e-108	39.83	465	HJG45605.1	Bacteria;Terrabacteria group;Actinomycetota;Actinomycetes;Mycobacteriales;Corynebacteriaceae;Corynebacterium;Corynebacterium variabile
PH domain-containing protein [Corynebacterium ulcerans]	Corynebacterium ulcerans	337	337	0.96	4e-108	42.73	415	WP_102241275.1	Bacteria;Terrabacteria group;Actinomycetota;Actinomycetes;Mycobacteriales;Corynebacteriaceae;Corynebacterium;Corynebacterium ulcerans
PH domain-containing protein [Corynebacterium sp. ACRQP]	Corynebacterium sp. ACRQP	338	338	0.97	4e-108	38.7	452	WP_255713967.1	Bacteria;Terrabacteria group;Actinomycetota;Actinomycetes;Mycobacteriales;Corynebacteriaceae;Corynebacterium;unclassified Corynebacterium;Corynebacterium sp. ACRQP
PH domain-containing protein [Corynebacterium tuscaniense]	Corynebacterium tuscaniense	339	339	0.95	4e-108	42.51	467	WP_150387070.1	Bacteria;Terrabacteria group;Actinomycetota;Actinomycetes;Mycobacteriales;Corynebacteriaceae;Corynebacterium;Corynebacterium tuscaniense
PH domain-containing protein [Corynebacterium pseudodiphtheriticum]	Corynebacterium pseudodiphtheriticum	341	341	0.98	5e-108	39.84	526	WP_126849917.1	Bacteria;Terrabacteria group;Actinomycetota;Actinomycetes;Mycobacteriales;Corynebacteriaceae;Corynebacterium;Corynebacterium pseudodiphtheriticum
PH domain-containing protein [Corynebacterium pseudodiphtheriticum]	Corynebacterium pseudodiphtheriticum	340	340	0.98	6e-108	39.36	526	WP_051619205.1	Bacteria;Terrabacteria group;Actinomycetota;Actinomycetes;Mycobacteriales;Corynebacteriaceae;Corynebacterium;Corynebacterium pseudodiphtheriticum
PH domain-containing protein [Corynebacterium ulcerans]	Corynebacterium ulcerans	337	337	0.96	6e-108	42.95	415	WP_101515744.1	Bacteria;Terrabacteria group;Actinomycetota;Actinomycetes;Mycobacteriales;Corynebacteriaceae;Corynebacterium;Corynebacterium ulcerans
PH domain-containing protein [Corynebacterium aurimucosum]	Corynebacterium aurimucosum	337	337	0.91	7e-108	45.52	424	WP_227486152.1	Bacteria;Terrabacteria group;Actinomycetota;Actinomycetes;Mycobacteriales;Corynebacteriaceae;Corynebacterium;Corynebacterium aurimucosum
PH domain-containing protein [Corynebacterium ulcerans]	Corynebacterium ulcerans	337	337	0.96	7e-108	42.95	415	WP_158185714.1	Bacteria;Terrabacteria group;Actinomycetota;Actinomycetes;Mycobacteriales;Corynebacteriaceae;Corynebacterium;Corynebacterium ulcerans
PH domain-containing protein [Corynebacterium sp. HMSC05H05]	Corynebacterium sp. HMSC05H05	338	338	0.97	8e-108	38.48	464	WP_246815271.1	Bacteria;Terrabacteria group;Actinomycetota;Actinomycetes;Mycobacteriales;Corynebacteriaceae;Corynebacterium;unclassified Corynebacterium;Corynebacterium sp. HMSC05H05
Hypothetical protein Cul210932_0510 [Corynebacterium ulcerans]	Corynebacterium ulcerans	337	337	0.96	8e-108	42.95	425	AIT88474.1	Bacteria;Terrabacteria group;Actinomycetota;Actinomycetes;Mycobacteriales;Corynebacteriaceae;Corynebacterium;Corynebacterium ulcerans
PH domain-containing protein [Corynebacterium ulcerans]	Corynebacterium ulcerans	337	337	0.96	8e-108	42.95	415	WP_048517441.1	Bacteria;Terrabacteria group;Actinomycetota;Actinomycetes;Mycobacteriales;Corynebacteriaceae;Corynebacterium;Corynebacterium ulcerans
PH domain-containing protein [Corynebacterium pseudodiphtheriticum]	Corynebacterium pseudodiphtheriticum	340	340	0.98	1e-107	39.76	526	WP_239261099.1	Bacteria;Terrabacteria group;Actinomycetota;Actinomycetes;Mycobacteriales;Corynebacteriaceae;Corynebacterium;Corynebacterium pseudodiphtheriticum
PH domain-containing protein [Corynebacterium afermentans]	Corynebacterium afermentans	338	338	0.97	1e-107	38.48	467	WP_082855724.1	Bacteria;Terrabacteria group;Actinomycetota;Actinomycetes;Mycobacteriales;Corynebacteriaceae;Corynebacterium;Corynebacterium afermentans
Bacterial membrane flanked domain [Corynebacterium ulcerans]	Corynebacterium ulcerans	337	337	0.96	1e-107	42.95	434	SQG57700.1	Bacteria;Terrabacteria group;Actinomycetota;Actinomycetes;Mycobacteriales;Corynebacteriaceae;Corynebacterium;Corynebacterium ulcerans
PH domain-containing protein [Corynebacterium ulcerans]	Corynebacterium ulcerans	336	336	0.96	1e-107	42.08	415	WP_031270045.1	Bacteria;Terrabacteria group;Actinomycetota;Actinomycetes;Mycobacteriales;Corynebacteriaceae;Corynebacterium;Corynebacterium ulcerans
membrane protein [Corynebacterium ulcerans]	Corynebacterium ulcerans	337	337	0.97	1e-107	41.77	434	BDV25338.1	Bacteria;Terrabacteria group;Actinomycetota;Actinomycetes;Mycobacteriales;Corynebacteriaceae;Corynebacterium;Corynebacterium ulcerans
PH domain-containing protein [Corynebacterium meridianum]	Corynebacterium meridianum	337	337	0.91	1e-107	43.48	461	WP_282452347.1	Bacteria;Terrabacteria group;Actinomycetota;Actinomycetes;Mycobacteriales;Corynebacteriaceae;Corynebacterium;Corynebacterium meridianum
PH domain-containing protein [Corynebacterium sp. p3-SID1194]	Corynebacterium sp. p3-SID1194	338	338	0.97	2e-107	40.34	469	WP_259901178.1	Bacteria;Terrabacteria group;Actinomycetota;Actinomycetes;Mycobacteriales;Corynebacteriaceae;Corynebacterium;unclassified Corynebacterium;Corynebacterium sp. p3-SID1194
PH domain-containing protein [Corynebacterium tuscaniense]	Corynebacterium tuscaniense	337	337	0.95	2e-107	42.29	448	WP_084576716.1	Bacteria;Terrabacteria group;Actinomycetota;Actinomycetes;Mycobacteriales;Corynebacteriaceae;Corynebacterium;Corynebacterium tuscaniense
PH domain-containing protein [Corynebacterium ulcerans]	Corynebacterium ulcerans	335	335	0.96	2e-107	42.73	415	WP_197906232.1	Bacteria;Terrabacteria group;Actinomycetota;Actinomycetes;Mycobacteriales;Corynebacteriaceae;Corynebacterium;Corynebacterium ulcerans
PH domain-containing protein [Corynebacterium afermentans]	Corynebacterium afermentans	337	337	0.98	2e-107	38.17	461	MCG7273519.1	Bacteria;Terrabacteria group;Actinomycetota;Actinomycetes;Mycobacteriales;Corynebacteriaceae;Corynebacterium;Corynebacterium afermentans
PH domain-containing protein [Corynebacterium aurimucosum]	Corynebacterium aurimucosum	336	336	0.91	2e-107	45.75	425	WP_230310848.1	Bacteria;Terrabacteria group;Actinomycetota;Actinomycetes;Mycobacteriales;Corynebacteriaceae;Corynebacterium;Corynebacterium aurimucosum
PH domain-containing protein [Corynebacterium aurimucosum]	Corynebacterium aurimucosum	335	335	0.92	3e-107	45.48	432	WP_230307884.1	Bacteria;Terrabacteria group;Actinomycetota;Actinomycetes;Mycobacteriales;Corynebacteriaceae;Corynebacterium;Corynebacterium aurimucosum
PH domain-containing protein [Corynebacterium afermentans]	Corynebacterium afermentans	337	337	0.97	3e-107	38.7	467	MCG7290754.1	Bacteria;Terrabacteria group;Actinomycetota;Actinomycetes;Mycobacteriales;Corynebacteriaceae;Corynebacterium;Corynebacterium afermentans
PH domain-containing protein [Corynebacterium haemomassiliense]	Corynebacterium haemomassiliense	336	336	0.97	3e-107	38.48	452	WP_181890055.1	Bacteria;Terrabacteria group;Actinomycetota;Actinomycetes;Mycobacteriales;Corynebacteriaceae;Corynebacterium;Corynebacterium haemomassiliense
PH domain-containing protein [Corynebacterium ulcerans]	Corynebacterium ulcerans	335	335	0.96	4e-107	42.08	415	WP_054467596.1	Bacteria;Terrabacteria group;Actinomycetota;Actinomycetes;Mycobacteriales;Corynebacteriaceae;Corynebacterium;Corynebacterium ulcerans
PH domain-containing protein [Corynebacterium aurimucosum]	Corynebacterium aurimucosum	335	335	0.92	4e-107	45.02	432	WP_227485759.1	Bacteria;Terrabacteria group;Actinomycetota;Actinomycetes;Mycobacteriales;Corynebacteriaceae;Corynebacterium;Corynebacterium aurimucosum
PH domain-containing protein [Corynebacterium aurimucosum]	Corynebacterium aurimucosum	335	335	0.91	4e-107	45.52	424	WP_275435148.1	Bacteria;Terrabacteria group;Actinomycetota;Actinomycetes;Mycobacteriales;Corynebacteriaceae;Corynebacterium;Corynebacterium aurimucosum
PH domain-containing protein [Corynebacterium afermentans]	Corynebacterium afermentans	336	336	0.98	5e-107	37.95	467	MCG7297280.1	Bacteria;Terrabacteria group;Actinomycetota;Actinomycetes;Mycobacteriales;Corynebacteriaceae;Corynebacterium;Corynebacterium afermentans
PH domain-containing protein [Corynebacterium sp. TA-R-1]	Corynebacterium sp. TA-R-1	335	335	0.98	6e-107	40.13	453	MCP1387779.1	Bacteria;Terrabacteria group;Actinomycetota;Actinomycetes;Mycobacteriales;Corynebacteriaceae;Corynebacterium;unclassified Corynebacterium;Corynebacterium sp. TA-R-1
PH domain-containing protein [Corynebacterium wankanglinii]	Corynebacterium wankanglinii	335	335	0.99	6e-107	38.19	452	WP_181194094.1	Bacteria;Terrabacteria group;Actinomycetota;Actinomycetes;Mycobacteriales;Corynebacteriaceae;Corynebacterium;Corynebacterium wankanglinii
PH domain-containing protein [Corynebacterium pseudodiphtheriticum]	Corynebacterium pseudodiphtheriticum	338	338	0.98	6e-107	39.36	526	WP_126856374.1	Bacteria;Terrabacteria group;Actinomycetota;Actinomycetes;Mycobacteriales;Corynebacteriaceae;Corynebacterium;Corynebacterium pseudodiphtheriticum
PH domain-containing protein [Corynebacterium ulcerans]	Corynebacterium ulcerans	334	334	0.96	8e-107	41.65	415	WP_046693600.1	Bacteria;Terrabacteria group;Actinomycetota;Actinomycetes;Mycobacteriales;Corynebacteriaceae;Corynebacterium;Corynebacterium ulcerans
PH domain-containing protein [Corynebacterium meridianum]	Corynebacterium meridianum	335	335	0.89	8e-107	43.49	454	WP_232958331.1	Bacteria;Terrabacteria group;Actinomycetota;Actinomycetes;Mycobacteriales;Corynebacteriaceae;Corynebacterium;Corynebacterium meridianum
PH domain-containing protein [Corynebacterium pseudodiphtheriticum]	Corynebacterium pseudodiphtheriticum	338	338	0.98	9e-107	39.64	526	WP_272697763.1	Bacteria;Terrabacteria group;Actinomycetota;Actinomycetes;Mycobacteriales;Corynebacteriaceae;Corynebacterium;Corynebacterium pseudodiphtheriticum
PH domain-containing protein [unclassified Corynebacterium]	unclassified Corynebacterium	335	335	0.97	1e-106	38.26	452	WP_255711362.1	Bacteria;Terrabacteria group;Actinomycetota;Actinomycetes;Mycobacteriales;Corynebacteriaceae;Corynebacterium;unclassified Corynebacterium
PH domain-containing protein [Corynebacterium sp. ACRPZ]	Corynebacterium sp. ACRPZ	335	335	0.97	1e-106	38.26	461	MCG7288861.1	Bacteria;Terrabacteria group;Actinomycetota;Actinomycetes;Mycobacteriales;Corynebacteriaceae;Corynebacterium;unclassified Corynebacterium;Corynebacterium sp. ACRPZ
PH domain-containing protein [Corynebacterium ulcerans]	Corynebacterium ulcerans	333	333	0.96	1e-106	42.73	415	WP_014836022.1	Bacteria;Terrabacteria group;Actinomycetota;Actinomycetes;Mycobacteriales;Corynebacteriaceae;Corynebacterium;Corynebacterium ulcerans
PH domain-containing protein [Corynebacterium genitalium]	Corynebacterium genitalium	335	335	0.97	1e-106	38.26	467	WP_126857653.1	Bacteria;Terrabacteria group;Actinomycetota;Actinomycetes;Mycobacteriales;Corynebacteriaceae;Corynebacterium;Corynebacterium genitalium
PH domain-containing protein [Corynebacterium lehmanniae]	Corynebacterium lehmanniae	335	335	0.97	1e-106	38.26	452	WP_274707525.1	Bacteria;Terrabacteria group;Actinomycetota;Actinomycetes;Mycobacteriales;Corynebacteriaceae;Corynebacterium;Corynebacterium lehmanniae
membrane protein [Corynebacterium ulcerans]	Corynebacterium ulcerans	334	334	0.96	1e-106	42.73	434	BBJ71455.1	Bacteria;Terrabacteria group;Actinomycetota;Actinomycetes;Mycobacteriales;Corynebacteriaceae;Corynebacterium;Corynebacterium ulcerans
PH domain-containing protein [Corynebacterium sp. TAE3-ERU12]	Corynebacterium sp. TAE3-ERU12	333	333	0.82	2e-106	43.83	408	WP_255549452.1	Bacteria;Terrabacteria group;Actinomycetota;Actinomycetes;Mycobacteriales;Corynebacteriaceae;Corynebacterium;unclassified Corynebacterium;Corynebacterium sp. TAE3-ERU12
PH domain-containing protein [Corynebacterium godavarianum]	Corynebacterium godavarianum	335	335	0.98	2e-106	39.57	469	WP_244288083.1	Bacteria;Terrabacteria group;Actinomycetota;Actinomycetes;Mycobacteriales;Corynebacteriaceae;Corynebacterium;Corynebacterium godavarianum
PH domain-containing protein [Corynebacterium marambiense]	Corynebacterium marambiense	334	334	0.87	2e-106	42.62	442	MBI8999391.1	Bacteria;Terrabacteria group;Actinomycetota;Actinomycetes;Mycobacteriales;Corynebacteriaceae;Corynebacterium;Corynebacterium marambiense
PH domain-containing protein [Corynebacterium propinquum]	Corynebacterium propinquum	336	336	0.98	2e-106	39.36	519	WP_082150591.1	Bacteria;Terrabacteria group;Actinomycetota;Actinomycetes;Mycobacteriales;Corynebacteriaceae;Corynebacterium;Corynebacterium propinquum
PH domain-containing protein [Corynebacterium singulare]	Corynebacterium singulare	333	333	0.91	2e-106	45.68	431	WP_275435823.1	Bacteria;Terrabacteria group;Actinomycetota;Actinomycetes;Mycobacteriales;Corynebacteriaceae;Corynebacterium;Corynebacterium singulare
PH domain-containing protein [Corynebacterium]	Corynebacterium	334	334	0.97	2e-106	38.26	467	WP_051106266.1	Bacteria;Terrabacteria group;Actinomycetota;Actinomycetes;Mycobacteriales;Corynebacteriaceae;Corynebacterium
PH domain-containing protein [Corynebacterium mucifaciens]	Corynebacterium mucifaciens	334	334	0.97	2e-106	38.7	453	WP_168684865.1	Bacteria;Terrabacteria group;Actinomycetota;Actinomycetes;Mycobacteriales;Corynebacteriaceae;Corynebacterium;Corynebacterium mucifaciens
PH domain-containing protein [Corynebacterium]	Corynebacterium	335	335	0.98	2e-106	40.04	475	WP_095277730.1	Bacteria;Terrabacteria group;Actinomycetota;Actinomycetes;Mycobacteriales;Corynebacteriaceae;Corynebacterium
PH domain-containing protein [Corynebacterium sp. NML180780]	Corynebacterium sp. NML180780	335	335	0.98	2e-106	40.04	475	WP_144716771.1	Bacteria;Terrabacteria group;Actinomycetota;Actinomycetes;Mycobacteriales;Corynebacteriaceae;Corynebacterium;unclassified Corynebacterium;Corynebacterium sp. NML180780
PH domain-containing protein [Corynebacterium hesseae]	Corynebacterium hesseae	333	333	0.92	3e-106	45.02	432	WP_274717072.1	Bacteria;Terrabacteria group;Actinomycetota;Actinomycetes;Mycobacteriales;Corynebacteriaceae;Corynebacterium;Corynebacterium hesseae
PH domain-containing protein [Corynebacterium imitans]	Corynebacterium imitans	333	333	0.97	3e-106	40.43	450	MCG7279143.1	Bacteria;Terrabacteria group;Actinomycetota;Actinomycetes;Mycobacteriales;Corynebacteriaceae;Corynebacterium;Corynebacterium imitans
PH domain-containing protein [Corynebacterium sp. zg912]	Corynebacterium sp. zg912	334	334	0.97	4e-106	39.57	462	WP_181191519.1	Bacteria;Terrabacteria group;Actinomycetota;Actinomycetes;Mycobacteriales;Corynebacteriaceae;Corynebacterium;unclassified Corynebacterium;Corynebacterium sp. zg912
PH domain-containing protein [Corynebacterium wankanglinii]	Corynebacterium wankanglinii	333	333	0.97	5e-106	39.57	459	WP_235961696.1	Bacteria;Terrabacteria group;Actinomycetota;Actinomycetes;Mycobacteriales;Corynebacteriaceae;Corynebacterium;Corynebacterium wankanglinii
PH domain-containing protein [Corynebacterium sp. HMSC034A01]	Corynebacterium sp. HMSC034A01	333	333	0.97	8e-106	38.04	461	WP_246825490.1	Bacteria;Terrabacteria group;Actinomycetota;Actinomycetes;Mycobacteriales;Corynebacteriaceae;Corynebacterium;unclassified Corynebacterium;Corynebacterium sp. HMSC034A01
PH domain-containing protein [unclassified Corynebacterium]	unclassified Corynebacterium	335	335	0.98	8e-106	39.17	526	WP_023019041.1	Bacteria;Terrabacteria group;Actinomycetota;Actinomycetes;Mycobacteriales;Corynebacteriaceae;Corynebacterium;unclassified Corynebacterium
PH domain-containing protein [Corynebacterium sp. HMSC074A01]	Corynebacterium sp. HMSC074A01	332	332	0.97	8e-106	40	449	WP_070790206.1	Bacteria;Terrabacteria group;Actinomycetota;Actinomycetes;Mycobacteriales;Corynebacteriaceae;Corynebacterium;unclassified Corynebacterium;Corynebacterium sp. HMSC074A01
PH domain-containing protein [Corynebacterium urinipleomorphum]	Corynebacterium urinipleomorphum	333	333	0.96	9e-106	40.09	460	WP_087117225.1	Bacteria;Terrabacteria group;Actinomycetota;Actinomycetes;Mycobacteriales;Corynebacteriaceae;Corynebacterium;Corynebacterium urinipleomorphum
hypothetical protein HMPREF2791_08375 [Corynebacterium sp. HMSC034A01]	Corynebacterium sp. HMSC034A01	332	332	0.97	9e-106	38.04	452	OHR21229.1	Bacteria;Terrabacteria group;Actinomycetota;Actinomycetes;Mycobacteriales;Corynebacteriaceae;Corynebacterium;unclassified Corynebacterium;Corynebacterium sp. HMSC034A01
PH domain-containing protein [Corynebacterium imitans]	Corynebacterium imitans	332	332	0.97	1e-105	40.65	450	WP_038588602.1	Bacteria;Terrabacteria group;Actinomycetota;Actinomycetes;Mycobacteriales;Corynebacteriaceae;Corynebacterium;Corynebacterium imitans
PH domain-containing protein [Corynebacterium ureicelerivorans]	Corynebacterium ureicelerivorans	332	332	0.97	1e-105	38.74	462	WP_273409004.1	Bacteria;Terrabacteria group;Actinomycetota;Actinomycetes;Mycobacteriales;Corynebacteriaceae;Corynebacterium;Corynebacterium ureicelerivorans
hypothetical protein HMPREF3104_01195 [Corynebacterium sp. HMSC30G07]	Corynebacterium sp. HMSC30G07	333	333	0.98	1e-105	38.69	483	OFT77773.1	Bacteria;Terrabacteria group;Actinomycetota;Actinomycetes;Mycobacteriales;Corynebacteriaceae;Corynebacterium;unclassified Corynebacterium;Corynebacterium sp. HMSC30G07
PH domain-containing protein [Corynebacterium sp. HMSC30G07]	Corynebacterium sp. HMSC30G07	333	333	0.99	2e-105	38.53	500	WP_141738073.1	Bacteria;Terrabacteria group;Actinomycetota;Actinomycetes;Mycobacteriales;Corynebacteriaceae;Corynebacterium;unclassified Corynebacterium;Corynebacterium sp. HMSC30G07
PH domain-containing protein [Corynebacterium meridianum]	Corynebacterium meridianum	332	332	0.87	2e-105	44.02	443	MBI8989479.1	Bacteria;Terrabacteria group;Actinomycetota;Actinomycetes;Mycobacteriales;Corynebacteriaceae;Corynebacterium;Corynebacterium meridianum
PH domain-containing protein [Corynebacterium renale]	Corynebacterium renale	332	332	0.97	2e-105	41.16	478	WP_231913471.1	Bacteria;Terrabacteria group;Actinomycetota;Actinomycetes;Mycobacteriales;Corynebacteriaceae;Corynebacterium;Corynebacterium renale
PH domain-containing protein [Corynebacterium riegelii]	Corynebacterium riegelii	333	333	0.99	2e-105	38.53	494	WP_101733887.1	Bacteria;Terrabacteria group;Actinomycetota;Actinomycetes;Mycobacteriales;Corynebacteriaceae;Corynebacterium;Corynebacterium riegelii
PH domain-containing protein [Corynebacterium riegelii]	Corynebacterium riegelii	333	333	0.99	3e-105	38.32	492	WP_157045325.1	Bacteria;Terrabacteria group;Actinomycetota;Actinomycetes;Mycobacteriales;Corynebacteriaceae;Corynebacterium;Corynebacterium riegelii
PH domain-containing protein [Corynebacterium pyruviciproducens]	Corynebacterium pyruviciproducens	330	330	0.97	3e-105	40.22	439	WP_016458874.1	Bacteria;Terrabacteria group;Actinomycetota;Actinomycetes;Mycobacteriales;Corynebacteriaceae;Corynebacterium;Corynebacterium pyruviciproducens
PH domain-containing protein [Corynebacterium riegelii]	Corynebacterium riegelii	332	332	0.99	3e-105	38.72	492	WP_276909680.1	Bacteria;Terrabacteria group;Actinomycetota;Actinomycetes;Mycobacteriales;Corynebacteriaceae;Corynebacterium;Corynebacterium riegelii
PH domain-containing protein [Corynebacterium sanguinis]	Corynebacterium sanguinis	331	331	0.97	8e-105	41.7	479	WP_144317388.1	Bacteria;Terrabacteria group;Actinomycetota;Actinomycetes;Mycobacteriales;Corynebacteriaceae;Corynebacterium;Corynebacterium sanguinis
hypothetical protein HMPREF2565_11020 [Corynebacterium sp. HMSC072A04]	Corynebacterium sp. HMSC072A04	330	330	0.9	1e-104	44.7	458	OFN34024.1	Bacteria;Terrabacteria group;Actinomycetota;Actinomycetes;Mycobacteriales;Corynebacteriaceae;Corynebacterium;unclassified Corynebacterium;Corynebacterium sp. HMSC072A04
PH domain-containing protein [Corynebacterium sanguinis]	Corynebacterium sanguinis	330	330	0.97	1e-104	41.56	479	WP_259854451.1	Bacteria;Terrabacteria group;Actinomycetota;Actinomycetes;Mycobacteriales;Corynebacteriaceae;Corynebacterium;Corynebacterium sanguinis
PH domain-containing protein [Corynebacterium glucuronolyticum]	Corynebacterium glucuronolyticum	329	329	0.96	1e-104	40.79	439	MCI6207346.1	Bacteria;Terrabacteria group;Actinomycetota;Actinomycetes;Mycobacteriales;Corynebacteriaceae;Corynebacterium;Corynebacterium glucuronolyticum
PH domain-containing protein [Corynebacterium sanguinis]	Corynebacterium sanguinis	330	330	0.97	1e-104	41.48	479	WP_259807146.1	Bacteria;Terrabacteria group;Actinomycetota;Actinomycetes;Mycobacteriales;Corynebacteriaceae;Corynebacterium;Corynebacterium sanguinis
PH domain-containing protein [Corynebacterium pyruviciproducens]	Corynebacterium pyruviciproducens	329	329	0.97	1e-104	40	439	WP_101677809.1	Bacteria;Terrabacteria group;Actinomycetota;Actinomycetes;Mycobacteriales;Corynebacteriaceae;Corynebacterium;Corynebacterium pyruviciproducens
PH domain-containing protein [Corynebacterium riegelii]	Corynebacterium riegelii	331	331	0.99	2e-104	38.9	497	WP_277100282.1	Bacteria;Terrabacteria group;Actinomycetota;Actinomycetes;Mycobacteriales;Corynebacteriaceae;Corynebacterium;Corynebacterium riegelii
PH domain-containing protein [Corynebacterium sanguinis]	Corynebacterium sanguinis	330	330	0.97	2e-104	41.48	479	WP_136650851.1	Bacteria;Terrabacteria group;Actinomycetota;Actinomycetes;Mycobacteriales;Corynebacteriaceae;Corynebacterium;Corynebacterium sanguinis
PH domain-containing protein [Corynebacterium glucuronolyticum]	Corynebacterium glucuronolyticum	328	328	0.96	2e-104	40.53	439	WP_084036662.1	Bacteria;Terrabacteria group;Actinomycetota;Actinomycetes;Mycobacteriales;Corynebacteriaceae;Corynebacterium;Corynebacterium glucuronolyticum
hypothetical protein HMPREF3009_05180 [Corynebacterium sp. HMSC034H07]	Corynebacterium sp. HMSC034H07	329	329	0.9	2e-104	44.7	458	OFO96817.1	Bacteria;Terrabacteria group;Actinomycetota;Actinomycetes;Mycobacteriales;Corynebacteriaceae;Corynebacterium;unclassified Corynebacterium;Corynebacterium sp. HMSC034H07
PH domain-containing protein [Corynebacterium endometrii]	Corynebacterium endometrii	329	329	0.87	2e-104	41.3	452	WP_136142101.1	Bacteria;Terrabacteria group;Actinomycetota;Actinomycetes;Mycobacteriales;Corynebacteriaceae;Corynebacterium;Corynebacterium endometrii
PH domain-containing protein [Corynebacterium mucifaciens]	Corynebacterium mucifaciens	328	328	0.97	4e-104	38.48	462	MCT1370509.1	Bacteria;Terrabacteria group;Actinomycetota;Actinomycetes;Mycobacteriales;Corynebacteriaceae;Corynebacterium;Corynebacterium mucifaciens
PH domain-containing protein [Corynebacterium pyruviciproducens]	Corynebacterium pyruviciproducens	328	328	0.97	5e-104	40	439	WP_276922184.1	Bacteria;Terrabacteria group;Actinomycetota;Actinomycetes;Mycobacteriales;Corynebacteriaceae;Corynebacterium;Corynebacterium pyruviciproducens
PH domain-containing protein [Corynebacterium sanguinis]	Corynebacterium sanguinis	329	329	0.97	5e-104	41.27	479	WP_144772367.1	Bacteria;Terrabacteria group;Actinomycetota;Actinomycetes;Mycobacteriales;Corynebacteriaceae;Corynebacterium;Corynebacterium sanguinis
PH domain-containing protein [Corynebacterium sp. CNCTC7651]	Corynebacterium sp. CNCTC7651	327	327	0.98	7e-104	40.34	448	WP_234948269.1	Bacteria;Terrabacteria group;Actinomycetota;Actinomycetes;Mycobacteriales;Corynebacteriaceae;Corynebacterium;unclassified Corynebacterium;Corynebacterium sp. CNCTC7651
hypothetical protein HMPREF2526_03970 [Corynebacterium sp. HMSC070E08]	Corynebacterium sp. HMSC070E08	328	328	0.9	7e-104	44.7	458	OFN74422.1	Bacteria;Terrabacteria group;Actinomycetota;Actinomycetes;Mycobacteriales;Corynebacteriaceae;Corynebacterium;unclassified Corynebacterium;Corynebacterium sp. HMSC070E08
PH domain-containing protein [Corynebacterium jeddahense]	Corynebacterium jeddahense	328	328	0.97	7e-104	38.48	457	WP_042407169.1	Bacteria;Terrabacteria group;Actinomycetota;Actinomycetes;Mycobacteriales;Corynebacteriaceae;Corynebacterium;Corynebacterium jeddahense
PH domain-containing protein [Corynebacterium meitnerae]	Corynebacterium meitnerae	327	327	0.93	8e-104	42.15	433	WP_274708496.1	Bacteria;Terrabacteria group;Actinomycetota;Actinomycetes;Mycobacteriales;Corynebacteriaceae;Corynebacterium;Corynebacterium meitnerae
hypothetical protein HMPREF2806_09295 [Corynebacterium sp. HMSC076G08]	Corynebacterium sp. HMSC076G08	327	327	0.9	1e-103	44.47	458	OFK67142.1	Bacteria;Terrabacteria group;Actinomycetota;Actinomycetes;Mycobacteriales;Corynebacteriaceae;Corynebacterium;unclassified Corynebacterium;Corynebacterium sp. HMSC076G08
PH domain-containing protein [Corynebacterium lujinxingii]	Corynebacterium lujinxingii	326	326	0.88	1e-103	41.77	415	WP_231699267.1	Bacteria;Terrabacteria group;Actinomycetota;Actinomycetes;Mycobacteriales;Corynebacteriaceae;Corynebacterium;Corynebacterium lujinxingii
hypothetical protein HMPREF2932_11385 [Corynebacterium sp. HMSC074H12]	Corynebacterium sp. HMSC074H12	327	327	0.9	2e-103	44.24	458	OFQ55135.1	Bacteria;Terrabacteria group;Actinomycetota;Actinomycetes;Mycobacteriales;Corynebacteriaceae;Corynebacterium;unclassified Corynebacterium;Corynebacterium sp. HMSC074H12
TPA: PH domain-containing protein [Candidatus Corynebacterium faecigallinarum]	Candidatus Corynebacterium faecigallinarum	327	327	0.86	2e-103	42.95	474	HJC86206.1	Bacteria;Terrabacteria group;Actinomycetota;Actinomycetes;Mycobacteriales;Corynebacteriaceae;Corynebacterium;Candidatus Corynebacterium faecigallinarum
PH domain-containing protein [Corynebacterium aquatimens]	Corynebacterium aquatimens	325	325	0.94	2e-103	40	428	WP_231375978.1	Bacteria;Terrabacteria group;Actinomycetota;Actinomycetes;Mycobacteriales;Corynebacteriaceae;Corynebacterium;Corynebacterium aquatimens
PH domain-containing protein [Corynebacterium sanguinis]	Corynebacterium sanguinis	327	327	0.98	2e-103	41.38	479	WP_259787730.1	Bacteria;Terrabacteria group;Actinomycetota;Actinomycetes;Mycobacteriales;Corynebacteriaceae;Corynebacterium;Corynebacterium sanguinis
PH domain-containing protein [Corynebacterium riegelii]	Corynebacterium riegelii	328	328	0.99	3e-103	38.3	500	WP_201822859.1	Bacteria;Terrabacteria group;Actinomycetota;Actinomycetes;Mycobacteriales;Corynebacteriaceae;Corynebacterium;Corynebacterium riegelii
PH domain-containing protein [Corynebacterium sp. HMSC29G08]	Corynebacterium sp. HMSC29G08	328	328	0.99	3e-103	38.56	497	WP_141737404.1	Bacteria;Terrabacteria group;Actinomycetota;Actinomycetes;Mycobacteriales;Corynebacteriaceae;Corynebacterium;unclassified Corynebacterium;Corynebacterium sp. HMSC29G08
PH domain-containing protein [Corynebacterium pygosceleis]	Corynebacterium pygosceleis	327	327	0.94	3e-103	43.39	464	WP_234039730.1	Bacteria;Terrabacteria group;Actinomycetota;Actinomycetes;Mycobacteriales;Corynebacteriaceae;Corynebacterium;Corynebacterium pygosceleis
PH domain-containing protein [Corynebacterium sanguinis]	Corynebacterium sanguinis	326	326	0.97	5e-103	41.13	479	WP_259898218.1	Bacteria;Terrabacteria group;Actinomycetota;Actinomycetes;Mycobacteriales;Corynebacteriaceae;Corynebacterium;Corynebacterium sanguinis
hypothetical protein HMPREF3044_07515 [Corynebacterium sp. HMSC073D01]	Corynebacterium sp. HMSC073D01	325	325	0.96	6e-103	40.31	435	OFO49636.1	Bacteria;Terrabacteria group;Actinomycetota;Actinomycetes;Mycobacteriales;Corynebacteriaceae;Corynebacterium;unclassified Corynebacterium;Corynebacterium sp. HMSC073D01
PH domain-containing protein [Corynebacterium sp. HMSC073D01]	Corynebacterium sp. HMSC073D01	325	325	0.96	7e-103	40.31	439	WP_070740477.1	Bacteria;Terrabacteria group;Actinomycetota;Actinomycetes;Mycobacteriales;Corynebacteriaceae;Corynebacterium;unclassified Corynebacterium;Corynebacterium sp. HMSC073D01
putative membrane protein [Corynebacterium variabile DSM 44702]	Corynebacterium variabile DSM 44702	325	325	0.94	8e-103	39.47	448	AEK35762.1	Bacteria;Terrabacteria group;Actinomycetota;Actinomycetes;Mycobacteriales;Corynebacteriaceae;Corynebacterium;Corynebacterium variabile;Corynebacterium variabile DSM 44702
TPA: PH domain-containing protein [Candidatus Corynebacterium avicola]	Candidatus Corynebacterium avicola	325	325	0.93	9e-103	39.96	466	HIW92842.1	Bacteria;Terrabacteria group;Actinomycetota;Actinomycetes;Mycobacteriales;Corynebacteriaceae;Corynebacterium;Candidatus Corynebacterium avicola
PH domain-containing protein [Corynebacterium phoceense]	Corynebacterium phoceense	324	324	0.86	1e-102	44.04	428	WP_276538430.1	Bacteria;Terrabacteria group;Actinomycetota;Actinomycetes;Mycobacteriales;Corynebacteriaceae;Corynebacterium;Corynebacterium phoceense
PH domain-containing protein [Corynebacterium pygosceleis]	Corynebacterium pygosceleis	324	324	0.92	2e-102	43.5	456	WP_282441220.1	Bacteria;Terrabacteria group;Actinomycetota;Actinomycetes;Mycobacteriales;Corynebacteriaceae;Corynebacterium;Corynebacterium pygosceleis
PH domain-containing protein [Corynebacterium fournieri]	Corynebacterium fournieri	324	324	0.99	2e-102	38.17	456	WP_230471813.1	Bacteria;Terrabacteria group;Actinomycetota;Actinomycetes;Mycobacteriales;Corynebacteriaceae;Corynebacterium;Corynebacterium fournieri
PH domain-containing protein [Corynebacterium sanguinis]	Corynebacterium sanguinis	324	324	0.98	3e-102	41.16	479	WP_144822726.1	Bacteria;Terrabacteria group;Actinomycetota;Actinomycetes;Mycobacteriales;Corynebacteriaceae;Corynebacterium;Corynebacterium sanguinis
PH domain-containing protein [Corynebacterium sanguinis]	Corynebacterium sanguinis	324	324	0.98	4e-102	41.16	479	WP_259792566.1	Bacteria;Terrabacteria group;Actinomycetota;Actinomycetes;Mycobacteriales;Corynebacteriaceae;Corynebacterium;Corynebacterium sanguinis
PH domain-containing protein [Corynebacterium frankenforstense]	Corynebacterium frankenforstense	325	325	0.97	7e-102	41.65	532	WP_075663322.1	Bacteria;Terrabacteria group;Actinomycetota;Actinomycetes;Mycobacteriales;Corynebacteriaceae;Corynebacterium;Corynebacterium frankenforstense
hypothetical protein HMPREF3048_09125 [Corynebacterium sp. HMSC075D04]	Corynebacterium sp. HMSC075D04	322	322	0.97	9e-102	38.1	453	OFO33962.1	Bacteria;Terrabacteria group;Actinomycetota;Actinomycetes;Mycobacteriales;Corynebacteriaceae;Corynebacterium;unclassified Corynebacterium;Corynebacterium sp. HMSC075D04
PH domain-containing protein [Corynebacterium sp. HMSC075D04]	Corynebacterium sp. HMSC075D04	322	322	0.97	1e-101	38.1	464	WP_141758898.1	Bacteria;Terrabacteria group;Actinomycetota;Actinomycetes;Mycobacteriales;Corynebacteriaceae;Corynebacterium;unclassified Corynebacterium;Corynebacterium sp. HMSC075D04
PH domain-containing protein [Corynebacterium sp. HMSC08F01]	Corynebacterium sp. HMSC08F01	322	322	0.97	2e-101	38.1	464	WP_141743310.1	Bacteria;Terrabacteria group;Actinomycetota;Actinomycetes;Mycobacteriales;Corynebacteriaceae;Corynebacterium;unclassified Corynebacterium;Corynebacterium sp. HMSC08F01
hypothetical protein CYJ45_04900 [Corynebacterium coyleae]	Corynebacterium coyleae	322	322	0.97	2e-101	38.1	453	PLA28287.1	Bacteria;Terrabacteria group;Actinomycetota;Actinomycetes;Mycobacteriales;Corynebacteriaceae;Corynebacterium;Corynebacterium coyleae
PH domain-containing protein [Corynebacterium coyleae]	Corynebacterium coyleae	322	322	0.97	2e-101	38.1	464	WP_145990238.1	Bacteria;Terrabacteria group;Actinomycetota;Actinomycetes;Mycobacteriales;Corynebacteriaceae;Corynebacterium;Corynebacterium coyleae
hypothetical protein CYJ46_00955 [Corynebacterium coyleae]	Corynebacterium coyleae	321	321	0.97	3e-101	37.98	452	PLA38932.1	Bacteria;Terrabacteria group;Actinomycetota;Actinomycetes;Mycobacteriales;Corynebacteriaceae;Corynebacterium;Corynebacterium coyleae
PH domain-containing protein [Corynebacterium sp. TA-R-1]	Corynebacterium sp. TA-R-1	320	320	0.95	5e-101	39.74	434	WP_256478150.1	Bacteria;Terrabacteria group;Actinomycetota;Actinomycetes;Mycobacteriales;Corynebacteriaceae;Corynebacterium;unclassified Corynebacterium;Corynebacterium sp. TA-R-1
PH domain-containing protein [Corynebacterium sp. HMSC04H06]	Corynebacterium sp. HMSC04H06	322	322	0.97	6e-101	40.45	496	WP_070769205.1	Bacteria;Terrabacteria group;Actinomycetota;Actinomycetes;Mycobacteriales;Corynebacteriaceae;Corynebacterium;unclassified Corynebacterium;Corynebacterium sp. HMSC04H06
PH domain-containing protein [Corynebacterium coyleae]	Corynebacterium coyleae	320	320	0.97	6e-101	37.98	463	WP_224213046.1	Bacteria;Terrabacteria group;Actinomycetota;Actinomycetes;Mycobacteriales;Corynebacteriaceae;Corynebacterium;Corynebacterium coyleae
PH domain-containing protein [Corynebacterium coyleae]	Corynebacterium coyleae	320	320	0.97	6e-101	37.98	463	WP_145990000.1	Bacteria;Terrabacteria group;Actinomycetota;Actinomycetes;Mycobacteriales;Corynebacteriaceae;Corynebacterium;Corynebacterium coyleae
PH domain-containing protein [Corynebacterium sanguinis]	Corynebacterium sanguinis	321	321	0.98	6e-101	40.95	479	WP_144779164.1	Bacteria;Terrabacteria group;Actinomycetota;Actinomycetes;Mycobacteriales;Corynebacteriaceae;Corynebacterium;Corynebacterium sanguinis
PH domain-containing protein [Corynebacterium sp. Marseille-P3884]	Corynebacterium sp. Marseille-P3884	320	320	0.96	1e-100	39.74	478	MBP3948539.1	Bacteria;Terrabacteria group;Actinomycetota;Actinomycetes;Mycobacteriales;Corynebacteriaceae;Corynebacterium;unclassified Corynebacterium;Corynebacterium sp. Marseille-P3884
PH domain-containing protein [Corynebacterium imitans]	Corynebacterium imitans	318	318	0.93	1e-100	40.36	431	WP_275433321.1	Bacteria;Terrabacteria group;Actinomycetota;Actinomycetes;Mycobacteriales;Corynebacteriaceae;Corynebacterium;Corynebacterium imitans
hypothetical protein HMPREF2690_08845 [Corynebacterium sp. HMSC034E11]	Corynebacterium sp. HMSC034E11	319	319	0.97	1e-100	37.77	452	OHO32915.1	Bacteria;Terrabacteria group;Actinomycetota;Actinomycetes;Mycobacteriales;Corynebacteriaceae;Corynebacterium;unclassified Corynebacterium;Corynebacterium sp. HMSC034E11
PH domain-containing protein [Corynebacterium appendicis]	Corynebacterium appendicis	319	319	0.96	2e-100	40.17	463	WP_259797831.1	Bacteria;Terrabacteria group;Actinomycetota;Actinomycetes;Mycobacteriales;Corynebacteriaceae;Corynebacterium;Corynebacterium appendicis
PH domain-containing protein [Corynebacterium hadale]	Corynebacterium hadale	319	319	0.96	2e-100	39.52	452	WP_275433088.1	Bacteria;Terrabacteria group;Actinomycetota;Actinomycetes;Mycobacteriales;Corynebacteriaceae;Corynebacterium;Corynebacterium hadale
PH domain-containing protein [Corynebacterium glucuronolyticum]	Corynebacterium glucuronolyticum	318	318	0.96	2e-100	40.22	438	WP_005390396.1	Bacteria;Terrabacteria group;Actinomycetota;Actinomycetes;Mycobacteriales;Corynebacteriaceae;Corynebacterium;Corynebacterium glucuronolyticum
PH domain-containing protein [Corynebacterium godavarianum]	Corynebacterium godavarianum	318	318	0.96	2e-100	38.91	445	WP_238397178.1	Bacteria;Terrabacteria group;Actinomycetota;Actinomycetes;Mycobacteriales;Corynebacteriaceae;Corynebacterium;Corynebacterium godavarianum
PH domain-containing protein [Corynebacterium sp. HMSC034E11]	Corynebacterium sp. HMSC034E11	319	319	0.97	2e-100	37.77	463	WP_141761230.1	Bacteria;Terrabacteria group;Actinomycetota;Actinomycetes;Mycobacteriales;Corynebacteriaceae;Corynebacterium;unclassified Corynebacterium;Corynebacterium sp. HMSC034E11
PH domain-containing protein [Corynebacterium glucuronolyticum]	Corynebacterium glucuronolyticum	318	318	0.96	2e-100	40.22	438	WP_005394978.1	Bacteria;Terrabacteria group;Actinomycetota;Actinomycetes;Mycobacteriales;Corynebacteriaceae;Corynebacterium;Corynebacterium glucuronolyticum
PH domain-containing protein [Corynebacterium hadale]	Corynebacterium hadale	318	318	0.96	2e-100	39.39	451	WP_275432823.1	Bacteria;Terrabacteria group;Actinomycetota;Actinomycetes;Mycobacteriales;Corynebacteriaceae;Corynebacterium;Corynebacterium hadale
PH domain-containing protein [Corynebacterium glucuronolyticum]	Corynebacterium glucuronolyticum	317	317	0.96	6e-100	39.87	447	QQU87936.1	Bacteria;Terrabacteria group;Actinomycetota;Actinomycetes;Mycobacteriales;Corynebacteriaceae;Corynebacterium;Corynebacterium glucuronolyticum
membrane protein [Corynebacterium diphtheriae]	Corynebacterium diphtheriae	317	317	0.97	6e-100	39.21	446	CAB0740228.1	Bacteria;Terrabacteria group;Actinomycetota;Actinomycetes;Mycobacteriales;Corynebacteriaceae;Corynebacterium;Corynebacterium diphtheriae
PH domain-containing protein [Corynebacterium diphtheriae]	Corynebacterium diphtheriae	317	317	0.97	8e-100	39.21	446	WP_181998809.1	Bacteria;Terrabacteria group;Actinomycetota;Actinomycetes;Mycobacteriales;Corynebacteriaceae;Corynebacterium;Corynebacterium diphtheriae
PH domain-containing protein [Corynebacterium diphtheriae]	Corynebacterium diphtheriae	317	317	0.97	8e-100	39.96	446	WP_085691191.1	Bacteria;Terrabacteria group;Actinomycetota;Actinomycetes;Mycobacteriales;Corynebacteriaceae;Corynebacterium;Corynebacterium diphtheriae
PH domain-containing protein [Corynebacterium sp. TAE3-ERU30]	Corynebacterium sp. TAE3-ERU30	319	319	0.96	1e-99	38.68	520	MBV7282829.1	Bacteria;Terrabacteria group;Actinomycetota;Actinomycetes;Mycobacteriales;Corynebacteriaceae;Corynebacterium;unclassified Corynebacterium;Corynebacterium sp. TAE3-ERU30
PH domain-containing protein [Corynebacterium sp. Marseille-P3884]	Corynebacterium sp. Marseille-P3884	314	314	0.81	2e-99	41.41	402	WP_282597871.1	Bacteria;Terrabacteria group;Actinomycetota;Actinomycetes;Mycobacteriales;Corynebacteriaceae;Corynebacterium;unclassified Corynebacterium;Corynebacterium sp. Marseille-P3884
membrane protein [Corynebacterium diphtheriae]	Corynebacterium diphtheriae	316	316	0.97	2e-99	39	446	CAB0768463.1	Bacteria;Terrabacteria group;Actinomycetota;Actinomycetes;Mycobacteriales;Corynebacteriaceae;Corynebacterium;Corynebacterium diphtheriae
PH domain-containing protein [Corynebacterium qintianiae]	Corynebacterium qintianiae	315	315	0.96	3e-99	41.41	434	WP_165003649.1	Bacteria;Terrabacteria group;Actinomycetota;Actinomycetes;Mycobacteriales;Corynebacteriaceae;Corynebacterium;Corynebacterium qintianiae
membrane protein [Corynebacterium diphtheriae]	Corynebacterium diphtheriae	316	316	0.97	3e-99	39.75	446	CAB0495466.1	Bacteria;Terrabacteria group;Actinomycetota;Actinomycetes;Mycobacteriales;Corynebacteriaceae;Corynebacterium;Corynebacterium diphtheriae
PH domain-containing protein [unclassified Corynebacterium]	unclassified Corynebacterium	316	316	0.96	3e-99	40.26	460	WP_259849923.1	Bacteria;Terrabacteria group;Actinomycetota;Actinomycetes;Mycobacteriales;Corynebacteriaceae;Corynebacterium;unclassified Corynebacterium
membrane protein [Corynebacterium diphtheriae]	Corynebacterium diphtheriae	315	315	0.97	4e-99	39.96	446	CAB0635930.1	Bacteria;Terrabacteria group;Actinomycetota;Actinomycetes;Mycobacteriales;Corynebacteriaceae;Corynebacterium;Corynebacterium diphtheriae
hypothetical protein HMPREF2734_08920 [Corynebacterium sp. HMSC055D05]	Corynebacterium sp. HMSC055D05	315	315	0.97	5e-99	38.1	453	OFL92224.1	Bacteria;Terrabacteria group;Actinomycetota;Actinomycetes;Mycobacteriales;Corynebacteriaceae;Corynebacterium;unclassified Corynebacterium;Corynebacterium sp. HMSC055D05
PH domain-containing protein [Corynebacterium diphtheriae]	Corynebacterium diphtheriae	315	315	0.97	5e-99	39.12	446	WP_014306558.1	Bacteria;Terrabacteria group;Actinomycetota;Actinomycetes;Mycobacteriales;Corynebacteriaceae;Corynebacterium;Corynebacterium diphtheriae
hypothetical protein A0K93_05250 [Corynebacterium sp. BCW_4722]	Corynebacterium sp. BCW_4722	315	315	0.97	5e-99	37.85	465	OEY13383.1	Bacteria;Terrabacteria group;Actinomycetota;Actinomycetes;Mycobacteriales;Corynebacteriaceae;Corynebacterium;unclassified Corynebacterium;Corynebacterium sp. BCW_4722
PH domain-containing protein [Corynebacterium]	Corynebacterium	314	314	0.82	6e-99	40.26	420	WP_272508614.1	Bacteria;Terrabacteria group;Actinomycetota;Actinomycetes;Mycobacteriales;Corynebacteriaceae;Corynebacterium
PH domain-containing protein [Corynebacterium qintianiae]	Corynebacterium qintianiae	314	314	0.97	6e-99	40.56	425	WP_165164548.1	Bacteria;Terrabacteria group;Actinomycetota;Actinomycetes;Mycobacteriales;Corynebacteriaceae;Corynebacterium;Corynebacterium qintianiae
PH domain-containing protein [Corynebacterium liangguodongii]	Corynebacterium liangguodongii	316	316	0.97	6e-99	41.27	477	WP_108403440.1	Bacteria;Terrabacteria group;Actinomycetota;Actinomycetes;Mycobacteriales;Corynebacteriaceae;Corynebacterium;Corynebacterium liangguodongii
hypothetical protein HMPREF2656_00645 [Corynebacterium sp. HMSC034B08]	Corynebacterium sp. HMSC034B08	315	315	0.97	8e-99	38.1	453	OHO29631.1	Bacteria;Terrabacteria group;Actinomycetota;Actinomycetes;Mycobacteriales;Corynebacteriaceae;Corynebacterium;unclassified Corynebacterium;Corynebacterium sp. HMSC034B08
membrane protein [Corynebacterium diphtheriae]	Corynebacterium diphtheriae	315	315	0.97	8e-99	39.96	446	CAB0721445.1	Bacteria;Terrabacteria group;Actinomycetota;Actinomycetes;Mycobacteriales;Corynebacteriaceae;Corynebacterium;Corynebacterium diphtheriae
PH domain-containing protein [Corynebacterium sp. Marseille-P4321]	Corynebacterium sp. Marseille-P4321	315	315	0.97	8e-99	37.85	465	WP_175935568.1	Bacteria;Terrabacteria group;Actinomycetota;Actinomycetes;Mycobacteriales;Corynebacteriaceae;Corynebacterium;unclassified Corynebacterium;Corynebacterium sp. Marseille-P4321
PH domain-containing protein [Corynebacterium]	Corynebacterium	315	315	0.97	8e-99	38.1	464	WP_141740851.1	Bacteria;Terrabacteria group;Actinomycetota;Actinomycetes;Mycobacteriales;Corynebacteriaceae;Corynebacterium
PH domain-containing protein [Corynebacterium diphtheriae]	Corynebacterium diphtheriae	314	314	0.97	9e-99	39.54	446	WP_014303003.1	Bacteria;Terrabacteria group;Actinomycetota;Actinomycetes;Mycobacteriales;Corynebacteriaceae;Corynebacterium;Corynebacterium diphtheriae
PH domain-containing protein [Corynebacterium diphtheriae]	Corynebacterium diphtheriae	314	314	0.97	1e-98	39	446	WP_072567180.1	Bacteria;Terrabacteria group;Actinomycetota;Actinomycetes;Mycobacteriales;Corynebacteriaceae;Corynebacterium;Corynebacterium diphtheriae
membrane protein [Corynebacterium diphtheriae]	Corynebacterium diphtheriae	314	314	0.97	1e-98	39.75	446	CAB0812301.1	Bacteria;Terrabacteria group;Actinomycetota;Actinomycetes;Mycobacteriales;Corynebacteriaceae;Corynebacterium;Corynebacterium diphtheriae
PH domain-containing protein [Corynebacterium sp. HMSC070H05]	Corynebacterium sp. HMSC070H05	315	315	0.97	1e-98	38.1	464	WP_141763028.1	Bacteria;Terrabacteria group;Actinomycetota;Actinomycetes;Mycobacteriales;Corynebacteriaceae;Corynebacterium;unclassified Corynebacterium;Corynebacterium sp. HMSC070H05
PH domain-containing protein [Corynebacterium diphtheriae]	Corynebacterium diphtheriae	314	314	0.97	1e-98	39.75	446	WP_014309133.1	Bacteria;Terrabacteria group;Actinomycetota;Actinomycetes;Mycobacteriales;Corynebacteriaceae;Corynebacterium;Corynebacterium diphtheriae
membrane protein [Corynebacterium diphtheriae]	Corynebacterium diphtheriae	314	314	0.97	1e-98	39.75	446	CAB0941653.1	Bacteria;Terrabacteria group;Actinomycetota;Actinomycetes;Mycobacteriales;Corynebacteriaceae;Corynebacterium;Corynebacterium diphtheriae
PH domain-containing protein [Corynebacterium diphtheriae]	Corynebacterium diphtheriae	314	314	0.97	1e-98	39	446	WP_088245617.1	Bacteria;Terrabacteria group;Actinomycetota;Actinomycetes;Mycobacteriales;Corynebacteriaceae;Corynebacterium;Corynebacterium diphtheriae
PH domain-containing protein [Corynebacterium diphtheriae]	Corynebacterium diphtheriae	314	314	0.97	1e-98	39	446	WP_196974281.1	Bacteria;Terrabacteria group;Actinomycetota;Actinomycetes;Mycobacteriales;Corynebacteriaceae;Corynebacterium;Corynebacterium diphtheriae
PH domain-containing protein [Corynebacterium]	Corynebacterium	315	315	0.97	1e-98	38.1	464	WP_083319385.1	Bacteria;Terrabacteria group;Actinomycetota;Actinomycetes;Mycobacteriales;Corynebacteriaceae;Corynebacterium
PH domain-containing protein [Corynebacterium diphtheriae]	Corynebacterium diphtheriae	314	314	0.97	1e-98	39.12	446	WP_110217489.1	Bacteria;Terrabacteria group;Actinomycetota;Actinomycetes;Mycobacteriales;Corynebacteriaceae;Corynebacterium;Corynebacterium diphtheriae
PH domain-containing protein [Corynebacterium diphtheriae]	Corynebacterium diphtheriae	314	314	0.97	1e-98	39	446	WP_070794537.1	Bacteria;Terrabacteria group;Actinomycetota;Actinomycetes;Mycobacteriales;Corynebacteriaceae;Corynebacterium;Corynebacterium diphtheriae
PH domain-containing protein [Corynebacterium diphtheriae]	Corynebacterium diphtheriae	314	314	0.97	1e-98	39	446	WP_134857982.1	Bacteria;Terrabacteria group;Actinomycetota;Actinomycetes;Mycobacteriales;Corynebacteriaceae;Corynebacterium;Corynebacterium diphtheriae
membrane protein [Corynebacterium diphtheriae]	Corynebacterium diphtheriae	314	314	0.97	1e-98	39	446	CAB0985776.1	Bacteria;Terrabacteria group;Actinomycetota;Actinomycetes;Mycobacteriales;Corynebacteriaceae;Corynebacterium;Corynebacterium diphtheriae
membrane protein [Corynebacterium diphtheriae]	Corynebacterium diphtheriae	314	314	0.97	1e-98	39.54	446	CAB0954687.1	Bacteria;Terrabacteria group;Actinomycetota;Actinomycetes;Mycobacteriales;Corynebacteriaceae;Corynebacterium;Corynebacterium diphtheriae
PH domain-containing protein [Corynebacterium aquilae]	Corynebacterium aquilae	319	319	0.95	2e-98	37.17	607	WP_084562703.1	Bacteria;Terrabacteria group;Actinomycetota;Actinomycetes;Mycobacteriales;Corynebacteriaceae;Corynebacterium;Corynebacterium aquilae
PH domain-containing protein [Corynebacterium diphtheriae]	Corynebacterium diphtheriae	313	313	0.97	2e-98	38.91	446	WP_016829845.1	Bacteria;Terrabacteria group;Actinomycetota;Actinomycetes;Mycobacteriales;Corynebacteriaceae;Corynebacterium;Corynebacterium diphtheriae
membrane protein [Corynebacterium diphtheriae]	Corynebacterium diphtheriae	313	313	0.97	2e-98	39.33	446	CAB0804392.1	Bacteria;Terrabacteria group;Actinomycetota;Actinomycetes;Mycobacteriales;Corynebacteriaceae;Corynebacterium;Corynebacterium diphtheriae
PH domain-containing protein [Corynebacterium diphtheriae]	Corynebacterium diphtheriae	313	313	0.97	2e-98	39.54	446	WP_205917236.1	Bacteria;Terrabacteria group;Actinomycetota;Actinomycetes;Mycobacteriales;Corynebacteriaceae;Corynebacterium;Corynebacterium diphtheriae
PH domain-containing protein [Corynebacterium diphtheriae]	Corynebacterium diphtheriae	313	313	0.97	3e-98	38.8	446	WP_088295858.1	Bacteria;Terrabacteria group;Actinomycetota;Actinomycetes;Mycobacteriales;Corynebacteriaceae;Corynebacterium;Corynebacterium diphtheriae
hypothetical protein HMPREF3120_02225 [Corynebacterium sp. HMSC11D10]	Corynebacterium sp. HMSC11D10	313	313	0.97	3e-98	37.88	453	OFU57569.1	Bacteria;Terrabacteria group;Actinomycetota;Actinomycetes;Mycobacteriales;Corynebacteriaceae;Corynebacterium;unclassified Corynebacterium;Corynebacterium sp. HMSC11D10
PH domain-containing protein [Corynebacterium glucuronolyticum]	Corynebacterium glucuronolyticum	312	312	0.94	4e-98	39.64	423	WP_260322389.1	Bacteria;Terrabacteria group;Actinomycetota;Actinomycetes;Mycobacteriales;Corynebacteriaceae;Corynebacterium;Corynebacterium glucuronolyticum
PH domain-containing protein [Corynebacterium diphtheriae]	Corynebacterium diphtheriae	313	313	0.97	4e-98	38.8	446	WP_088246565.1	Bacteria;Terrabacteria group;Actinomycetota;Actinomycetes;Mycobacteriales;Corynebacteriaceae;Corynebacterium;Corynebacterium diphtheriae
PH domain-containing protein [Corynebacterium diphtheriae]	Corynebacterium diphtheriae	313	313	0.97	4e-98	39.54	446	WP_151449896.1	Bacteria;Terrabacteria group;Actinomycetota;Actinomycetes;Mycobacteriales;Corynebacteriaceae;Corynebacterium;Corynebacterium diphtheriae
membrane protein [Corynebacterium diphtheriae]	Corynebacterium diphtheriae	313	313	0.97	4e-98	39.54	446	CAB0768380.1	Bacteria;Terrabacteria group;Actinomycetota;Actinomycetes;Mycobacteriales;Corynebacteriaceae;Corynebacterium;Corynebacterium diphtheriae
membrane protein [Corynebacterium diphtheriae]	Corynebacterium diphtheriae	312	312	0.97	5e-98	39.75	446	CAB0803399.1	Bacteria;Terrabacteria group;Actinomycetota;Actinomycetes;Mycobacteriales;Corynebacteriaceae;Corynebacterium;Corynebacterium diphtheriae
PH domain-containing protein [Corynebacterium diphtheriae]	Corynebacterium diphtheriae	312	312	0.97	5e-98	39.75	446	WP_014308034.1	Bacteria;Terrabacteria group;Actinomycetota;Actinomycetes;Mycobacteriales;Corynebacteriaceae;Corynebacterium;Corynebacterium diphtheriae
PH domain-containing protein [Corynebacterium diphtheriae]	Corynebacterium diphtheriae	312	312	0.97	5e-98	38.8	446	WP_047938792.1	Bacteria;Terrabacteria group;Actinomycetota;Actinomycetes;Mycobacteriales;Corynebacteriaceae;Corynebacterium;Corynebacterium diphtheriae
PH domain-containing protein [Corynebacterium diphtheriae]	Corynebacterium diphtheriae	312	312	0.97	5e-98	39.33	446	WP_196970451.1	Bacteria;Terrabacteria group;Actinomycetota;Actinomycetes;Mycobacteriales;Corynebacteriaceae;Corynebacterium;Corynebacterium diphtheriae
membrane protein [Corynebacterium diphtheriae]	Corynebacterium diphtheriae	312	312	0.97	6e-98	39	446	CAB0636276.1	Bacteria;Terrabacteria group;Actinomycetota;Actinomycetes;Mycobacteriales;Corynebacteriaceae;Corynebacterium;Corynebacterium diphtheriae
PH domain-containing protein [Corynebacterium sp. HMSC11D10]	Corynebacterium sp. HMSC11D10	313	313	0.97	7e-98	37.88	464	WP_141739344.1	Bacteria;Terrabacteria group;Actinomycetota;Actinomycetes;Mycobacteriales;Corynebacteriaceae;Corynebacterium;unclassified Corynebacterium;Corynebacterium sp. HMSC11D10
PH domain-containing protein [Corynebacterium diphtheriae]	Corynebacterium diphtheriae	312	312	0.97	7e-98	39.75	446	WP_010934421.1	Bacteria;Terrabacteria group;Actinomycetota;Actinomycetes;Mycobacteriales;Corynebacteriaceae;Corynebacterium;Corynebacterium diphtheriae
membrane protein [Corynebacterium diphtheriae]	Corynebacterium diphtheriae	312	312	0.97	7e-98	38.8	446	CAB1000694.1	Bacteria;Terrabacteria group;Actinomycetota;Actinomycetes;Mycobacteriales;Corynebacteriaceae;Corynebacterium;Corynebacterium diphtheriae
membrane protein [Corynebacterium diphtheriae]	Corynebacterium diphtheriae	312	312	0.97	8e-98	39.54	446	CAB1030363.1	Bacteria;Terrabacteria group;Actinomycetota;Actinomycetes;Mycobacteriales;Corynebacteriaceae;Corynebacterium;Corynebacterium diphtheriae
hypothetical protein D9R17_03515 [Corynebacterium diphtheriae]	Corynebacterium diphtheriae	312	312	0.97	8e-98	39.54	446	RLP10472.1	Bacteria;Terrabacteria group;Actinomycetota;Actinomycetes;Mycobacteriales;Corynebacteriaceae;Corynebacterium;Corynebacterium diphtheriae
PH domain-containing protein [Corynebacterium diphtheriae]	Corynebacterium diphtheriae	311	311	0.97	9e-98	39.75	446	WP_085685012.1	Bacteria;Terrabacteria group;Actinomycetota;Actinomycetes;Mycobacteriales;Corynebacteriaceae;Corynebacterium;Corynebacterium diphtheriae
PH domain-containing protein [Corynebacterium diphtheriae]	Corynebacterium diphtheriae	311	311	0.97	1e-97	38.8	446	WP_088262015.1	Bacteria;Terrabacteria group;Actinomycetota;Actinomycetes;Mycobacteriales;Corynebacteriaceae;Corynebacterium;Corynebacterium diphtheriae
membrane protein [Corynebacterium diphtheriae]	Corynebacterium diphtheriae	311	311	0.97	1e-97	39.33	446	CAB0587869.1	Bacteria;Terrabacteria group;Actinomycetota;Actinomycetes;Mycobacteriales;Corynebacteriaceae;Corynebacterium;Corynebacterium diphtheriae
membrane protein [Corynebacterium diphtheriae]	Corynebacterium diphtheriae	311	311	0.97	1e-97	39.33	446	CAB0878679.1	Bacteria;Terrabacteria group;Actinomycetota;Actinomycetes;Mycobacteriales;Corynebacteriaceae;Corynebacterium;Corynebacterium diphtheriae
PH domain-containing protein [Corynebacterium diphtheriae]	Corynebacterium diphtheriae	311	311	0.97	2e-97	39.54	446	WP_004566961.1	Bacteria;Terrabacteria group;Actinomycetota;Actinomycetes;Mycobacteriales;Corynebacteriaceae;Corynebacterium;Corynebacterium diphtheriae
membrane protein [Corynebacterium diphtheriae]	Corynebacterium diphtheriae	311	311	0.97	2e-97	39.54	446	CAB0497889.1	Bacteria;Terrabacteria group;Actinomycetota;Actinomycetes;Mycobacteriales;Corynebacteriaceae;Corynebacterium;Corynebacterium diphtheriae
membrane protein [Corynebacterium diphtheriae]	Corynebacterium diphtheriae	311	311	0.97	2e-97	38.8	446	CAB0738113.1	Bacteria;Terrabacteria group;Actinomycetota;Actinomycetes;Mycobacteriales;Corynebacteriaceae;Corynebacterium;Corynebacterium diphtheriae
membrane protein [Corynebacterium diphtheriae]	Corynebacterium diphtheriae	311	311	0.97	2e-97	39.21	446	CAB0544634.1	Bacteria;Terrabacteria group;Actinomycetota;Actinomycetes;Mycobacteriales;Corynebacteriaceae;Corynebacterium;Corynebacterium diphtheriae
membrane protein [Corynebacterium diphtheriae]	Corynebacterium diphtheriae	311	311	0.97	2e-97	38.59	446	CAB0877202.1	Bacteria;Terrabacteria group;Actinomycetota;Actinomycetes;Mycobacteriales;Corynebacteriaceae;Corynebacterium;Corynebacterium diphtheriae
membrane protein [Corynebacterium diphtheriae]	Corynebacterium diphtheriae	311	311	0.97	2e-97	38.8	446	CAB0905616.1	Bacteria;Terrabacteria group;Actinomycetota;Actinomycetes;Mycobacteriales;Corynebacteriaceae;Corynebacterium;Corynebacterium diphtheriae
hypothetical protein D9B36_02905 [Corynebacterium diphtheriae]	Corynebacterium diphtheriae	311	311	0.97	2e-97	39.54	446	RKW92793.1	Bacteria;Terrabacteria group;Actinomycetota;Actinomycetes;Mycobacteriales;Corynebacteriaceae;Corynebacterium;Corynebacterium diphtheriae
membrane protein [Corynebacterium diphtheriae]	Corynebacterium diphtheriae	310	310	0.97	3e-97	39.54	446	CAB0635773.1	Bacteria;Terrabacteria group;Actinomycetota;Actinomycetes;Mycobacteriales;Corynebacteriaceae;Corynebacterium;Corynebacterium diphtheriae
PH domain-containing protein [Corynebacterium diphtheriae]	Corynebacterium diphtheriae	310	310	0.97	3e-97	39.75	446	WP_088264229.1	Bacteria;Terrabacteria group;Actinomycetota;Actinomycetes;Mycobacteriales;Corynebacteriaceae;Corynebacterium;Corynebacterium diphtheriae
PH domain-containing protein [Corynebacterium diphtheriae]	Corynebacterium diphtheriae	310	310	0.97	3e-97	39.54	446	WP_088265011.1	Bacteria;Terrabacteria group;Actinomycetota;Actinomycetes;Mycobacteriales;Corynebacteriaceae;Corynebacterium;Corynebacterium diphtheriae
hypothetical protein AY527_06135 [Corynebacterium belfantii]	Corynebacterium belfantii	310	310	0.97	3e-97	38.59	446	OWN96239.1	Bacteria;Terrabacteria group;Actinomycetota;Actinomycetes;Mycobacteriales;Corynebacteriaceae;Corynebacterium;Corynebacterium belfantii
PH domain-containing protein [Corynebacterium diphtheriae]	Corynebacterium diphtheriae	310	310	0.97	3e-97	39.54	446	WP_014310082.1	Bacteria;Terrabacteria group;Actinomycetota;Actinomycetes;Mycobacteriales;Corynebacteriaceae;Corynebacterium;Corynebacterium diphtheriae
membrane protein [Corynebacterium diphtheriae]	Corynebacterium diphtheriae	310	310	0.97	4e-97	39.33	446	CAB0926833.1	Bacteria;Terrabacteria group;Actinomycetota;Actinomycetes;Mycobacteriales;Corynebacteriaceae;Corynebacterium;Corynebacterium diphtheriae
membrane protein [Corynebacterium diphtheriae]	Corynebacterium diphtheriae	310	310	0.97	4e-97	39.33	446	CAB0893142.1	Bacteria;Terrabacteria group;Actinomycetota;Actinomycetes;Mycobacteriales;Corynebacteriaceae;Corynebacterium;Corynebacterium diphtheriae
membrane protein [Corynebacterium diphtheriae]	Corynebacterium diphtheriae	310	310	0.97	5e-97	38.8	446	CAB0686026.1	Bacteria;Terrabacteria group;Actinomycetota;Actinomycetes;Mycobacteriales;Corynebacteriaceae;Corynebacterium;Corynebacterium diphtheriae
Putative membrane protein [Corynebacterium camporealensis]	Corynebacterium camporealensis	311	311	0.97	5e-97	39.3	479	AVH87731.1	Bacteria;Terrabacteria group;Actinomycetota;Actinomycetes;Mycobacteriales;Corynebacteriaceae;Corynebacterium;Corynebacterium camporealensis
PH domain-containing protein [Corynebacterium godavarianum]	Corynebacterium godavarianum	309	309	0.87	6e-97	40.34	426	MBL7285211.1	Bacteria;Terrabacteria group;Actinomycetota;Actinomycetes;Mycobacteriales;Corynebacteriaceae;Corynebacterium;Corynebacterium godavarianum
PH domain-containing protein [Corynebacterium diphtheriae]	Corynebacterium diphtheriae	310	310	0.97	6e-97	39.54	446	WP_014301481.1	Bacteria;Terrabacteria group;Actinomycetota;Actinomycetes;Mycobacteriales;Corynebacteriaceae;Corynebacterium;Corynebacterium diphtheriae
PH domain-containing protein [Corynebacterium sp. TAE3-ERU2]	Corynebacterium sp. TAE3-ERU2	312	312	0.96	6e-97	38.3	520	MBV7302783.1	Bacteria;Terrabacteria group;Actinomycetota;Actinomycetes;Mycobacteriales;Corynebacteriaceae;Corynebacterium;unclassified Corynebacterium;Corynebacterium sp. TAE3-ERU2
membrane protein [Corynebacterium diphtheriae]	Corynebacterium diphtheriae	310	310	0.97	7e-97	38.7	446	CAB0634850.1	Bacteria;Terrabacteria group;Actinomycetota;Actinomycetes;Mycobacteriales;Corynebacteriaceae;Corynebacterium;Corynebacterium diphtheriae
membrane protein [Corynebacterium diphtheriae]	Corynebacterium diphtheriae	310	310	0.97	7e-97	38.7	446	CAB0551183.1	Bacteria;Terrabacteria group;Actinomycetota;Actinomycetes;Mycobacteriales;Corynebacteriaceae;Corynebacterium;Corynebacterium diphtheriae
membrane protein [Corynebacterium diphtheriae]	Corynebacterium diphtheriae	309	309	0.97	8e-97	38.8	446	CAB0590903.1	Bacteria;Terrabacteria group;Actinomycetota;Actinomycetes;Mycobacteriales;Corynebacteriaceae;Corynebacterium;Corynebacterium diphtheriae
membrane protein [Corynebacterium diphtheriae]	Corynebacterium diphtheriae	309	309	0.97	8e-97	38.59	446	CAB0944815.1	Bacteria;Terrabacteria group;Actinomycetota;Actinomycetes;Mycobacteriales;Corynebacteriaceae;Corynebacterium;Corynebacterium diphtheriae
PH domain-containing protein [Corynebacterium appendicis]	Corynebacterium appendicis	310	310	0.96	9e-97	39.7	463	WP_076599190.1	Bacteria;Terrabacteria group;Actinomycetota;Actinomycetes;Mycobacteriales;Corynebacteriaceae;Corynebacterium;Corynebacterium appendicis
membrane protein [Corynebacterium diphtheriae]	Corynebacterium diphtheriae	309	309	0.97	9e-97	38.7	446	CAB0539549.1	Bacteria;Terrabacteria group;Actinomycetota;Actinomycetes;Mycobacteriales;Corynebacteriaceae;Corynebacterium;Corynebacterium diphtheriae
PH domain-containing protein [Corynebacterium diphtheriae]	Corynebacterium diphtheriae	309	309	0.97	9e-97	39.33	446	WP_071574428.1	Bacteria;Terrabacteria group;Actinomycetota;Actinomycetes;Mycobacteriales;Corynebacteriaceae;Corynebacterium;Corynebacterium diphtheriae
membrane protein [Corynebacterium diphtheriae]	Corynebacterium diphtheriae	309	309	0.97	9e-97	39.33	446	CAB0791635.1	Bacteria;Terrabacteria group;Actinomycetota;Actinomycetes;Mycobacteriales;Corynebacteriaceae;Corynebacterium;Corynebacterium diphtheriae
membrane protein [Corynebacterium diphtheriae]	Corynebacterium diphtheriae	309	309	0.97	1e-96	38.7	446	CAB0540529.1	Bacteria;Terrabacteria group;Actinomycetota;Actinomycetes;Mycobacteriales;Corynebacteriaceae;Corynebacterium;Corynebacterium diphtheriae
membrane protein [Corynebacterium diphtheriae]	Corynebacterium diphtheriae	309	309	0.97	1e-96	39.54	446	CAB0740058.1	Bacteria;Terrabacteria group;Actinomycetota;Actinomycetes;Mycobacteriales;Corynebacteriaceae;Corynebacterium;Corynebacterium diphtheriae
membrane protein [Corynebacterium diphtheriae]	Corynebacterium diphtheriae	309	309	0.97	1e-96	39.33	446	CAB0538107.1	Bacteria;Terrabacteria group;Actinomycetota;Actinomycetes;Mycobacteriales;Corynebacteriaceae;Corynebacterium;Corynebacterium diphtheriae
PH domain-containing protein [Corynebacterium diphtheriae]	Corynebacterium diphtheriae	309	309	0.97	1e-96	39.33	446	WP_014316427.1	Bacteria;Terrabacteria group;Actinomycetota;Actinomycetes;Mycobacteriales;Corynebacteriaceae;Corynebacterium;Corynebacterium diphtheriae
membrane protein [Corynebacterium diphtheriae]	Corynebacterium diphtheriae	309	309	0.97	1e-96	39.33	446	CAB0637031.1	Bacteria;Terrabacteria group;Actinomycetota;Actinomycetes;Mycobacteriales;Corynebacteriaceae;Corynebacterium;Corynebacterium diphtheriae
PH domain-containing protein [Corynebacterium diphtheriae]	Corynebacterium diphtheriae	308	308	0.97	2e-96	39.54	446	WP_196974751.1	Bacteria;Terrabacteria group;Actinomycetota;Actinomycetes;Mycobacteriales;Corynebacteriaceae;Corynebacterium;Corynebacterium diphtheriae
hypothetical protein BVL37_01465 [Corynebacterium diphtheriae]	Corynebacterium diphtheriae	308	308	0.97	2e-96	39.12	446	OMO47503.1	Bacteria;Terrabacteria group;Actinomycetota;Actinomycetes;Mycobacteriales;Corynebacteriaceae;Corynebacterium;Corynebacterium diphtheriae
PH domain-containing protein [Corynebacterium diphtheriae]	Corynebacterium diphtheriae	308	308	0.97	3e-96	38.38	446	WP_072574366.1	Bacteria;Terrabacteria group;Actinomycetota;Actinomycetes;Mycobacteriales;Corynebacteriaceae;Corynebacterium;Corynebacterium diphtheriae
membrane protein [Corynebacterium diphtheriae]	Corynebacterium diphtheriae	308	308	0.97	3e-96	39.12	446	CAB0588950.1	Bacteria;Terrabacteria group;Actinomycetota;Actinomycetes;Mycobacteriales;Corynebacteriaceae;Corynebacterium;Corynebacterium diphtheriae
PH domain-containing protein [Corynebacterium diphtheriae]	Corynebacterium diphtheriae	308	308	0.97	3e-96	38.7	446	WP_070798307.1	Bacteria;Terrabacteria group;Actinomycetota;Actinomycetes;Mycobacteriales;Corynebacteriaceae;Corynebacterium;Corynebacterium diphtheriae
PH domain-containing protein [Corynebacterium diphtheriae]	Corynebacterium diphtheriae	308	308	0.97	4e-96	38.59	446	WP_131376654.1	Bacteria;Terrabacteria group;Actinomycetota;Actinomycetes;Mycobacteriales;Corynebacteriaceae;Corynebacterium;Corynebacterium diphtheriae
membrane protein [Corynebacterium diphtheriae]	Corynebacterium diphtheriae	308	308	0.97	4e-96	39.33	446	CAB0788819.1	Bacteria;Terrabacteria group;Actinomycetota;Actinomycetes;Mycobacteriales;Corynebacteriaceae;Corynebacterium;Corynebacterium diphtheriae
hypothetical protein CAQU_02415 [Corynebacterium aquilae DSM 44791]	Corynebacterium aquilae DSM 44791	308	308	0.94	4e-96	36.64	460	APT84113.1	Bacteria;Terrabacteria group;Actinomycetota;Actinomycetes;Mycobacteriales;Corynebacteriaceae;Corynebacterium;Corynebacterium aquilae;Corynebacterium aquilae DSM 44791
membrane protein [Corynebacterium diphtheriae]	Corynebacterium diphtheriae	307	307	0.97	5e-96	39.12	446	CAB0592154.1	Bacteria;Terrabacteria group;Actinomycetota;Actinomycetes;Mycobacteriales;Corynebacteriaceae;Corynebacterium;Corynebacterium diphtheriae
PH domain-containing protein [Corynebacterium diphtheriae]	Corynebacterium diphtheriae	307	307	0.97	6e-96	38.8	446	WP_082261968.1	Bacteria;Terrabacteria group;Actinomycetota;Actinomycetes;Mycobacteriales;Corynebacteriaceae;Corynebacterium;Corynebacterium diphtheriae
membrane protein [Corynebacterium diphtheriae]	Corynebacterium diphtheriae	306	306	0.95	8e-96	39.15	426	CAB0790120.1	Bacteria;Terrabacteria group;Actinomycetota;Actinomycetes;Mycobacteriales;Corynebacteriaceae;Corynebacterium;Corynebacterium diphtheriae
membrane protein [Corynebacterium diphtheriae]	Corynebacterium diphtheriae	306	306	0.97	9e-96	38.49	446	CAB0498297.1	Bacteria;Terrabacteria group;Actinomycetota;Actinomycetes;Mycobacteriales;Corynebacteriaceae;Corynebacterium;Corynebacterium diphtheriae
PH domain-containing protein [Corynebacterium belfantii]	Corynebacterium belfantii	306	306	0.97	9e-96	38.8	446	WP_196977898.1	Bacteria;Terrabacteria group;Actinomycetota;Actinomycetes;Mycobacteriales;Corynebacteriaceae;Corynebacterium;Corynebacterium belfantii
membrane protein [Corynebacterium diphtheriae]	Corynebacterium diphtheriae	306	306	0.97	9e-96	39.54	446	CAB0927143.1	Bacteria;Terrabacteria group;Actinomycetota;Actinomycetes;Mycobacteriales;Corynebacteriaceae;Corynebacterium;Corynebacterium diphtheriae
membrane protein [Corynebacterium diphtheriae]	Corynebacterium diphtheriae	306	306	0.97	1e-95	39.33	446	CAB0493970.1	Bacteria;Terrabacteria group;Actinomycetota;Actinomycetes;Mycobacteriales;Corynebacteriaceae;Corynebacterium;Corynebacterium diphtheriae
membrane protein [Corynebacterium diphtheriae]	Corynebacterium diphtheriae	306	306	0.97	1e-95	38.49	446	CAB0896885.1	Bacteria;Terrabacteria group;Actinomycetota;Actinomycetes;Mycobacteriales;Corynebacteriaceae;Corynebacterium;Corynebacterium diphtheriae
PH domain-containing protein [Corynebacterium belfantii]	Corynebacterium belfantii	306	306	0.97	1e-95	39	446	WP_197692824.1	Bacteria;Terrabacteria group;Actinomycetota;Actinomycetes;Mycobacteriales;Corynebacteriaceae;Corynebacterium;Corynebacterium belfantii
PH domain-containing protein [Corynebacterium diphtheriae]	Corynebacterium diphtheriae	306	306	0.97	1e-95	39.12	446	WP_072588072.1	Bacteria;Terrabacteria group;Actinomycetota;Actinomycetes;Mycobacteriales;Corynebacteriaceae;Corynebacterium;Corynebacterium diphtheriae
membrane protein [Corynebacterium diphtheriae]	Corynebacterium diphtheriae	306	306	0.97	1e-95	39.12	446	CAB0684146.1	Bacteria;Terrabacteria group;Actinomycetota;Actinomycetes;Mycobacteriales;Corynebacteriaceae;Corynebacterium;Corynebacterium diphtheriae
PH domain-containing protein [Corynebacterium diphtheriae]	Corynebacterium diphtheriae	306	306	0.97	2e-95	39.33	446	WP_014319848.1	Bacteria;Terrabacteria group;Actinomycetota;Actinomycetes;Mycobacteriales;Corynebacteriaceae;Corynebacterium;Corynebacterium diphtheriae
PH domain-containing protein [Corynebacterium diphtheriae]	Corynebacterium diphtheriae	306	306	0.97	2e-95	39.33	446	WP_259605524.1	Bacteria;Terrabacteria group;Actinomycetota;Actinomycetes;Mycobacteriales;Corynebacteriaceae;Corynebacterium;Corynebacterium diphtheriae
PH domain-containing protein [Corynebacterium diphtheriae]	Corynebacterium diphtheriae	306	306	0.97	2e-95	38.7	446	WP_196972439.1	Bacteria;Terrabacteria group;Actinomycetota;Actinomycetes;Mycobacteriales;Corynebacteriaceae;Corynebacterium;Corynebacterium diphtheriae
PH domain-containing protein [Corynebacterium belfantii]	Corynebacterium belfantii	306	306	0.97	2e-95	38.8	446	WP_197691230.1	Bacteria;Terrabacteria group;Actinomycetota;Actinomycetes;Mycobacteriales;Corynebacteriaceae;Corynebacterium;Corynebacterium belfantii
PH domain-containing protein [Corynebacterium belfantii]	Corynebacterium belfantii	305	305	0.97	3e-95	38.8	446	WP_196981433.1	Bacteria;Terrabacteria group;Actinomycetota;Actinomycetes;Mycobacteriales;Corynebacteriaceae;Corynebacterium;Corynebacterium belfantii
PH domain-containing protein [Corynebacterium diphtheriae bv. mitis]	Corynebacterium diphtheriae bv. mitis	305	305	0.97	3e-95	39.33	446	UWE71769.1	Bacteria;Terrabacteria group;Actinomycetota;Actinomycetes;Mycobacteriales;Corynebacteriaceae;Corynebacterium;Corynebacterium diphtheriae;Corynebacterium diphtheriae bv. mitis
PH domain-containing protein [Corynebacterium belfantii]	Corynebacterium belfantii	305	305	0.97	3e-95	38.8	446	WP_088267647.1	Bacteria;Terrabacteria group;Actinomycetota;Actinomycetes;Mycobacteriales;Corynebacteriaceae;Corynebacterium;Corynebacterium belfantii
PH domain-containing protein [Corynebacterium diphtheriae]	Corynebacterium diphtheriae	305	305	0.97	4e-95	39.12	446	WP_196970099.1	Bacteria;Terrabacteria group;Actinomycetota;Actinomycetes;Mycobacteriales;Corynebacteriaceae;Corynebacterium;Corynebacterium diphtheriae
PH domain-containing protein [Corynebacterium appendicis]	Corynebacterium appendicis	305	305	0.96	4e-95	38.92	463	WP_273412195.1	Bacteria;Terrabacteria group;Actinomycetota;Actinomycetes;Mycobacteriales;Corynebacteriaceae;Corynebacterium;Corynebacterium appendicis
membrane protein [Corynebacterium diphtheriae]	Corynebacterium diphtheriae	305	305	0.97	6e-95	39.12	446	CAB0835486.1	Bacteria;Terrabacteria group;Actinomycetota;Actinomycetes;Mycobacteriales;Corynebacteriaceae;Corynebacterium;Corynebacterium diphtheriae
PH domain-containing protein [Corynebacterium diphtheriae]	Corynebacterium diphtheriae	305	305	0.97	6e-95	39.12	446	WP_071570095.1	Bacteria;Terrabacteria group;Actinomycetota;Actinomycetes;Mycobacteriales;Corynebacteriaceae;Corynebacterium;Corynebacterium diphtheriae
PH domain-containing protein [Corynebacterium caspium]	Corynebacterium caspium	305	305	0.98	6e-95	39.84	474	WP_018340373.1	Bacteria;Terrabacteria group;Actinomycetota;Actinomycetes;Mycobacteriales;Corynebacteriaceae;Corynebacterium;Corynebacterium caspium
PH domain-containing protein [Corynebacterium diphtheriae]	Corynebacterium diphtheriae	304	304	0.97	8e-95	38.91	446	WP_196976412.1	Bacteria;Terrabacteria group;Actinomycetota;Actinomycetes;Mycobacteriales;Corynebacteriaceae;Corynebacterium;Corynebacterium diphtheriae
Bacterial membrane flanked domain protein [Corynebacterium diphtheriae subsp. lausannense]	Corynebacterium diphtheriae subsp. lausannense	304	304	0.97	1e-94	38.59	446	SPJ39946.1	Bacteria;Terrabacteria group;Actinomycetota;Actinomycetes;Mycobacteriales;Corynebacteriaceae;Corynebacterium;Corynebacterium diphtheriae;Corynebacterium diphtheriae subsp. lausannense
PH domain-containing protein [Corynebacterium glucuronolyticum]	Corynebacterium glucuronolyticum	303	303	0.94	1e-94	39.55	423	WP_276542541.1	Bacteria;Terrabacteria group;Actinomycetota;Actinomycetes;Mycobacteriales;Corynebacteriaceae;Corynebacterium;Corynebacterium glucuronolyticum
putative membrane protein [Corynebacterium timonense]	Corynebacterium timonense	303	303	0.95	2e-94	43.83	440	SDS45591.1	Bacteria;Terrabacteria group;Actinomycetota;Actinomycetes;Mycobacteriales;Corynebacteriaceae;Corynebacterium;Corynebacterium timonense
membrane protein [Corynebacterium diphtheriae]	Corynebacterium diphtheriae	303	303	0.97	2e-94	39.12	446	CAB0494326.1	Bacteria;Terrabacteria group;Actinomycetota;Actinomycetes;Mycobacteriales;Corynebacteriaceae;Corynebacterium;Corynebacterium diphtheriae
membrane protein [Corynebacterium diphtheriae]	Corynebacterium diphtheriae	303	303	0.97	3e-94	38.91	446	CAB0896923.1	Bacteria;Terrabacteria group;Actinomycetota;Actinomycetes;Mycobacteriales;Corynebacteriaceae;Corynebacterium;Corynebacterium diphtheriae
PH domain-containing protein [Corynebacterium spheniscorum]	Corynebacterium spheniscorum	303	303	0.96	3e-94	39.32	458	WP_092283452.1	Bacteria;Terrabacteria group;Actinomycetota;Actinomycetes;Mycobacteriales;Corynebacteriaceae;Corynebacterium;Corynebacterium spheniscorum
PH domain-containing protein [Corynebacterium diphtheriae]	Corynebacterium diphtheriae	301	301	0.96	1e-93	38.99	456	QVI97525.1	Bacteria;Terrabacteria group;Actinomycetota;Actinomycetes;Mycobacteriales;Corynebacteriaceae;Corynebacterium;Corynebacterium diphtheriae
membrane protein [Corynebacterium diphtheriae]	Corynebacterium diphtheriae	301	301	0.95	1e-93	39.32	439	CAB0741261.1	Bacteria;Terrabacteria group;Actinomycetota;Actinomycetes;Mycobacteriales;Corynebacteriaceae;Corynebacterium;Corynebacterium diphtheriae
membrane protein [Corynebacterium diphtheriae]	Corynebacterium diphtheriae	301	301	0.94	2e-93	39.35	443	CAB0635342.1	Bacteria;Terrabacteria group;Actinomycetota;Actinomycetes;Mycobacteriales;Corynebacteriaceae;Corynebacterium;Corynebacterium diphtheriae
PH domain-containing protein [Corynebacterium coyleae]	Corynebacterium coyleae	299	299	0.82	3e-93	39.65	414	WP_245168069.1	Bacteria;Terrabacteria group;Actinomycetota;Actinomycetes;Mycobacteriales;Corynebacteriaceae;Corynebacterium;Corynebacterium coyleae
PH domain-containing protein [Corynebacterium mycetoides]	Corynebacterium mycetoides	296	296	0.95	6e-92	41.23	428	WP_092151722.1	Bacteria;Terrabacteria group;Actinomycetota;Actinomycetes;Mycobacteriales;Corynebacteriaceae;Corynebacterium;Corynebacterium mycetoides
PH domain-containing protein [Corynebacterium sp. 13CS0277]	Corynebacterium sp. 13CS0277	301	301	0.95	8e-92	36.98	577	WP_106015688.1	Bacteria;Terrabacteria group;Actinomycetota;Actinomycetes;Mycobacteriales;Corynebacteriaceae;Corynebacterium;unclassified Corynebacterium;Corynebacterium sp. 13CS0277
hypothetical protein HMPREF2785_04010 [Corynebacterium sp. HMSC067D03]	Corynebacterium sp. HMSC067D03	295	295	0.95	2e-91	37.33	441	OFL14465.1	Bacteria;Terrabacteria group;Actinomycetota;Actinomycetes;Mycobacteriales;Corynebacteriaceae;Corynebacterium;unclassified Corynebacterium;Corynebacterium sp. HMSC067D03
PH domain-containing protein [Corynebacterium sp. Marseille-P3884]	Corynebacterium sp. Marseille-P3884	293	293	0.78	2e-91	41.32	386	WP_246875031.1	Bacteria;Terrabacteria group;Actinomycetota;Actinomycetes;Mycobacteriales;Corynebacteriaceae;Corynebacterium;unclassified Corynebacterium;Corynebacterium sp. Marseille-P3884
PH domain-containing protein [Corynebacterium glucuronolyticum]	Corynebacterium glucuronolyticum	294	294	0.85	2e-91	40.59	420	WP_236589134.1	Bacteria;Terrabacteria group;Actinomycetota;Actinomycetes;Mycobacteriales;Corynebacteriaceae;Corynebacterium;Corynebacterium glucuronolyticum
PH domain-containing protein [Corynebacterium timonense]	Corynebacterium timonense	293	293	0.94	7e-91	43.53	433	WP_231286624.1	Bacteria;Terrabacteria group;Actinomycetota;Actinomycetes;Mycobacteriales;Corynebacteriaceae;Corynebacterium;Corynebacterium timonense
TPA: hypothetical protein [Corynebacterium nuruki]	Corynebacterium nuruki	292	292	0.98	7e-90	40.51	475	HCT13239.1	Bacteria;Terrabacteria group;Actinomycetota;Actinomycetes;Mycobacteriales;Corynebacteriaceae;Corynebacterium;Corynebacterium nuruki
PH domain-containing protein [Corynebacterium nuruki]	Corynebacterium nuruki	292	292	0.98	1e-89	40.51	475	WP_010120374.1	Bacteria;Terrabacteria group;Actinomycetota;Actinomycetes;Mycobacteriales;Corynebacteriaceae;Corynebacterium;Corynebacterium nuruki
PH domain-containing protein [Corynebacterium glaucum]	Corynebacterium glaucum	292	292	0.96	2e-89	37.76	491	WP_095659313.1	Bacteria;Terrabacteria group;Actinomycetota;Actinomycetes;Mycobacteriales;Corynebacteriaceae;Corynebacterium;Corynebacterium glaucum
PH domain-containing protein [Corynebacterium rouxii]	Corynebacterium rouxii	290	290	0.97	2e-89	37.03	446	WP_155871794.1	Bacteria;Terrabacteria group;Actinomycetota;Actinomycetes;Mycobacteriales;Corynebacteriaceae;Corynebacterium;Corynebacterium rouxii
PH domain-containing protein [Corynebacterium mustelae]	Corynebacterium mustelae	280	280	0.95	1e-85	36.81	428	WP_047261259.1	Bacteria;Terrabacteria group;Actinomycetota;Actinomycetes;Mycobacteriales;Corynebacteriaceae;Corynebacterium;Corynebacterium mustelae
PH domain-containing protein [Corynebacterium sanguinis]	Corynebacterium sanguinis	273	273	0.81	2e-83	42.6	408	WP_259811259.1	Bacteria;Terrabacteria group;Actinomycetota;Actinomycetes;Mycobacteriales;Corynebacteriaceae;Corynebacterium;Corynebacterium sanguinis
PH domain-containing protein [Corynebacterium matruchotii]	Corynebacterium matruchotii	263	263	0.95	3e-79	35.24	413	WP_126298709.1	Bacteria;Terrabacteria group;Actinomycetota;Actinomycetes;Mycobacteriales;Corynebacteriaceae;Corynebacterium;Corynebacterium matruchotii
PH domain-containing protein [Corynebacterium matruchotii]	Corynebacterium matruchotii	263	263	0.95	3e-79	35.24	413	WP_278719351.1	Bacteria;Terrabacteria group;Actinomycetota;Actinomycetes;Mycobacteriales;Corynebacteriaceae;Corynebacterium;Corynebacterium matruchotii
hypothetical protein HMPREF0299_6143 [Corynebacterium matruchotii ATCC 14266]	Corynebacterium matruchotii ATCC 14266	263	263	0.95	3e-79	35.24	418	EFM50109.1	Bacteria;Terrabacteria group;Actinomycetota;Actinomycetes;Mycobacteriales;Corynebacteriaceae;Corynebacterium;Corynebacterium matruchotii;Corynebacterium matruchotii ATCC 14266
PH domain-containing protein [Corynebacterium matruchotii]	Corynebacterium matruchotii	263	263	0.95	4e-79	35.24	413	WP_040431356.1	Bacteria;Terrabacteria group;Actinomycetota;Actinomycetes;Mycobacteriales;Corynebacteriaceae;Corynebacterium;Corynebacterium matruchotii
hypothetical protein D8B53_00635 [Corynebacterium sp.]	Corynebacterium sp.	263	263	0.95	4e-79	35.24	413	RKW25222.1	Bacteria;Terrabacteria group;Actinomycetota;Actinomycetes;Mycobacteriales;Corynebacteriaceae;Corynebacterium;unclassified Corynebacterium;Corynebacterium sp.
PH domain-containing protein [Corynebacterium matruchotii]	Corynebacterium matruchotii	261	261	0.95	1e-78	35.24	413	WP_005519887.1	Bacteria;Terrabacteria group;Actinomycetota;Actinomycetes;Mycobacteriales;Corynebacteriaceae;Corynebacterium;Corynebacterium matruchotii
PH domain-containing protein [Corynebacterium sp. HS2168-gen11]	Corynebacterium sp. HS2168-gen11	263	263	0.97	2e-78	35.84	487	WP_259287750.1	Bacteria;Terrabacteria group;Actinomycetota;Actinomycetes;Mycobacteriales;Corynebacteriaceae;Corynebacterium;unclassified Corynebacterium;Corynebacterium sp. HS2168-gen11
PH domain-containing protein [Corynebacterium felinum]	Corynebacterium felinum	258	258	0.95	2e-77	35.16	412	WP_277104148.1	Bacteria;Terrabacteria group;Actinomycetota;Actinomycetes;Mycobacteriales;Corynebacteriaceae;Corynebacterium;Corynebacterium felinum
PH domain-containing protein [unclassified Corynebacterium]	unclassified Corynebacterium	243	243	0.95	2e-71	35.62	426	WP_257037847.1	Bacteria;Terrabacteria group;Actinomycetota;Actinomycetes;Mycobacteriales;Corynebacteriaceae;Corynebacterium;unclassified Corynebacterium
PH domain-containing protein [Corynebacterium sp. 76QC2CO]	Corynebacterium sp. 76QC2CO	242	242	0.95	5e-71	35.6	426	WP_257059133.1	Bacteria;Terrabacteria group;Actinomycetota;Actinomycetes;Mycobacteriales;Corynebacteriaceae;Corynebacterium;unclassified Corynebacterium;Corynebacterium sp. 76QC2CO
PH domain-containing protein [Corynebacterium sp. ES2715-CONJ3]	Corynebacterium sp. ES2715-CONJ3	240	240	0.95	1e-69	33.83	475	WP_259158067.1	Bacteria;Terrabacteria group;Actinomycetota;Actinomycetes;Mycobacteriales;Corynebacteriaceae;Corynebacterium;unclassified Corynebacterium;Corynebacterium sp. ES2715-CONJ3
PH domain-containing protein [Corynebacterium sp. ES2775-CONJ]	Corynebacterium sp. ES2775-CONJ	239	239	0.95	4e-69	33.62	475	WP_259077237.1	Bacteria;Terrabacteria group;Actinomycetota;Actinomycetes;Mycobacteriales;Corynebacteriaceae;Corynebacterium;unclassified Corynebacterium;Corynebacterium sp. ES2775-CONJ
PH domain-containing protein [Corynebacterium sanguinis]	Corynebacterium sanguinis	232	232	0.64	5e-69	42.16	291	WP_259893020.1	Bacteria;Terrabacteria group;Actinomycetota;Actinomycetes;Mycobacteriales;Corynebacteriaceae;Corynebacterium;Corynebacterium sanguinis
PH domain-containing protein [unclassified Corynebacterium]	unclassified Corynebacterium	237	237	0.95	2e-68	33.4	475	WP_259289332.1	Bacteria;Terrabacteria group;Actinomycetota;Actinomycetes;Mycobacteriales;Corynebacteriaceae;Corynebacterium;unclassified Corynebacterium
PH domain-containing protein [Corynebacterium gerontici]	Corynebacterium gerontici	226	226	0.94	8e-65	33.99	424	WP_123933282.1	Bacteria;Terrabacteria group;Actinomycetota;Actinomycetes;Mycobacteriales;Corynebacteriaceae;Corynebacterium;Corynebacterium gerontici
PH domain-containing protein [Corynebacterium pelargi]	Corynebacterium pelargi	222	222	0.94	2e-63	34.77	424	WP_128890380.1	Bacteria;Terrabacteria group;Actinomycetota;Actinomycetes;Mycobacteriales;Corynebacteriaceae;Corynebacterium;Corynebacterium pelargi
PH domain-containing protein [Corynebacterium argentoratense]	Corynebacterium argentoratense	223	223	0.96	3e-63	33.33	477	WP_046203797.1	Bacteria;Terrabacteria group;Actinomycetota;Actinomycetes;Mycobacteriales;Corynebacteriaceae;Corynebacterium;Corynebacterium argentoratense
PH domain-containing protein [Corynebacterium argentoratense]	Corynebacterium argentoratense	221	221	0.96	3e-62	32.52	477	WP_234858635.1	Bacteria;Terrabacteria group;Actinomycetota;Actinomycetes;Mycobacteriales;Corynebacteriaceae;Corynebacterium;Corynebacterium argentoratense
PH domain-containing protein [Corynebacterium argentoratense]	Corynebacterium argentoratense	220	220	0.96	4e-62	32.93	477	WP_021012095.1	Bacteria;Terrabacteria group;Actinomycetota;Actinomycetes;Mycobacteriales;Corynebacteriaceae;Corynebacterium;Corynebacterium argentoratense
PH domain-containing protein [Corynebacterium argentoratense]	Corynebacterium argentoratense	220	220	0.96	5e-62	33.13	477	WP_281706867.1	Bacteria;Terrabacteria group;Actinomycetota;Actinomycetes;Mycobacteriales;Corynebacteriaceae;Corynebacterium;Corynebacterium argentoratense
PH domain-containing protein [Corynebacterium argentoratense]	Corynebacterium argentoratense	220	220	0.96	6e-62	33.13	477	WP_234869999.1	Bacteria;Terrabacteria group;Actinomycetota;Actinomycetes;Mycobacteriales;Corynebacteriaceae;Corynebacterium;Corynebacterium argentoratense
PH domain-containing protein [Corynebacterium argentoratense]	Corynebacterium argentoratense	219	219	0.96	6e-62	32.59	477	WP_278762584.1	Bacteria;Terrabacteria group;Actinomycetota;Actinomycetes;Mycobacteriales;Corynebacteriaceae;Corynebacterium;Corynebacterium argentoratense
PH domain-containing protein [Corynebacterium argentoratense]	Corynebacterium argentoratense	218	218	0.96	4e-61	32.11	477	WP_234653738.1	Bacteria;Terrabacteria group;Actinomycetota;Actinomycetes;Mycobacteriales;Corynebacteriaceae;Corynebacterium;Corynebacterium argentoratense
PH domain-containing protein [Corynebacterium pseudopelargi]	Corynebacterium pseudopelargi	214	214	0.94	3e-60	34.13	424	WP_123960773.1	Bacteria;Terrabacteria group;Actinomycetota;Actinomycetes;Mycobacteriales;Corynebacteriaceae;Corynebacterium;Corynebacterium pseudopelargi
PH domain-containing protein [Cellulomonas sp. NS3]	Cellulomonas sp. NS3	210	210	0.97	2e-57	32.35	587	WP_258724314.1	Bacteria;Terrabacteria group;Actinomycetota;Actinomycetes;Micrococcales;Cellulomonadaceae;Cellulomonas;unclassified Cellulomonas;Cellulomonas sp. NS3
PH domain-containing protein [Corynebacterium kutscheri]	Corynebacterium kutscheri	206	206	0.86	4e-57	32.93	415	WP_172595863.1	Bacteria;Terrabacteria group;Actinomycetota;Actinomycetes;Mycobacteriales;Corynebacteriaceae;Corynebacterium;Corynebacterium kutscheri
PH domain-containing protein [Sanguibacter sp. HDW7]	Sanguibacter sp. HDW7	208	208	0.95	5e-57	33.48	542	WP_240916083.1	Bacteria;Terrabacteria group;Actinomycetota;Actinomycetes;Micrococcales;Sanguibacteraceae;Sanguibacter;unclassified Sanguibacter;Sanguibacter sp. HDW7
PH domain-containing protein [Corynebacterium kutscheri]	Corynebacterium kutscheri	204	204	0.86	1e-56	32.69	415	WP_052735843.1	Bacteria;Terrabacteria group;Actinomycetota;Actinomycetes;Mycobacteriales;Corynebacteriaceae;Corynebacterium;Corynebacterium kutscheri
PH domain-containing protein [Myceligenerans xiligouense]	Myceligenerans xiligouense	206	206	0.94	3e-56	32.07	505	WP_246012138.1	Bacteria;Terrabacteria group;Actinomycetota;Actinomycetes;Micrococcales;Promicromonosporaceae;Myceligenerans;Myceligenerans xiligouense
membrane protein [Cellulomonas cellasea]	Cellulomonas cellasea	206	206	0.9	3e-56	33.41	521	GEA88113.1	Bacteria;Terrabacteria group;Actinomycetota;Actinomycetes;Micrococcales;Cellulomonadaceae;Cellulomonas;Cellulomonas cellasea
PH domain-containing protein [Cellulomonas carbonis]	Cellulomonas carbonis	203	203	0.85	6e-56	36.32	462	WP_043610305.1	Bacteria;Terrabacteria group;Actinomycetota;Actinomycetes;Micrococcales;Cellulomonadaceae;Cellulomonas;Cellulomonas carbonis
PH domain-containing protein [Cellulomonas cellasea]	Cellulomonas cellasea	205	205	0.9	8e-56	33.41	549	WP_246056435.1	Bacteria;Terrabacteria group;Actinomycetota;Actinomycetes;Micrococcales;Cellulomonadaceae;Cellulomonas;Cellulomonas cellasea
PH domain-containing protein [Georgenia sp. SYP-B2076]	Georgenia sp. SYP-B2076	205	205	0.92	1e-55	32.68	549	WP_240646164.1	Bacteria;Terrabacteria group;Actinomycetota;Actinomycetes;Micrococcales;Bogoriellaceae;Georgenia;unclassified Georgenia;Georgenia sp. SYP-B2076
PH domain-containing protein [Cellulomonas carbonis]	Cellulomonas carbonis	203	203	0.85	2e-55	36.32	514	WP_188484630.1	Bacteria;Terrabacteria group;Actinomycetota;Actinomycetes;Micrococcales;Cellulomonadaceae;Cellulomonas;Cellulomonas carbonis
putative membrane protein [Cellulomonas cellasea]	Cellulomonas cellasea	204	204	0.9	3e-55	33.18	549	MBB2925316.1	Bacteria;Terrabacteria group;Actinomycetota;Actinomycetes;Micrococcales;Cellulomonadaceae;Cellulomonas;Cellulomonas cellasea
PH domain-containing protein [Cellulomonas cellasea]	Cellulomonas cellasea	201	201	0.9	4e-55	33.18	461	WP_183298118.1	Bacteria;Terrabacteria group;Actinomycetota;Actinomycetes;Micrococcales;Cellulomonadaceae;Cellulomonas;Cellulomonas cellasea
PH domain-containing protein [Actinotalea sp. K2]	Actinotalea sp. K2	202	202	0.94	1e-54	32.89	554	WP_249381662.1	Bacteria;Terrabacteria group;Actinomycetota;Actinomycetes;Micrococcales;Cellulomonadaceae;Actinotalea;unclassified Actinotalea;Actinotalea sp. K2
PH domain-containing protein [Cellulomonas xylanilytica]	Cellulomonas xylanilytica	202	202	0.95	1e-54	32.91	564	WP_246125396.1	Bacteria;Terrabacteria group;Actinomycetota;Actinomycetes;Micrococcales;Cellulomonadaceae;Cellulomonas;Cellulomonas xylanilytica
PH domain-containing protein [Promicromonospora sukumoe]	Promicromonospora sukumoe	201	201	0.94	3e-54	31.4	520	WP_020017941.1	Bacteria;Terrabacteria group;Actinomycetota;Actinomycetes;Micrococcales;Promicromonosporaceae;Promicromonospora;Promicromonospora sukumoe
PH domain-containing protein [Flavimobilis marinus]	Flavimobilis marinus	199	199	0.94	7e-54	32.74	513	WP_229828734.1	Bacteria;Terrabacteria group;Actinomycetota;Actinomycetes;Micrococcales;Jonesiaceae;Flavimobilis;Flavimobilis marinus
PH domain-containing protein [Actinotalea solisilvae]	Actinotalea solisilvae	198	198	0.94	1e-53	33.62	477	WP_233404521.1	Bacteria;Terrabacteria group;Actinomycetota;Actinomycetes;Micrococcales;Cellulomonadaceae;Actinotalea;Actinotalea solisilvae
PH domain-containing protein [Nesterenkonia ebinurensis]	Nesterenkonia ebinurensis	199	199	0.92	7e-53	30.72	608	WP_150461893.1	Bacteria;Terrabacteria group;Actinomycetota;Actinomycetes;Micrococcales;Micrococcaceae;Nesterenkonia;Nesterenkonia ebinurensis
PH domain-containing protein [Paeniglutamicibacter gangotriensis]	Paeniglutamicibacter gangotriensis	196	196	0.94	9e-53	29.02	509	WP_149618698.1	Bacteria;Terrabacteria group;Actinomycetota;Actinomycetes;Micrococcales;Micrococcaceae;Paeniglutamicibacter;Paeniglutamicibacter gangotriensis
PH domain-containing protein [Paeniglutamicibacter gangotriensis]	Paeniglutamicibacter gangotriensis	196	196	0.94	9e-53	28.99	509	WP_007269214.1	Bacteria;Terrabacteria group;Actinomycetota;Actinomycetes;Micrococcales;Micrococcaceae;Paeniglutamicibacter;Paeniglutamicibacter gangotriensis
PH domain-containing protein [Cellulomonas sp. Leaf334]	Cellulomonas sp. Leaf334	197	197	0.94	1e-52	32.34	535	WP_235518553.1	Bacteria;Terrabacteria group;Actinomycetota;Actinomycetes;Micrococcales;Cellulomonadaceae;Cellulomonas;unclassified Cellulomonas;Cellulomonas sp. Leaf334
PH domain-containing protein [Cellulomonas sp. Y8]	Cellulomonas sp. Y8	197	197	0.9	1e-52	32.99	538	WP_246854957.1	Bacteria;Terrabacteria group;Actinomycetota;Actinomycetes;Micrococcales;Cellulomonadaceae;Cellulomonas;unclassified Cellulomonas;Cellulomonas sp. Y8
putative membrane protein [Promicromonospora thailandica]	Promicromonospora thailandica	196	196	0.94	2e-52	31.97	516	MCP2266465.1	Bacteria;Terrabacteria group;Actinomycetota;Actinomycetes;Micrococcales;Promicromonosporaceae;Promicromonospora;Promicromonospora thailandica
PH domain-containing protein [Actinotalea sp. JY-7876]	Actinotalea sp. JY-7876	194	194	0.94	4e-52	33.04	478	WP_182113022.1	Bacteria;Terrabacteria group;Actinomycetota;Actinomycetes;Micrococcales;Cellulomonadaceae;Actinotalea;unclassified Actinotalea;Actinotalea sp. JY-7876
PH domain-containing protein [Kineosporia rhizophila]	Kineosporia rhizophila	194	194	0.93	4e-52	31.53	510	WP_232814730.1	Bacteria;Terrabacteria group;Actinomycetota;Actinomycetes;Kineosporiales;Kineosporiaceae;Kineosporia;Kineosporia rhizophila
membrane protein [Kineosporia sp. NBRC 101677]	Kineosporia sp. NBRC 101677	194	194	0.93	5e-52	31.53	521	GLY13343.1	Bacteria;Terrabacteria group;Actinomycetota;Actinomycetes;Kineosporiales;Kineosporiaceae;Kineosporia;unclassified Kineosporia;Kineosporia sp. NBRC 101677
PH domain-containing protein [Georgenia subflava]	Georgenia subflava	196	196	0.95	9e-52	33.19	623	WP_226920952.1	Bacteria;Terrabacteria group;Actinomycetota;Actinomycetes;Micrococcales;Bogoriellaceae;Georgenia;Georgenia subflava
PH domain-containing protein [Demequina sp. TMPB413]	Demequina sp. TMPB413	193	193	0.93	1e-51	30.75	518	WP_226096493.1	Bacteria;Terrabacteria group;Actinomycetota;Actinomycetes;Micrococcales;Demequinaceae;Demequina;unclassified Demequina;Demequina sp. TMPB413
PH domain-containing protein [Kineococcus vitellinus]	Kineococcus vitellinus	193	193	0.94	2e-51	31.68	504	NAZ74440.1	Bacteria;Terrabacteria group;Actinomycetota;Actinomycetes;Kineosporiales;Kineosporiaceae;Kineococcus;Kineococcus vitellinus
putative membrane protein [Promicromonospora sukumoe]	Promicromonospora sukumoe	193	193	0.94	2e-51	31.08	534	MBA8810421.1	Bacteria;Terrabacteria group;Actinomycetota;Actinomycetes;Micrococcales;Promicromonosporaceae;Promicromonospora;Promicromonospora sukumoe
PH domain-containing protein [Sinomonas mesophila]	Sinomonas mesophila	193	193	0.94	2e-51	32.85	549	WP_139346583.1	Bacteria;Terrabacteria group;Actinomycetota;Actinomycetes;Micrococcales;Micrococcaceae;Sinomonas;Sinomonas mesophila
PH domain-containing protein [Isoptericola halotolerans]	Isoptericola halotolerans	193	193	0.94	3e-51	31.64	543	WP_216645499.1	Bacteria;Terrabacteria group;Actinomycetota;Actinomycetes;Micrococcales;Promicromonosporaceae;Isoptericola;Isoptericola halotolerans
PH domain-containing protein [Flavimobilis soli]	Flavimobilis soli	192	192	0.94	3e-51	32.17	505	WP_245854758.1	Bacteria;Terrabacteria group;Actinomycetota;Actinomycetes;Micrococcales;Jonesiaceae;Flavimobilis;Flavimobilis soli
putative membrane protein [Flavimobilis soli]	Flavimobilis soli	192	192	0.94	3e-51	32.17	507	PFG37313.1	Bacteria;Terrabacteria group;Actinomycetota;Actinomycetes;Micrococcales;Jonesiaceae;Flavimobilis;Flavimobilis soli
PH domain-containing protein [Sinomonas sp. R1AF57]	Sinomonas sp. R1AF57	192	192	0.94	4e-51	30.24	528	WP_208711231.1	Bacteria;Terrabacteria group;Actinomycetota;Actinomycetes;Micrococcales;Micrococcaceae;Sinomonas;unclassified Sinomonas;Sinomonas sp. R1AF57
PH domain-containing protein [Tetrasphaera jenkinsii]	Tetrasphaera jenkinsii	192	192	0.81	4e-51	32.13	510	WP_157038379.1	Bacteria;Terrabacteria group;Actinomycetota;Actinomycetes;Micrococcales;Intrasporangiaceae;Tetrasphaera;Tetrasphaera jenkinsii
putative membrane protein [Isoptericola halotolerans]	Isoptericola halotolerans	193	193	0.94	5e-51	31.64	570	NOV97238.1	Bacteria;Terrabacteria group;Actinomycetota;Actinomycetes;Micrococcales;Promicromonosporaceae;Isoptericola;Isoptericola halotolerans
PH domain-containing protein [Demequina silvatica]	Demequina silvatica	191	191	0.94	6e-51	31.26	512	WP_062521653.1	Bacteria;Terrabacteria group;Actinomycetota;Actinomycetes;Micrococcales;Demequinaceae;Demequina;Demequina silvatica
PH domain-containing protein [Cellulomonas denverensis]	Cellulomonas denverensis	191	191	0.94	7e-51	32.48	498	WP_239073571.1	Bacteria;Terrabacteria group;Actinomycetota;Actinomycetes;Micrococcales;Cellulomonadaceae;Cellulomonas;Cellulomonas denverensis
PH domain-containing protein [Georgenia ruanii]	Georgenia ruanii	190	190	0.92	2e-50	33.84	529	WP_152233236.1	Bacteria;Terrabacteria group;Actinomycetota;Actinomycetes;Micrococcales;Bogoriellaceae;Georgenia;Georgenia ruanii
hypothetical protein D6T65_06060 [Arthrobacter frigidicola]	Arthrobacter frigidicola	191	191	0.94	3e-50	31.24	572	RJU02520.1	Bacteria;Terrabacteria group;Actinomycetota;Actinomycetes;Micrococcales;Micrococcaceae;Arthrobacter;Arthrobacter frigidicola
PH domain-containing protein [Cellulomonas citrea]	Cellulomonas citrea	188	188	0.93	4e-50	29.56	463	WP_159811102.1	Bacteria;Terrabacteria group;Actinomycetota;Actinomycetes;Micrococcales;Cellulomonadaceae;Cellulomonas;Cellulomonas citrea
PH domain-containing protein [Cellulosimicrobium arenosum]	Cellulosimicrobium arenosum	189	189	0.94	4e-50	32.29	509	MBD8079121.1	Bacteria;Terrabacteria group;Actinomycetota;Actinomycetes;Micrococcales;Promicromonosporaceae;Cellulosimicrobium;Cellulosimicrobium arenosum
PH domain-containing protein [Arthrobacter sp. zg-Y769]	Arthrobacter sp. zg-Y769	190	190	0.94	5e-50	29.96	549	MCC9205617.1	Bacteria;Terrabacteria group;Actinomycetota;Actinomycetes;Micrococcales;Micrococcaceae;Arthrobacter;unclassified Arthrobacter;Arthrobacter sp. zg-Y769
PH domain-containing protein [Cellulomonas sp.]	Cellulomonas sp.	189	189	0.94	6e-50	30.02	499	MCG2802783.1	Bacteria;Terrabacteria group;Actinomycetota;Actinomycetes;Micrococcales;Cellulomonadaceae;Cellulomonas;unclassified Cellulomonas;Cellulomonas sp.
PH domain-containing protein [Promicromonospora panici]	Promicromonospora panici	190	190	0.95	6e-50	30.51	552	WP_242504192.1	Bacteria;Terrabacteria group;Actinomycetota;Actinomycetes;Micrococcales;Promicromonosporaceae;Promicromonospora;Promicromonospora panici
hypothetical protein BGO38_00410 [Cellulomonas sp. 73-145]	Cellulomonas sp. 73-145	189	189	0.94	7e-50	32.52	523	OJV60058.1	Bacteria;Terrabacteria group;Actinomycetota;Actinomycetes;Micrococcales;Cellulomonadaceae;Cellulomonas;unclassified Cellulomonas;Cellulomonas sp. 73-145
PH domain-containing protein [Oerskovia douganii]	Oerskovia douganii	189	189	0.92	7e-50	31.85	557	WP_193718524.1	Bacteria;Terrabacteria group;Actinomycetota;Actinomycetes;Micrococcales;Cellulomonadaceae;Oerskovia;Oerskovia douganii
PH domain-containing protein [Arthrobacter sp. 35W]	Arthrobacter sp. 35W	189	189	0.94	7e-50	30.09	522	WP_081710241.1	Bacteria;Terrabacteria group;Actinomycetota;Actinomycetes;Micrococcales;Micrococcaceae;Arthrobacter;unclassified Arthrobacter;Arthrobacter sp. 35W
PH domain-containing protein [Micrococcaceae bacterium RIT 802]	Micrococcaceae bacterium RIT 802	189	189	0.95	8e-50	28.89	513	MBM6623303.1	Bacteria;Terrabacteria group;Actinomycetota;Actinomycetes;Micrococcales;Micrococcaceae;unclassified Micrococcaceae;Micrococcaceae bacterium RIT 802
PH domain-containing protein [Corynebacterium xerosis]	Corynebacterium xerosis	188	188	0.95	8e-50	32.07	494	WP_102212358.1	Bacteria;Terrabacteria group;Actinomycetota;Actinomycetes;Mycobacteriales;Corynebacteriaceae;Corynebacterium;Corynebacterium xerosis
PH domain-containing protein [Cellulomonas sp. zg-Y138]	Cellulomonas sp. zg-Y138	187	187	0.97	9e-50	30.27	475	MCC2317983.1	Bacteria;Terrabacteria group;Actinomycetota;Actinomycetes;Micrococcales;Cellulomonadaceae;Cellulomonas;Cellulomonas chengniuliangii
PH domain-containing protein [Cellulomonas denverensis]	Cellulomonas denverensis	187	187	0.93	1e-49	32.47	473	WP_168628898.1	Bacteria;Terrabacteria group;Actinomycetota;Actinomycetes;Micrococcales;Cellulomonadaceae;Cellulomonas;Cellulomonas denverensis
PH domain-containing protein [Paeniglutamicibacter sp. Y32M11]	Paeniglutamicibacter sp. Y32M11	188	188	0.94	1e-49	30.98	508	WP_218817662.1	Bacteria;Terrabacteria group;Actinomycetota;Actinomycetes;Micrococcales;Micrococcaceae;Paeniglutamicibacter;unclassified Paeniglutamicibacter;Paeniglutamicibacter sp. Y32M11
PH domain-containing protein [Arthrobacter zhaoguopingii]	Arthrobacter zhaoguopingii	189	189	0.94	1e-49	31.45	599	WP_246199672.1	Bacteria;Terrabacteria group;Actinomycetota;Actinomycetes;Micrococcales;Micrococcaceae;Arthrobacter;Arthrobacter zhaoguopingii
PH domain-containing protein [Micrococcaceae]	Micrococcaceae	187	187	0.95	2e-49	29.23	500	WP_086993938.1	Bacteria;Terrabacteria group;Actinomycetota;Actinomycetes;Micrococcales;Micrococcaceae
putative membrane protein [Spelaeicoccus albus]	Spelaeicoccus albus	187	187	0.9	2e-49	31.04	478	NYI69427.1	Bacteria;Terrabacteria group;Actinomycetota;Actinomycetes;Micrococcales;Brevibacteriaceae;Spelaeicoccus;Spelaeicoccus albus
PH domain-containing protein [Arthrobacter terrae]	Arthrobacter terrae	187	187	0.95	2e-49	30.54	486	WP_230854829.1	Bacteria;Terrabacteria group;Actinomycetota;Actinomycetes;Micrococcales;Micrococcaceae;Arthrobacter;Arthrobacter terrae
hypothetical protein CGQ24_00020 [Arthrobacter sp. 7749]	Arthrobacter sp. 7749	187	187	0.94	2e-49	31.04	508	ASN37552.1	Bacteria;Terrabacteria group;Actinomycetota;Actinomycetes;Micrococcales;Micrococcaceae;Arthrobacter;unclassified Arthrobacter;Arthrobacter sp. 7749
hypothetical protein DIU73_08480 [Actinomycetota bacterium]	Actinomycetota bacterium	187	187	0.92	2e-49	30.77	524	PZM95415.1	Bacteria;Terrabacteria group;Actinomycetota;unclassified Actinomycetota;Actinomycetota bacterium
PH domain-containing protein [Micrococcus terreus]	Micrococcus terreus	189	189	0.92	2e-49	28.66	583	WP_091698764.1	Bacteria;Terrabacteria group;Actinomycetota;Actinomycetes;Micrococcales;Micrococcaceae;Micrococcus;Micrococcus terreus
PH domain-containing protein [Cellulomonas sp. P24]	Cellulomonas sp. P24	187	187	0.94	2e-49	31.87	491	WP_259308939.1	Bacteria;Terrabacteria group;Actinomycetota;Actinomycetes;Micrococcales;Cellulomonadaceae;Cellulomonas;unclassified Cellulomonas;Cellulomonas sp. P24
PH domain-containing protein [Arthrobacter sp. zg-Y40]	Arthrobacter sp. zg-Y40	187	187	0.94	3e-49	29.48	507	MCC3278788.1	Bacteria;Terrabacteria group;Actinomycetota;Actinomycetes;Micrococcales;Micrococcaceae;Arthrobacter;unclassified Arthrobacter;Arthrobacter sp. zg-Y40
PH domain-containing protein [Paeniglutamicibacter antarcticus]	Paeniglutamicibacter antarcticus	187	187	0.95	3e-49	30.54	499	MBG0739879.1	Bacteria;Terrabacteria group;Actinomycetota;Actinomycetes;Micrococcales;Micrococcaceae;Paeniglutamicibacter;Paeniglutamicibacter antarcticus
PH domain-containing protein [Sanguibacter gelidistatuariae]	Sanguibacter gelidistatuariae	187	187	0.92	3e-49	31.65	546	WP_093181731.1	Bacteria;Terrabacteria group;Actinomycetota;Actinomycetes;Micrococcales;Sanguibacteraceae;Sanguibacter;Sanguibacter gelidistatuariae
PH domain-containing protein [Citricoccus sp. CH26A]	Citricoccus sp. CH26A	188	188	0.95	3e-49	29.58	557	WP_010143624.1	Bacteria;Terrabacteria group;Actinomycetota;Actinomycetes;Micrococcales;Micrococcaceae;Citricoccus;unclassified Citricoccus;Citricoccus sp. CH26A
PH domain-containing protein [Promicromonospora thailandica]	Promicromonospora thailandica	186	186	0.8	3e-49	33.1	489	WP_275977782.1	Bacteria;Terrabacteria group;Actinomycetota;Actinomycetes;Micrococcales;Promicromonosporaceae;Promicromonospora;Promicromonospora thailandica
PH domain-containing protein [Arthrobacter sp. zg-Y179]	Arthrobacter sp. zg-Y179	187	187	0.94	3e-49	30.59	522	MCC9174139.1	Bacteria;Terrabacteria group;Actinomycetota;Actinomycetes;Micrococcales;Micrococcaceae;Arthrobacter;unclassified Arthrobacter;Arthrobacter sp. zg-Y179
PH domain-containing protein [Arthrobacter zhaoguopingii]	Arthrobacter zhaoguopingii	189	189	0.94	4e-49	31.45	614	WP_246669886.1	Bacteria;Terrabacteria group;Actinomycetota;Actinomycetes;Micrococcales;Micrococcaceae;Arthrobacter;Arthrobacter zhaoguopingii
PH domain-containing protein [Nesterenkonia alkaliphila]	Nesterenkonia alkaliphila	188	188	0.92	4e-49	28.52	586	WP_188503711.1	Bacteria;Terrabacteria group;Actinomycetota;Actinomycetes;Micrococcales;Micrococcaceae;Nesterenkonia;Nesterenkonia alkaliphila
PH domain-containing protein [Arthrobacter sp. zg-Y750]	Arthrobacter sp. zg-Y750	186	186	0.94	4e-49	29.87	507	MCC9177162.1	Bacteria;Terrabacteria group;Actinomycetota;Actinomycetes;Micrococcales;Micrococcaceae;Arthrobacter;unclassified Arthrobacter;Arthrobacter sp. zg-Y750
PH domain-containing protein [Nesterenkonia massiliensis]	Nesterenkonia massiliensis	188	188	0.94	4e-49	28.13	602	WP_260072637.1	Bacteria;Terrabacteria group;Actinomycetota;Actinomycetes;Micrococcales;Micrococcaceae;Nesterenkonia;Nesterenkonia massiliensis
hypothetical protein CSB46_07375 [Micrococcales bacterium]	Micrococcales bacterium	186	186	0.95	4e-49	28.63	475	PID53562.1	Bacteria;Terrabacteria group;Actinomycetota;Actinomycetes;Micrococcales;unclassified Micrococcales;Micrococcales bacterium
PH domain-containing protein [Propionibacteriaceae bacterium]	Propionibacteriaceae bacterium	186	186	0.94	4e-49	29.78	493	MCL2785147.1	Bacteria;Terrabacteria group;Actinomycetota;Actinomycetes;Propionibacteriales;Propionibacteriaceae;unclassified Propionibacteriaceae;Propionibacteriaceae bacterium
PH domain-containing protein [Sanguibacter antarcticus]	Sanguibacter antarcticus	187	187	0.97	4e-49	30.74	528	WP_245862657.1	Bacteria;Terrabacteria group;Actinomycetota;Actinomycetes;Micrococcales;Sanguibacteraceae;Sanguibacter;Sanguibacter antarcticus
putative membrane protein [Zhihengliuella flava]	Zhihengliuella flava	187	187	0.9	5e-49	31.32	541	MBG6084817.1	Bacteria;Terrabacteria group;Actinomycetota;Actinomycetes;Micrococcales;Micrococcaceae;Zhihengliuella;Zhihengliuella flava
PH domain-containing protein [Georgenia yuyongxinii]	Georgenia yuyongxinii	187	187	0.94	5e-49	31.06	551	WP_139930297.1	Bacteria;Terrabacteria group;Actinomycetota;Actinomycetes;Micrococcales;Bogoriellaceae;Georgenia;Georgenia yuyongxinii
PH domain-containing protein [Actinotalea sp. C106]	Actinotalea sp. C106	186	186	0.9	5e-49	31.49	476	WP_250447205.1	Bacteria;Terrabacteria group;Actinomycetota;Actinomycetes;Micrococcales;Cellulomonadaceae;Actinotalea;unclassified Actinotalea;Actinotalea sp. C106
hypothetical protein CELD12_29810 [Cellulomonas sp. NTE-D12]	Cellulomonas sp. NTE-D12	187	187	0.94	5e-49	31.8	534	BDO43491.1	Bacteria;Terrabacteria group;Actinomycetota;Actinomycetes;Micrococcales;Cellulomonadaceae;Cellulomonas;unclassified Cellulomonas;Cellulomonas sp. NTE-D12
PH domain-containing protein [Kineococcus vitellinus]	Kineococcus vitellinus	184	184	0.8	5e-49	32.49	405	WP_276611933.1	Bacteria;Terrabacteria group;Actinomycetota;Actinomycetes;Kineosporiales;Kineosporiaceae;Kineococcus;Kineococcus vitellinus
PH domain-containing protein [Cellulomonas sp. zg.Y338]	Cellulomonas sp. zg.Y338	185	185	0.97	6e-49	30.11	475	WP_227568051.1	Bacteria;Terrabacteria group;Actinomycetota;Actinomycetes;Micrococcales;Cellulomonadaceae;Cellulomonas;Cellulomonas chengniuliangii
PH domain-containing protein [Cellulomonas gelida]	Cellulomonas gelida	187	187	0.94	6e-49	29.53	549	WP_141370397.1	Bacteria;Terrabacteria group;Actinomycetota;Actinomycetes;Micrococcales;Cellulomonadaceae;Cellulomonas;Cellulomonas gelida
PH domain-containing protein [Cellulomonas sp. SG140]	Cellulomonas sp. SG140	187	187	0.94	6e-49	31.81	537	WP_263732417.1	Bacteria;Terrabacteria group;Actinomycetota;Actinomycetes;Micrococcales;Cellulomonadaceae;Cellulomonas;unclassified Cellulomonas;Cellulomonas sp. SG140
PH domain-containing protein [Sanguibacter keddieii]	Sanguibacter keddieii	185	185	0.94	6e-49	30.77	481	WP_143755788.1	Bacteria;Terrabacteria group;Actinomycetota;Actinomycetes;Micrococcales;Sanguibacteraceae;Sanguibacter;Sanguibacter keddieii
hypothetical protein GCM10011359_21400 [Nesterenkonia alkaliphila]	Nesterenkonia alkaliphila	188	188	0.92	7e-49	28.71	599	GFZ91811.1	Bacteria;Terrabacteria group;Actinomycetota;Actinomycetes;Micrococcales;Micrococcaceae;Nesterenkonia;Nesterenkonia alkaliphila
PH domain-containing protein [Corynebacterium sputi]	Corynebacterium sputi	184	184	0.95	7e-49	32.9	442	WP_027018938.1	Bacteria;Terrabacteria group;Actinomycetota;Actinomycetes;Mycobacteriales;Corynebacteriaceae;Corynebacterium;Corynebacterium sputi
PH domain-containing protein [Cellulosimicrobium cellulans]	Cellulosimicrobium cellulans	186	186	0.9	8e-49	32.05	542	WP_262348378.1	Bacteria;Terrabacteria group;Actinomycetota;Actinomycetes;Micrococcales;Promicromonosporaceae;Cellulosimicrobium;Cellulosimicrobium cellulans
PH domain-containing protein [Cellulomonadaceae bacterium]	Cellulomonadaceae bacterium	185	185	0.93	8e-49	33.55	466	NTW39538.1	Bacteria;Terrabacteria group;Actinomycetota;Actinomycetes;Micrococcales;Cellulomonadaceae;unclassified Cellulomonadaceae;Cellulomonadaceae bacterium
PH domain-containing protein [Arthrobacter sp. zg-Y20]	Arthrobacter sp. zg-Y20	186	186	0.94	8e-49	29.87	507	MCC3275787.1	Bacteria;Terrabacteria group;Actinomycetota;Actinomycetes;Micrococcales;Micrococcaceae;Arthrobacter;unclassified Arthrobacter;Arthrobacter sp. zg-Y20
PH domain-containing protein [Cellulosimicrobium funkei]	Cellulosimicrobium funkei	186	186	0.95	8e-49	31.76	512	WP_251177697.1	Bacteria;Terrabacteria group;Actinomycetota;Actinomycetes;Micrococcales;Promicromonosporaceae;Cellulosimicrobium;Cellulosimicrobium funkei
PH domain-containing protein [Sanguibacter sp. Leaf3]	Sanguibacter sp. Leaf3	185	185	0.97	8e-49	31.14	491	WP_056128035.1	Bacteria;Terrabacteria group;Actinomycetota;Actinomycetes;Micrococcales;Sanguibacteraceae;Sanguibacter;unclassified Sanguibacter;Sanguibacter sp. Leaf3
PH domain-containing protein [Corynebacterium ulceribovis]	Corynebacterium ulceribovis	185	185	0.9	9e-49	32.28	476	WP_018024484.1	Bacteria;Terrabacteria group;Actinomycetota;Actinomycetes;Mycobacteriales;Corynebacteriaceae;Corynebacterium;Corynebacterium ulceribovis
PH domain-containing protein [Cellulosimicrobium cellulans]	Cellulosimicrobium cellulans	186	186	0.98	9e-49	30.6	512	WP_211932919.1	Bacteria;Terrabacteria group;Actinomycetota;Actinomycetes;Micrococcales;Promicromonosporaceae;Cellulosimicrobium;Cellulosimicrobium cellulans
PH domain-containing protein [Nesterenkonia haasae]	Nesterenkonia haasae	187	187	0.94	9e-49	28.35	560	WP_162321947.1	Bacteria;Terrabacteria group;Actinomycetota;Actinomycetes;Micrococcales;Micrococcaceae;Nesterenkonia;Nesterenkonia haasae
PH domain-containing protein [Sanguibacter inulinus]	Sanguibacter inulinus	185	185	0.97	9e-49	31.14	491	MBF0723678.1	Bacteria;Terrabacteria group;Actinomycetota;Actinomycetes;Micrococcales;Sanguibacteraceae;Sanguibacter;Sanguibacter inulinus
PH domain-containing protein [Paeniglutamicibacter terrestris]	Paeniglutamicibacter terrestris	186	186	0.94	9e-49	30.83	508	WP_168153481.1	Bacteria;Terrabacteria group;Actinomycetota;Actinomycetes;Micrococcales;Micrococcaceae;Paeniglutamicibacter;Paeniglutamicibacter terrestris
PH domain-containing protein [Kineococcus radiotolerans]	Kineococcus radiotolerans	185	185	0.94	1e-48	31.89	491	WP_012085126.1	Bacteria;Terrabacteria group;Actinomycetota;Actinomycetes;Kineosporiales;Kineosporiaceae;Kineococcus;Kineococcus radiotolerans
PH domain-containing protein [Cellulosimicrobium sp. SL-1]	Cellulosimicrobium sp. SL-1	186	186	0.95	1e-48	31.15	512	WP_163187995.1	Bacteria;Terrabacteria group;Actinomycetota;Actinomycetes;Micrococcales;Promicromonosporaceae;Cellulosimicrobium;unclassified Cellulosimicrobium;Cellulosimicrobium sp. SL-1
PH domain-containing protein [Arthrobacter sp. MSA 4-2]	Arthrobacter sp. MSA 4-2	187	187	0.94	1e-48	31.28	570	MBJ2120699.1	Bacteria;Terrabacteria group;Actinomycetota;Actinomycetes;Micrococcales;Micrococcaceae;Arthrobacter;unclassified Arthrobacter;Arthrobacter sp. MSA 4-2
PH domain-containing protein [Promicromonospora sukumoe]	Promicromonospora sukumoe	185	185	0.8	1e-48	31.91	489	WP_246403502.1	Bacteria;Terrabacteria group;Actinomycetota;Actinomycetes;Micrococcales;Promicromonosporaceae;Promicromonospora;Promicromonospora sukumoe
PH domain-containing protein [Cellulosimicrobium aquatile]	Cellulosimicrobium aquatile	185	185	0.95	1e-48	31.15	512	NMF27408.1	Bacteria;Terrabacteria group;Actinomycetota;Actinomycetes;Micrococcales;Promicromonosporaceae;Cellulosimicrobium;Cellulosimicrobium aquatile
PH domain-containing protein [Cellulomonas sp. zg-Y138]	Cellulomonas sp. zg-Y138	184	184	0.97	1e-48	30.25	457	WP_255625868.1	Bacteria;Terrabacteria group;Actinomycetota;Actinomycetes;Micrococcales;Cellulomonadaceae;Cellulomonas;Cellulomonas chengniuliangii
putative membrane protein [Kineococcus radiotolerans]	Kineococcus radiotolerans	184	184	0.94	1e-48	31.89	491	MBB2900811.1	Bacteria;Terrabacteria group;Actinomycetota;Actinomycetes;Kineosporiales;Kineosporiaceae;Kineococcus;Kineococcus radiotolerans
PH domain-containing protein [Actinomycetia bacterium]	Actinomycetia bacterium	184	184	0.93	2e-48	30.21	479	MBU4215315.1	Bacteria;Terrabacteria group;Actinomycetota;Actinomycetes;unclassified Actinomycetes;Actinomycetia bacterium
putative membrane protein [Paeniglutamicibacter cryotolerans]	Paeniglutamicibacter cryotolerans	185	185	0.94	2e-48	29.65	509	MBB2995016.1	Bacteria;Terrabacteria group;Actinomycetota;Actinomycetes;Micrococcales;Micrococcaceae;Paeniglutamicibacter;Paeniglutamicibacter cryotolerans
predicted membrane protein [Sanguibacter keddieii DSM 10542]	Sanguibacter keddieii DSM 10542	185	185	0.94	2e-48	30.77	530	ACZ23099.1	Bacteria;Terrabacteria group;Actinomycetota;Actinomycetes;Micrococcales;Sanguibacteraceae;Sanguibacter;Sanguibacter keddieii;Sanguibacter keddieii DSM 10542
PH domain-containing protein [Demequina lutea]	Demequina lutea	185	185	0.93	2e-48	30.55	521	WP_062076159.1	Bacteria;Terrabacteria group;Actinomycetota;Actinomycetes;Micrococcales;Demequinaceae;Demequina;Demequina lutea
PH domain-containing protein [Promicromonospora iranensis]	Promicromonospora iranensis	185	185	0.94	2e-48	30.61	531	WP_274994959.1	Bacteria;Terrabacteria group;Actinomycetota;Actinomycetes;Micrococcales;Promicromonosporaceae;Promicromonospora;Promicromonospora iranensis
PH domain-containing protein [Actinotalea ferrariae]	Actinotalea ferrariae	185	185	0.94	2e-48	32.33	535	WP_281173279.1	Bacteria;Terrabacteria group;Actinomycetota;Actinomycetes;Micrococcales;Cellulomonadaceae;Actinotalea;Actinotalea ferrariae
PH domain-containing protein [Cellulomonas sp. URHE0023]	Cellulomonas sp. URHE0023	185	185	0.95	2e-48	29.11	535	WP_231505201.1	Bacteria;Terrabacteria group;Actinomycetota;Actinomycetes;Micrococcales;Cellulomonadaceae;Cellulomonas;unclassified Cellulomonas;Cellulomonas sp. URHE0023
hypothetical protein CSA58_09810 [Micrococcales bacterium]	Micrococcales bacterium	185	185	0.95	2e-48	28.36	530	PIE26389.1	Bacteria;Terrabacteria group;Actinomycetota;Actinomycetes;Micrococcales;unclassified Micrococcales;Micrococcales bacterium
PH domain-containing protein [Cellulomonas sp. WB94]	Cellulomonas sp. WB94	184	184	0.94	2e-48	32.32	479	WP_242448330.1	Bacteria;Terrabacteria group;Actinomycetota;Actinomycetes;Micrococcales;Cellulomonadaceae;Cellulomonas;unclassified Cellulomonas;Cellulomonas sp. WB94
PH domain-containing protein [Cellulomonas soli]	Cellulomonas soli	184	184	0.84	3e-48	31.28	495	WP_257024927.1	Bacteria;Terrabacteria group;Actinomycetota;Actinomycetes;Micrococcales;Cellulomonadaceae;Cellulomonas;Cellulomonas soli
PH domain-containing protein [Cellulosimicrobium funkei]	Cellulosimicrobium funkei	184	184	0.95	3e-48	31.56	512	WP_061269261.1	Bacteria;Terrabacteria group;Actinomycetota;Actinomycetes;Micrococcales;Promicromonosporaceae;Cellulosimicrobium;Cellulosimicrobium funkei
PH domain-containing protein [Demequina oxidasica]	Demequina oxidasica	185	185	0.94	3e-48	29.42	556	WP_062213413.1	Bacteria;Terrabacteria group;Actinomycetota;Actinomycetes;Micrococcales;Demequinaceae;Demequina;Demequina oxidasica
PH domain-containing protein [Cellulosimicrobium sp. 72-3]	Cellulosimicrobium sp. 72-3	184	184	0.95	3e-48	31.56	512	WP_171468332.1	Bacteria;Terrabacteria group;Actinomycetota;Actinomycetes;Micrococcales;Promicromonosporaceae;Cellulosimicrobium;unclassified Cellulosimicrobium;Cellulosimicrobium sp. 72-3
hypothetical protein CVT68_09530 [Actinobacteria bacterium HGW-Actinobacteria-8]	Actinobacteria bacterium HGW-Actinobacteria-8	184	184	0.93	3e-48	31.5	518	PKQ14992.1	Bacteria;Terrabacteria group;Actinomycetota;unclassified Actinomycetota;Actinobacteria bacterium HGW-Actinobacteria-8
PH domain-containing protein [Kineococcus radiotolerans]	Kineococcus radiotolerans	181	181	0.78	3e-48	32.99	394	WP_260149958.1	Bacteria;Terrabacteria group;Actinomycetota;Actinomycetes;Kineosporiales;Kineosporiaceae;Kineococcus;Kineococcus radiotolerans
PH domain-containing protein [Cellulosimicrobium sp. JZ28]	Cellulosimicrobium sp. JZ28	184	184	0.95	3e-48	31.56	512	WP_194521205.1	Bacteria;Terrabacteria group;Actinomycetota;Actinomycetes;Micrococcales;Promicromonosporaceae;Cellulosimicrobium;unclassified Cellulosimicrobium;Cellulosimicrobium sp. JZ28
PH domain-containing protein [Corynebacterium xerosis]	Corynebacterium xerosis	184	184	0.95	3e-48	31.84	504	NMF10247.1	Bacteria;Terrabacteria group;Actinomycetota;Actinomycetes;Mycobacteriales;Corynebacteriaceae;Corynebacterium;Corynebacterium xerosis
PH domain-containing protein [Demequina sp. NBRC 110056]	Demequina sp. NBRC 110056	186	186	0.95	4e-48	29.64	609	WP_234988099.1	Bacteria;Terrabacteria group;Actinomycetota;Actinomycetes;Micrococcales;Demequinaceae;Demequina;unclassified Demequina;Demequina sp. NBRC 110056
Bacterial membrane flanked domain protein [Arthrobacter saudimassiliensis]	Arthrobacter saudimassiliensis	184	184	0.94	4e-48	28.42	507	CEA07106.1	Bacteria;Terrabacteria group;Actinomycetota;Actinomycetes;Micrococcales;Micrococcaceae;Arthrobacter;Arthrobacter saudimassiliensis
PH domain-containing protein [Arthrobacter sp. E3]	Arthrobacter sp. E3	184	184	0.94	4e-48	30.15	514	WP_207346305.1	Bacteria;Terrabacteria group;Actinomycetota;Actinomycetes;Micrococcales;Micrococcaceae;Arthrobacter;unclassified Arthrobacter;Arthrobacter sp. E3
PH domain-containing protein [Cellulomonas hominis]	Cellulomonas hominis	184	184	0.83	4e-48	34.24	540	WP_249669053.1	Bacteria;Terrabacteria group;Actinomycetota;Actinomycetes;Micrococcales;Cellulomonadaceae;Cellulomonas;Cellulomonas hominis
PH domain-containing protein [Sanguibacter hominis ATCC BAA-789]	Sanguibacter hominis ATCC BAA-789	183	183	0.93	5e-48	31.89	498	NKX94085.1	Bacteria;Terrabacteria group;Actinomycetota;Actinomycetes;Micrococcales;Sanguibacteraceae;Sanguibacter;Sanguibacter hominis;Sanguibacter hominis ATCC BAA-789
PH domain-containing protein [Arthrobacter sp. zg-Y40]	Arthrobacter sp. zg-Y40	182	182	0.85	5e-48	30.36	443	WP_231706178.1	Bacteria;Terrabacteria group;Actinomycetota;Actinomycetes;Micrococcales;Micrococcaceae;Arthrobacter;unclassified Arthrobacter;Arthrobacter sp. zg-Y40
PH domain-containing protein [Arthrobacter sp. zg-Y750]	Arthrobacter sp. zg-Y750	182	182	0.85	5e-48	30.79	443	WP_231700565.1	Bacteria;Terrabacteria group;Actinomycetota;Actinomycetes;Micrococcales;Micrococcaceae;Arthrobacter;unclassified Arthrobacter;Arthrobacter sp. zg-Y750
PH domain-containing protein [Cellulomonas palmilytica]	Cellulomonas palmilytica	184	184	0.94	5e-48	30.2	526	UJP41595.1	Bacteria;Terrabacteria group;Actinomycetota;Actinomycetes;Micrococcales;Cellulomonadaceae;Cellulomonas;Cellulomonas palmilytica
PH domain-containing protein [Cellulomonas uda]	Cellulomonas uda	183	183	0.94	7e-48	29.54	517	WP_141321791.1	Bacteria;Terrabacteria group;Actinomycetota;Actinomycetes;Micrococcales;Cellulomonadaceae;Cellulomonas;Cellulomonas uda
PH domain-containing protein [Cellulosimicrobium cellulans]	Cellulosimicrobium cellulans	183	183	0.95	7e-48	31.29	512	WP_257419157.1	Bacteria;Terrabacteria group;Actinomycetota;Actinomycetes;Micrococcales;Promicromonosporaceae;Cellulosimicrobium;Cellulosimicrobium cellulans
PH domain-containing protein [Arthrobacter nitrophenolicus]	Arthrobacter nitrophenolicus	184	184	0.94	7e-48	30.89	530	WP_052014126.1	Bacteria;Terrabacteria group;Actinomycetota;Actinomycetes;Micrococcales;Micrococcaceae;Arthrobacter;Arthrobacter nitrophenolicus
PH domain-containing protein [Cellulomonas soli]	Cellulomonas soli	183	183	0.84	8e-48	31.28	524	WP_223203630.1	Bacteria;Terrabacteria group;Actinomycetota;Actinomycetes;Micrococcales;Cellulomonadaceae;Cellulomonas;Cellulomonas soli
PH domain-containing protein [Cellulosimicrobium cellulans]	Cellulosimicrobium cellulans	184	184	0.94	8e-48	31.88	537	MBN0041937.1	Bacteria;Terrabacteria group;Actinomycetota;Actinomycetes;Micrococcales;Promicromonosporaceae;Cellulosimicrobium;Cellulosimicrobium cellulans
PH domain-containing protein [Cellulomonas palmilytica]	Cellulomonas palmilytica	184	184	0.94	8e-48	30.2	543	WP_236122826.1	Bacteria;Terrabacteria group;Actinomycetota;Actinomycetes;Micrococcales;Cellulomonadaceae;Cellulomonas;Cellulomonas palmilytica
PH domain-containing protein [Demequina sp. TTPB684]	Demequina sp. TTPB684	182	182	0.84	1e-47	31.53	463	WP_255633353.1	Bacteria;Terrabacteria group;Actinomycetota;Actinomycetes;Micrococcales;Demequinaceae;Demequina;unclassified Demequina;Demequina sp. TTPB684
membrane-flanked domain-containing protein [Arthrobacter nitrophenolicus]	Arthrobacter nitrophenolicus	183	183	0.94	1e-47	30.89	547	ELT43896.1	Bacteria;Terrabacteria group;Actinomycetota;Actinomycetes;Micrococcales;Micrococcaceae;Arthrobacter;Arthrobacter nitrophenolicus
PH domain-containing protein [Arthrobacter sp. zg-Y20]	Arthrobacter sp. zg-Y20	181	181	0.85	1e-47	30.12	443	WP_231708708.1	Bacteria;Terrabacteria group;Actinomycetota;Actinomycetes;Micrococcales;Micrococcaceae;Arthrobacter;unclassified Arthrobacter;Arthrobacter sp. zg-Y20
PH domain-containing protein [Arthrobacter crusticola]	Arthrobacter crusticola	184	184	0.95	1e-47	31.25	567	WP_246018963.1	Bacteria;Terrabacteria group;Actinomycetota;Actinomycetes;Micrococcales;Micrococcaceae;Arthrobacter;Arthrobacter crusticola
PH domain-containing protein [Cellulomonas sp. zg-Y338]	Cellulomonas sp. zg-Y338	181	181	0.96	1e-47	30.08	457	WP_255623538.1	Bacteria;Terrabacteria group;Actinomycetota;Actinomycetes;Micrococcales;Cellulomonadaceae;Cellulomonas;Cellulomonas chengniuliangii
PH domain-containing protein [Cellulosimicrobium composti]	Cellulosimicrobium composti	182	182	0.94	2e-47	31.11	507	MTG91008.1	Bacteria;Terrabacteria group;Actinomycetota;Actinomycetes;Micrococcales;Promicromonosporaceae;Cellulosimicrobium;Cellulosimicrobium composti
PH domain-containing protein [Cellulosimicrobium protaetiae]	Cellulosimicrobium protaetiae	183	183	0.94	2e-47	31.54	573	WP_168731534.1	Bacteria;Terrabacteria group;Actinomycetota;Actinomycetes;Micrococcales;Promicromonosporaceae;Cellulosimicrobium;Cellulosimicrobium protaetiae
PH domain-containing protein [Pseudarthrobacter sp. NamE2]	Pseudarthrobacter sp. NamE2	182	182	0.9	2e-47	30.61	500	WP_240721024.1	Bacteria;Terrabacteria group;Actinomycetota;Actinomycetes;Micrococcales;Micrococcaceae;Pseudarthrobacter;unclassified Pseudarthrobacter;Pseudarthrobacter sp. NamE2
PH domain-containing protein [Kineococcus sp. TRM81007]	Kineococcus sp. TRM81007	181	181	0.94	2e-47	31.91	480	WP_255818935.1	Bacteria;Terrabacteria group;Actinomycetota;Actinomycetes;Kineosporiales;Kineosporiaceae;Kineococcus;unclassified Kineococcus;Kineococcus sp. TRM81007
hypothetical protein DBB34_14485 [Sphaerisporangium cinnabarinum]	Sphaerisporangium cinnabarinum	182	182	0.95	2e-47	31.08	512	PTU55400.1	Bacteria;Terrabacteria group;Actinomycetota;Actinomycetes;Streptosporangiales;Streptosporangiaceae;Sphaerisporangium;Sphaerisporangium cinnabarinum
PH domain-containing protein [Actinotalea subterranea]	Actinotalea subterranea	182	182	0.9	2e-47	30.93	539	WP_149203750.1	Bacteria;Terrabacteria group;Actinomycetota;Actinomycetes;Micrococcales;Cellulomonadaceae;Actinotalea;Actinotalea subterranea
PH domain-containing protein [Cellulosimicrobium marinum]	Cellulosimicrobium marinum	182	182	0.94	2e-47	31.34	538	MCB7136870.1	Bacteria;Terrabacteria group;Actinomycetota;Actinomycetes;Micrococcales;Promicromonosporaceae;Cellulosimicrobium;Cellulosimicrobium marinum
PH domain-containing protein [Micrococcus terreus]	Micrococcus terreus	183	183	0.9	2e-47	28.02	580	WP_260060695.1	Bacteria;Terrabacteria group;Actinomycetota;Actinomycetes;Micrococcales;Micrococcaceae;Micrococcus;Micrococcus terreus
PH domain-containing protein [Micrococcus luteus]	Micrococcus luteus	183	183	0.88	2e-47	30.17	561	WP_222958785.1	Bacteria;Terrabacteria group;Actinomycetota;Actinomycetes;Micrococcales;Micrococcaceae;Micrococcus;Micrococcus luteus
PH domain-containing protein [Cellulomonas fulva]	Cellulomonas fulva	181	181	0.9	2e-47	30.28	497	WP_214351688.1	Bacteria;Terrabacteria group;Actinomycetota;Actinomycetes;Micrococcales;Cellulomonadaceae;Cellulomonas;Cellulomonas fulva
PH domain-containing protein [Neomicrococcus aestuarii]	Neomicrococcus aestuarii	181	181	0.94	2e-47	29.62	495	WP_084637160.1	Bacteria;Terrabacteria group;Actinomycetota;Actinomycetes;Micrococcales;Micrococcaceae;Neomicrococcus;Neomicrococcus aestuarii
PH domain-containing protein [Isoptericola sediminis]	Isoptericola sediminis	182	182	0.94	2e-47	31.24	526	NNU26058.1	Bacteria;Terrabacteria group;Actinomycetota;Actinomycetes;Micrococcales;Promicromonosporaceae;Isoptericola;Isoptericola sediminis
membrane protein [Cellulomonas terrae]	Cellulomonas terrae	182	182	0.94	2e-47	31.65	500	GEL99842.1	Bacteria;Terrabacteria group;Actinomycetota;Actinomycetes;Micrococcales;Cellulomonadaceae;Cellulomonas;Cellulomonas terrae
PH domain-containing protein [Zhihengliuella salsuginis]	Zhihengliuella salsuginis	183	183	0.9	3e-47	30.21	565	WP_189350890.1	Bacteria;Terrabacteria group;Actinomycetota;Actinomycetes;Micrococcales;Micrococcaceae;Zhihengliuella;Zhihengliuella salsuginis
PH domain-containing protein [Arthrobacter sp. zg-Y769]	Arthrobacter sp. zg-Y769	181	181	0.84	3e-47	30.38	485	WP_231713408.1	Bacteria;Terrabacteria group;Actinomycetota;Actinomycetes;Micrococcales;Micrococcaceae;Arthrobacter;unclassified Arthrobacter;Arthrobacter sp. zg-Y769
PH domain-containing protein [Isoptericola sp. NEAU-Y5]	Isoptericola sp. NEAU-Y5	182	182	0.94	3e-47	30.8	537	WP_255640883.1	Bacteria;Terrabacteria group;Actinomycetota;Actinomycetes;Micrococcales;Promicromonosporaceae;Isoptericola;unclassified Isoptericola;Isoptericola sp. NEAU-Y5
PH domain-containing protein [Pseudarthrobacter sp.]	Pseudarthrobacter sp.	182	182	0.94	3e-47	30.67	508	NUP58722.1	Bacteria;Terrabacteria group;Actinomycetota;Actinomycetes;Micrococcales;Micrococcaceae;Pseudarthrobacter;unclassified Pseudarthrobacter;Pseudarthrobacter sp.
PH domain-containing protein [Cellulomonas sp. KRMCY2]	Cellulomonas sp. KRMCY2	181	181	0.9	3e-47	32.56	483	WP_024285739.1	Bacteria;Terrabacteria group;Actinomycetota;Actinomycetes;Micrococcales;Cellulomonadaceae;Cellulomonas;unclassified Cellulomonas;Cellulomonas sp. KRMCY2
PH domain-containing protein [Arthrobacter sp. Helios]	Arthrobacter sp. Helios	182	182	0.94	3e-47	30.08	570	WP_248317735.1	Bacteria;Terrabacteria group;Actinomycetota;Actinomycetes;Micrococcales;Micrococcaceae;Arthrobacter;unclassified Arthrobacter;Arthrobacter sp. Helios
PH domain-containing protein [Arthrobacter gallicola]	Arthrobacter gallicola	181	181	0.79	3e-47	30.81	475	WP_225219335.1	Bacteria;Terrabacteria group;Actinomycetota;Actinomycetes;Micrococcales;Micrococcaceae;Arthrobacter;Arthrobacter gallicola
hypothetical protein DDP54_10165 [Cellulomonas sp. WB94]	Cellulomonas sp. WB94	180	180	0.93	3e-47	32.31	455	PVU84174.1	Bacteria;Terrabacteria group;Actinomycetota;Actinomycetes;Micrococcales;Cellulomonadaceae;Cellulomonas;unclassified Cellulomonas;Cellulomonas sp. WB94
PH domain-containing protein [Actinotalea ferrariae]	Actinotalea ferrariae	180	180	0.9	3e-47	32.05	462	MBX9246620.1	Bacteria;Terrabacteria group;Actinomycetota;Actinomycetes;Micrococcales;Cellulomonadaceae;Actinotalea;Actinotalea ferrariae
membrane-flanked domain protein [Beutenbergia cavernae DSM 12333]	Beutenbergia cavernae DSM 12333	182	182	0.97	3e-47	31.52	575	ACQ78969.1	Bacteria;Terrabacteria group;Actinomycetota;Actinomycetes;Micrococcales;Beutenbergiaceae;Beutenbergia;Beutenbergia cavernae;Beutenbergia cavernae DSM 12333
PH domain-containing protein [Isoptericola cucumis]	Isoptericola cucumis	182	182	0.94	3e-47	31.13	547	WP_188522216.1	Bacteria;Terrabacteria group;Actinomycetota;Actinomycetes;Micrococcales;Promicromonosporaceae;Isoptericola;Isoptericola cucumis
PH domain-containing protein [Cellulosimicrobium cellulans]	Cellulosimicrobium cellulans	182	182	0.95	4e-47	31.17	563	WP_237840348.1	Bacteria;Terrabacteria group;Actinomycetota;Actinomycetes;Micrococcales;Promicromonosporaceae;Cellulosimicrobium;Cellulosimicrobium cellulans
PH domain-containing protein [Kineococcus sp. TRM81007]	Kineococcus sp. TRM81007	181	181	0.94	4e-47	32.33	513	MCI2238925.1	Bacteria;Terrabacteria group;Actinomycetota;Actinomycetes;Kineosporiales;Kineosporiaceae;Kineococcus;unclassified Kineococcus;Kineococcus sp. TRM81007
PH domain-containing protein [Cellulosimicrobium terreum]	Cellulosimicrobium terreum	182	182	0.94	4e-47	32.01	548	MBD5786700.1	Bacteria;Terrabacteria group;Actinomycetota;Actinomycetes;Micrococcales;Promicromonosporaceae;Cellulosimicrobium;Cellulosimicrobium terreum
PH domain-containing protein [Arthrobacter sp. zg-Y108]	Arthrobacter sp. zg-Y108	182	182	0.95	4e-47	30.31	543	WP_255791399.1	Bacteria;Terrabacteria group;Actinomycetota;Actinomycetes;Micrococcales;Micrococcaceae;Arthrobacter;unclassified Arthrobacter;Arthrobacter sp. zg-Y108
PH domain-containing protein [Cellulomonas persica]	Cellulomonas persica	181	181	0.94	4e-47	29.09	518	WP_146806729.1	Bacteria;Terrabacteria group;Actinomycetota;Actinomycetes;Micrococcales;Cellulomonadaceae;Cellulomonas;Cellulomonas persica
PH domain-containing protein [Arthrobacter nitrophenolicus]	Arthrobacter nitrophenolicus	181	181	0.94	4e-47	30.59	530	WP_133349783.1	Bacteria;Terrabacteria group;Actinomycetota;Actinomycetes;Micrococcales;Micrococcaceae;Arthrobacter;Arthrobacter nitrophenolicus
PH domain-containing protein [Janibacter corallicola]	Janibacter corallicola	180	180	0.94	4e-47	32.13	467	WP_068254254.1	Bacteria;Terrabacteria group;Actinomycetota;Actinomycetes;Micrococcales;Intrasporangiaceae;Janibacter;Janibacter corallicola
hypothetical protein FDW83_16155 [Pseudarthrobacter sp. NamE2]	Pseudarthrobacter sp. NamE2	182	182	0.9	5e-47	30.61	562	TLM81343.1	Bacteria;Terrabacteria group;Actinomycetota;Actinomycetes;Micrococcales;Micrococcaceae;Pseudarthrobacter;unclassified Pseudarthrobacter;Pseudarthrobacter sp. NamE2
PH domain-containing protein [Isoptericola sp. NEAU-Y5]	Isoptericola sp. NEAU-Y5	181	181	0.94	6e-47	30.8	544	MCA5893071.1	Bacteria;Terrabacteria group;Actinomycetota;Actinomycetes;Micrococcales;Promicromonosporaceae;Isoptericola;unclassified Isoptericola;Isoptericola sp. NEAU-Y5
PH domain-containing protein [Demequina sp. NBRC 110053]	Demequina sp. NBRC 110053	182	182	0.94	6e-47	29.39	563	WP_234983342.1	Bacteria;Terrabacteria group;Actinomycetota;Actinomycetes;Micrococcales;Demequinaceae;Demequina;unclassified Demequina;Demequina sp. NBRC 110053
PH domain-containing protein [Cellulosimicrobium cellulans]	Cellulosimicrobium cellulans	181	181	0.95	6e-47	30.77	539	WP_141391023.1	Bacteria;Terrabacteria group;Actinomycetota;Actinomycetes;Micrococcales;Promicromonosporaceae;Cellulosimicrobium;Cellulosimicrobium cellulans
hypothetical protein B7X40_04105 [Cellulomonas sp. 14-74-6]	Cellulomonas sp. 14-74-6	181	181	0.94	6e-47	30.51	530	OZB49946.1	Bacteria;Terrabacteria group;Actinomycetota;Actinomycetes;Micrococcales;Cellulomonadaceae;Cellulomonas;unclassified Cellulomonas;Cellulomonas sp. 14-74-6
PH domain-containing protein [Actinotalea ferrariae]	Actinotalea ferrariae	180	180	0.9	6e-47	32.05	480	WP_260459404.1	Bacteria;Terrabacteria group;Actinomycetota;Actinomycetes;Micrococcales;Cellulomonadaceae;Actinotalea;Actinotalea ferrariae
PH domain-containing protein [Demequina phytophila]	Demequina phytophila	181	181	0.94	7e-47	30.16	516	WP_062292661.1	Bacteria;Terrabacteria group;Actinomycetota;Actinomycetes;Micrococcales;Demequinaceae;Demequina;Demequina phytophila
PH domain-containing protein [Arthrobacter sp. zg-Y179]	Arthrobacter sp. zg-Y179	179	179	0.84	7e-47	31.08	458	WP_231703591.1	Bacteria;Terrabacteria group;Actinomycetota;Actinomycetes;Micrococcales;Micrococcaceae;Arthrobacter;unclassified Arthrobacter;Arthrobacter sp. zg-Y179
PH domain-containing protein [Cellulomonas terrae]	Cellulomonas terrae	181	181	0.95	8e-47	31.51	542	WP_246123709.1	Bacteria;Terrabacteria group;Actinomycetota;Actinomycetes;Micrococcales;Cellulomonadaceae;Cellulomonas;Cellulomonas terrae
PH domain-containing protein [Nesterenkonia massiliensis]	Nesterenkonia massiliensis	182	182	0.9	1e-46	28.01	602	WP_049897400.1	Bacteria;Terrabacteria group;Actinomycetota;Actinomycetes;Micrococcales;Micrococcaceae;Nesterenkonia;Nesterenkonia massiliensis
PH domain-containing protein [Arthrobacter sp. Soil782]	Arthrobacter sp. Soil782	180	180	0.95	1e-46	29.15	512	WP_056545766.1	Bacteria;Terrabacteria group;Actinomycetota;Actinomycetes;Micrococcales;Micrococcaceae;Arthrobacter;unclassified Arthrobacter;Arthrobacter sp. Soil782
PH domain-containing protein [Kineococcus siccus]	Kineococcus siccus	178	178	0.8	1e-46	32.74	416	WP_240895400.1	Bacteria;Terrabacteria group;Actinomycetota;Actinomycetes;Kineosporiales;Kineosporiaceae;Kineococcus;Kineococcus siccus
PH domain-containing protein [Demequina sediminicola]	Demequina sediminicola	181	181	0.93	1e-46	29.43	549	WP_062071382.1	Bacteria;Terrabacteria group;Actinomycetota;Actinomycetes;Micrococcales;Demequinaceae;Demequina;Demequina sediminicola
PH domain-containing protein [Actinotalea sp. JY-7885]	Actinotalea sp. JY-7885	177	177	0.77	1e-46	34.21	392	WP_255500027.1	Bacteria;Terrabacteria group;Actinomycetota;Actinomycetes;Micrococcales;Cellulomonadaceae;Actinotalea;unclassified Actinotalea;Actinotalea sp. JY-7885
PH domain-containing protein [Neomicrococcus lactis]	Neomicrococcus lactis	180	180	0.95	1e-46	28.81	513	WP_271396284.1	Bacteria;Terrabacteria group;Actinomycetota;Actinomycetes;Micrococcales;Micrococcaceae;Neomicrococcus;Neomicrococcus lactis
PH domain-containing protein [Arthrobacter sp. ATA002]	Arthrobacter sp. ATA002	180	180	0.9	1e-46	28.66	536	WP_268910305.1	Bacteria;Terrabacteria group;Actinomycetota;Actinomycetes;Micrococcales;Micrococcaceae;Arthrobacter;unclassified Arthrobacter;Arthrobacter sp. ATA002
PH domain-containing protein [Demequina sp. NBRC 110054]	Demequina sp. NBRC 110054	181	181	0.93	1e-46	29.22	565	WP_084125518.1	Bacteria;Terrabacteria group;Actinomycetota;Actinomycetes;Micrococcales;Demequinaceae;Demequina;unclassified Demequina;Demequina sp. NBRC 110054
PH domain-containing protein [Cellulomonas sp. APG4]	Cellulomonas sp. APG4	179	179	0.79	1e-46	33.94	504	NCT91904.1	Bacteria;Terrabacteria group;Actinomycetota;Actinomycetes;Micrococcales;Cellulomonadaceae;Cellulomonas;unclassified Cellulomonas;Cellulomonas sp. APG4
putative membrane protein [Paeniglutamicibacter kerguelensis]	Paeniglutamicibacter kerguelensis	179	179	0.95	1e-46	28.63	508	MBP2388334.1	Bacteria;Terrabacteria group;Actinomycetota;Actinomycetes;Micrococcales;Micrococcaceae;Paeniglutamicibacter;Paeniglutamicibacter kerguelensis
PH domain-containing protein [Demequina aurantiaca]	Demequina aurantiaca	180	180	0.93	2e-46	29.39	529	WP_061962946.1	Bacteria;Terrabacteria group;Actinomycetota;Actinomycetes;Micrococcales;Demequinaceae;Demequina;Demequina aurantiaca
PH domain-containing protein [Demequina sp. NBRC 110051]	Demequina sp. NBRC 110051	180	180	0.94	2e-46	28.68	554	WP_084099611.1	Bacteria;Terrabacteria group;Actinomycetota;Actinomycetes;Micrococcales;Demequinaceae;Demequina;unclassified Demequina;Demequina sp. NBRC 110051
PH domain-containing protein [Arthrobacter pullicola]	Arthrobacter pullicola	181	181	0.94	2e-46	29.37	560	MBD8042317.1	Bacteria;Terrabacteria group;Actinomycetota;Actinomycetes;Micrococcales;Micrococcaceae;Arthrobacter;Arthrobacter pullicola
PH domain-containing protein [Cellulomonas sp. PhB143]	Cellulomonas sp. PhB143	179	179	0.9	2e-46	31.61	496	WP_123307128.1	Bacteria;Terrabacteria group;Actinomycetota;Actinomycetes;Micrococcales;Cellulomonadaceae;Cellulomonas;unclassified Cellulomonas;Cellulomonas sp. PhB143
PH domain-containing protein [Cellulosimicrobium cellulans]	Cellulosimicrobium cellulans	180	180	0.95	2e-46	30.57	535	WP_277516226.1	Bacteria;Terrabacteria group;Actinomycetota;Actinomycetes;Micrococcales;Promicromonosporaceae;Cellulosimicrobium;Cellulosimicrobium cellulans
PH domain-containing protein [Actinomyces minihominis]	Actinomyces minihominis	180	180	0.97	2e-46	31.49	556	WP_099332309.1	Bacteria;Terrabacteria group;Actinomycetota;Actinomycetes;Actinomycetales;Actinomycetaceae;Actinomyces;Actinomyces minihominis
PH domain-containing protein [Kineococcus siccus]	Kineococcus siccus	179	179	0.9	2e-46	31.63	492	NAZ82054.1	Bacteria;Terrabacteria group;Actinomycetota;Actinomycetes;Kineosporiales;Kineosporiaceae;Kineococcus;Kineococcus siccus
PH domain-containing protein [Pseudokineococcus lusitanus]	Pseudokineococcus lusitanus	181	181	0.9	2e-46	30.29	585	WP_199720101.1	Bacteria;Terrabacteria group;Actinomycetota;Actinomycetes;Kineosporiales;Kineosporiaceae;Pseudokineococcus;Pseudokineococcus lusitanus
putative membrane protein [Paeniglutamicibacter psychrophenolicus]	Paeniglutamicibacter psychrophenolicus	179	179	0.94	2e-46	29.47	524	MBP2372515.1	Bacteria;Terrabacteria group;Actinomycetota;Actinomycetes;Micrococcales;Micrococcaceae;Paeniglutamicibacter;Paeniglutamicibacter psychrophenolicus
PH domain-containing protein [Demequina maris]	Demequina maris	180	180	0.93	2e-46	29.08	546	WP_062296302.1	Bacteria;Terrabacteria group;Actinomycetota;Actinomycetes;Micrococcales;Demequinaceae;Demequina;Demequina maris
PH domain-containing protein [Micrococcus sp. R8502A1]	Micrococcus sp. R8502A1	180	180	0.88	3e-46	29.75	561	WP_141843439.1	Bacteria;Terrabacteria group;Actinomycetota;Actinomycetes;Micrococcales;Micrococcaceae;Micrococcus;unclassified Micrococcus;Micrococcus sp. R8502A1
PH domain-containing protein [Nesterenkonia muleiensis]	Nesterenkonia muleiensis	181	181	0.92	3e-46	29.22	594	WP_120005646.1	Bacteria;Terrabacteria group;Actinomycetota;Actinomycetes;Micrococcales;Micrococcaceae;Nesterenkonia;Nesterenkonia muleiensis
PH domain-containing protein [Sinomonas sp. KCTC 49339]	Sinomonas sp. KCTC 49339	179	179	0.9	3e-46	31.77	499	WP_189694088.1	Bacteria;Terrabacteria group;Actinomycetota;Actinomycetes;Micrococcales;Micrococcaceae;Sinomonas;unclassified Sinomonas;Sinomonas sp. KCTC 49339
PH domain-containing protein [Paeniglutamicibacter cryotolerans]	Paeniglutamicibacter cryotolerans	177	177	0.78	3e-46	31.46	461	WP_246380592.1	Bacteria;Terrabacteria group;Actinomycetota;Actinomycetes;Micrococcales;Micrococcaceae;Paeniglutamicibacter;Paeniglutamicibacter cryotolerans
PH domain-containing protein [Arthrobacter sp. MAHUQ-56]	Arthrobacter sp. MAHUQ-56	179	179	0.91	3e-46	31.26	524	MBX7443510.1	Bacteria;Terrabacteria group;Actinomycetota;Actinomycetes;Micrococcales;Micrococcaceae;Arthrobacter;unclassified Arthrobacter;Arthrobacter sp. MAHUQ-56
PH domain-containing protein [Kineosporia babensis]	Kineosporia babensis	178	178	0.93	4e-46	30.95	474	WP_269329481.1	Bacteria;Terrabacteria group;Actinomycetota;Actinomycetes;Kineosporiales;Kineosporiaceae;Kineosporia;Kineosporia babensis
PH domain-containing protein [Propionibacteriaceae bacterium]	Propionibacteriaceae bacterium	177	177	0.94	4e-46	30.34	481	MCL1923039.1	Bacteria;Terrabacteria group;Actinomycetota;Actinomycetes;Propionibacteriales;Propionibacteriaceae;unclassified Propionibacteriaceae;Propionibacteriaceae bacterium
PH domain-containing protein [Promicromonospora sp. AC04]	Promicromonospora sp. AC04	179	179	0.94	5e-46	30.44	543	WP_108493346.1	Bacteria;Terrabacteria group;Actinomycetota;Actinomycetes;Micrococcales;Promicromonosporaceae;Promicromonospora;unclassified Promicromonospora;Promicromonospora sp. AC04
PH domain-containing protein [Arthrobacter sp. ov118]	Arthrobacter sp. ov118	179	179	0.9	5e-46	31.75	522	WP_090957112.1	Bacteria;Terrabacteria group;Actinomycetota;Actinomycetes;Micrococcales;Micrococcaceae;Arthrobacter;unclassified Arthrobacter;Arthrobacter sp. ov118
PH domain-containing protein [Micrococcus luteus]	Micrococcus luteus	179	179	0.88	5e-46	29.96	559	MCT1811161.1	Bacteria;Terrabacteria group;Actinomycetota;Actinomycetes;Micrococcales;Micrococcaceae;Micrococcus;Micrococcus luteus
putative membrane protein [Neomicrococcus lactis]	Neomicrococcus lactis	178	178	0.95	5e-46	28.6	513	MBB5598755.1	Bacteria;Terrabacteria group;Actinomycetota;Actinomycetes;Micrococcales;Micrococcaceae;Neomicrococcus;Neomicrococcus lactis
PH domain-containing protein [Jonesia quinghaiensis]	Jonesia quinghaiensis	178	178	0.95	5e-46	29.75	519	WP_051196543.1	Bacteria;Terrabacteria group;Actinomycetota;Actinomycetes;Micrococcales;Jonesiaceae;Jonesia;Jonesia quinghaiensis
PH domain-containing protein [Cellulomonas sp. PSBB021]	Cellulomonas sp. PSBB021	178	178	0.94	6e-46	29.27	512	WP_094181776.1	Bacteria;Terrabacteria group;Actinomycetota;Actinomycetes;Micrococcales;Cellulomonadaceae;Cellulomonas;unclassified Cellulomonas;Cellulomonas sp. PSBB021
PH domain-containing protein [Cellulosimicrobium arenosum]	Cellulosimicrobium arenosum	177	177	0.92	6e-46	31.85	490	WP_194720036.1	Bacteria;Terrabacteria group;Actinomycetota;Actinomycetes;Micrococcales;Promicromonosporaceae;Cellulosimicrobium;Cellulosimicrobium arenosum
PH domain-containing protein [Arthrobacter pullicola]	Arthrobacter pullicola	178	178	0.79	6e-46	30.61	503	WP_225216906.1	Bacteria;Terrabacteria group;Actinomycetota;Actinomycetes;Micrococcales;Micrococcaceae;Arthrobacter;Arthrobacter pullicola
PH domain-containing protein [Nesterenkonia salmonea]	Nesterenkonia salmonea	179	179	0.91	6e-46	29.27	569	WP_138252402.1	Bacteria;Terrabacteria group;Actinomycetota;Actinomycetes;Micrococcales;Micrococcaceae;Nesterenkonia;Nesterenkonia salmonea
PH domain-containing protein [Oerskovia sp. KBS0722]	Oerskovia sp. KBS0722	179	179	0.9	6e-46	31.76	566	WP_138822817.1	Bacteria;Terrabacteria group;Actinomycetota;Actinomycetes;Micrococcales;Cellulomonadaceae;Oerskovia;unclassified Oerskovia;Oerskovia sp. KBS0722
PH domain-containing protein [Micrococcus luteus]	Micrococcus luteus	179	179	0.88	6e-46	29.96	559	MBN6767711.1	Bacteria;Terrabacteria group;Actinomycetota;Actinomycetes;Micrococcales;Micrococcaceae;Micrococcus;Micrococcus luteus
PH domain-containing protein [Micrococcus luteus]	Micrococcus luteus	179	179	0.88	6e-46	29.75	561	MCT1867817.1	Bacteria;Terrabacteria group;Actinomycetota;Actinomycetes;Micrococcales;Micrococcaceae;Micrococcus;Micrococcus luteus
PH domain-containing protein [Cellulosimicrobium sp. TH-20]	Cellulosimicrobium sp. TH-20	178	178	0.95	6e-46	31.35	512	WP_175009021.1	Bacteria;Terrabacteria group;Actinomycetota;Actinomycetes;Micrococcales;Promicromonosporaceae;Cellulosimicrobium;unclassified Cellulosimicrobium;Cellulosimicrobium sp. TH-20
PH domain-containing protein [Corynebacterium xerosis]	Corynebacterium xerosis	178	178	0.95	6e-46	31.5	501	WP_278827411.1	Bacteria;Terrabacteria group;Actinomycetota;Actinomycetes;Mycobacteriales;Corynebacteriaceae;Corynebacterium;Corynebacterium xerosis
PH domain-containing protein [Promicromonospora citrea]	Promicromonospora citrea	177	177	0.94	6e-46	31.93	487	WP_212760189.1	Bacteria;Terrabacteria group;Actinomycetota;Actinomycetes;Micrococcales;Promicromonosporaceae;Promicromonospora;Promicromonospora citrea
PH domain-containing protein [Arthrobacter citreus]	Arthrobacter citreus	178	178	0.9	7e-46	29.65	532	WP_211372310.1	Bacteria;Terrabacteria group;Actinomycetota;Actinomycetes;Micrococcales;Micrococcaceae;Arthrobacter;Arthrobacter citreus
PH domain-containing protein [Micrococcus luteus]	Micrococcus luteus	179	179	0.88	7e-46	29.96	559	MBU8649759.1	Bacteria;Terrabacteria group;Actinomycetota;Actinomycetes;Micrococcales;Micrococcaceae;Micrococcus;Micrococcus luteus
PH domain-containing protein [unclassified Arthrobacter]	unclassified Arthrobacter	178	178	0.93	7e-46	28.54	531	WP_258060282.1	Bacteria;Terrabacteria group;Actinomycetota;Actinomycetes;Micrococcales;Micrococcaceae;Arthrobacter;unclassified Arthrobacter
PH domain-containing protein [Acaricomes phytoseiuli]	Acaricomes phytoseiuli	178	178	0.99	8e-46	28.25	517	WP_018134276.1	Bacteria;Terrabacteria group;Actinomycetota;Actinomycetes;Micrococcales;Micrococcaceae;Acaricomes;Acaricomes phytoseiuli
PH domain-containing protein [Actinomycetales bacterium]	Actinomycetales bacterium	179	179	0.96	8e-46	32.21	568	NLT56300.1	Bacteria;Terrabacteria group;Actinomycetota;Actinomycetes;Actinomycetales;unclassified Actinomycetales;Actinomycetales bacterium
hypothetical protein CVT64_00355 [Actinobacteria bacterium HGW-Actinobacteria-4]	Actinobacteria bacterium HGW-Actinobacteria-4	178	178	0.93	9e-46	30.8	526	PKQ26940.1	Bacteria;Terrabacteria group;Actinomycetota;unclassified Actinomycetota;Actinobacteria bacterium HGW-Actinobacteria-4
PH domain-containing protein [Kineosporia babensis]	Kineosporia babensis	177	177	0.93	9e-46	30.95	507	MCD5313198.1	Bacteria;Terrabacteria group;Actinomycetota;Actinomycetes;Kineosporiales;Kineosporiaceae;Kineosporia;Kineosporia babensis
hypothetical protein HMPREF2863_01300 [Micrococcus sp. HMSC067E09]	Micrococcus sp. HMSC067E09	180	180	0.94	9e-46	29.06	639	OFR88037.1	Bacteria;Terrabacteria group;Actinomycetota;Actinomycetes;Micrococcales;Micrococcaceae;Micrococcus;unclassified Micrococcus;Micrococcus sp. HMSC067E09
PH domain-containing protein [Cellulomonas sp. APG4]	Cellulomonas sp. APG4	175	175	0.77	9e-46	34.22	404	WP_237728258.1	Bacteria;Terrabacteria group;Actinomycetota;Actinomycetes;Micrococcales;Cellulomonadaceae;Cellulomonas;unclassified Cellulomonas;Cellulomonas sp. APG4
PH domain-containing protein [Quadrisphaera sp. INWT6]	Quadrisphaera sp. INWT6	177	177	0.94	1e-45	32.47	487	MBF5081828.1	Bacteria;Terrabacteria group;Actinomycetota;Actinomycetes;Kineosporiales;Kineosporiaceae;Quadrisphaera;unclassified Quadrisphaera;Quadrisphaera sp. INWT6
PH domain-containing protein [Micrococcus sp. HMSC067E09]	Micrococcus sp. HMSC067E09	180	180	0.94	1e-45	29.06	633	WP_141756335.1	Bacteria;Terrabacteria group;Actinomycetota;Actinomycetes;Micrococcales;Micrococcaceae;Micrococcus;unclassified Micrococcus;Micrococcus sp. HMSC067E09
PH domain-containing protein [Luteimicrobium subarcticum]	Luteimicrobium subarcticum	177	177	0.95	1e-45	30.66	516	WP_245859073.1	Bacteria;Terrabacteria group;Actinomycetota;Actinomycetes;Micrococcales;Micrococcales incertae sedis;Luteimicrobium;Luteimicrobium subarcticum
transmembrane protein, distant homology with ydbT [Micrococcus lylae]	Micrococcus lylae	180	180	0.94	1e-45	29.06	639	SJN30399.1	Bacteria;Terrabacteria group;Actinomycetota;Actinomycetes;Micrococcales;Micrococcaceae;Micrococcus;Micrococcus lylae
putative membrane protein [Micrococcus yunnanensis]	Micrococcus yunnanensis	178	178	0.88	1e-45	29.75	561	MBE1540041.1	Bacteria;Terrabacteria group;Actinomycetota;Actinomycetes;Micrococcales;Micrococcaceae;Micrococcus;Micrococcus yunnanensis
PH domain-containing protein [Demequina maris]	Demequina maris	178	178	0.93	1e-45	28.68	539	WP_062317936.1	Bacteria;Terrabacteria group;Actinomycetota;Actinomycetes;Micrococcales;Demequinaceae;Demequina;Demequina maris
PH domain-containing protein [Promicromonospora umidemergens]	Promicromonospora umidemergens	178	178	0.94	1e-45	29.92	551	WP_253870630.1	Bacteria;Terrabacteria group;Actinomycetota;Actinomycetes;Micrococcales;Promicromonosporaceae;Promicromonospora;Promicromonospora umidemergens
PH domain-containing protein [Arthrobacter agilis]	Arthrobacter agilis	178	178	0.91	1e-45	30.28	564	WP_087029421.1	Bacteria;Terrabacteria group;Actinomycetota;Actinomycetes;Micrococcales;Micrococcaceae;Arthrobacter;Arthrobacter agilis
PH domain-containing protein [Micrococcus lylae]	Micrococcus lylae	179	179	0.94	1e-45	29.06	633	WP_087134242.1	Bacteria;Terrabacteria group;Actinomycetota;Actinomycetes;Micrococcales;Micrococcaceae;Micrococcus;Micrococcus lylae
PH domain-containing protein [Micrococcus luteus]	Micrococcus luteus	178	178	0.88	1e-45	30.38	559	WP_200969698.1	Bacteria;Terrabacteria group;Actinomycetota;Actinomycetes;Micrococcales;Micrococcaceae;Micrococcus;Micrococcus luteus
PH domain-containing protein [Isoptericola sp. q2]	Isoptericola sp. q2	179	179	0.94	1e-45	29.34	577	WP_277211307.1	Bacteria;Terrabacteria group;Actinomycetota;Actinomycetes;Micrococcales;Promicromonosporaceae;Isoptericola;Isoptericola croceus
PH domain-containing protein [Promicromonospora citrea]	Promicromonospora citrea	177	177	0.94	1e-45	31.93	508	WP_171108422.1	Bacteria;Terrabacteria group;Actinomycetota;Actinomycetes;Micrococcales;Promicromonosporaceae;Promicromonospora;Promicromonospora citrea
PH domain-containing protein [Arthrobacter sp. ov407]	Arthrobacter sp. ov407	177	177	0.9	1e-45	30.99	522	WP_090582891.1	Bacteria;Terrabacteria group;Actinomycetota;Actinomycetes;Micrococcales;Micrococcaceae;Arthrobacter;unclassified Arthrobacter;Arthrobacter sp. ov407
PH domain-containing protein [Micrococcus lylae]	Micrococcus lylae	179	179	0.94	1e-45	29.04	633	WP_260050326.1	Bacteria;Terrabacteria group;Actinomycetota;Actinomycetes;Micrococcales;Micrococcaceae;Micrococcus;Micrococcus lylae
PH domain-containing protein [Georgenia wutianyii]	Georgenia wutianyii	178	178	0.92	1e-45	31.87	565	WP_139949071.1	Bacteria;Terrabacteria group;Actinomycetota;Actinomycetes;Micrococcales;Bogoriellaceae;Georgenia;Georgenia wutianyii
PH domain-containing protein [Arthrobacter koreensis]	Arthrobacter koreensis	177	177	0.95	1e-45	28.09	534	WP_091600790.1	Bacteria;Terrabacteria group;Actinomycetota;Actinomycetes;Micrococcales;Micrococcaceae;Arthrobacter;Arthrobacter koreensis
PH domain-containing protein [Micrococcus luteus]	Micrococcus luteus	178	178	0.88	1e-45	30.38	559	MCK6056831.1	Bacteria;Terrabacteria group;Actinomycetota;Actinomycetes;Micrococcales;Micrococcaceae;Micrococcus;Micrococcus luteus
PH domain-containing protein [Cellulosimicrobium sp. Marseille-Q4280]	Cellulosimicrobium sp. Marseille-Q4280	177	177	0.94	1e-45	30.9	541	WP_251150134.1	Bacteria;Terrabacteria group;Actinomycetota;Actinomycetes;Micrococcales;Promicromonosporaceae;Cellulosimicrobium;unclassified Cellulosimicrobium;Cellulosimicrobium sp. Marseille-Q4280
PH domain-containing protein [Brevibacteriaceae bacterium ZFBP1038]	Brevibacteriaceae bacterium ZFBP1038	178	178	0.9	1e-45	30.22	558	WGW10994.1	Bacteria;Terrabacteria group;Actinomycetota;Actinomycetes;Micrococcales;Brevibacteriaceae;unclassified Brevibacteriaceae;Brevibacteriaceae bacterium ZFBP1038
PH domain-containing protein [Cellulomonas rhizosphaerae]	Cellulomonas rhizosphaerae	177	177	0.94	1e-45	29.68	503	WP_233549654.1	Bacteria;Terrabacteria group;Actinomycetota;Actinomycetes;Micrococcales;Cellulomonadaceae;Cellulomonas;Cellulomonas rhizosphaerae
PH domain-containing protein [Quadrisphaera granulorum]	Quadrisphaera granulorum	176	176	0.95	2e-45	31.48	479	WP_109774650.1	Bacteria;Terrabacteria group;Actinomycetota;Actinomycetes;Kineosporiales;Kineosporiaceae;Quadrisphaera;Quadrisphaera granulorum
PH domain-containing protein [Cellulosimicrobium cellulans]	Cellulosimicrobium cellulans	177	177	0.94	2e-45	30	519	WP_024841940.1	Bacteria;Terrabacteria group;Actinomycetota;Actinomycetes;Micrococcales;Promicromonosporaceae;Cellulosimicrobium;Cellulosimicrobium cellulans
PH domain-containing protein [Cellulomonas sp. RIT-PI-Y]	Cellulomonas sp. RIT-PI-Y	176	176	0.93	2e-45	30.83	480	WP_276582503.1	Bacteria;Terrabacteria group;Actinomycetota;Actinomycetes;Micrococcales;Cellulomonadaceae;Cellulomonas;unclassified Cellulomonas;Cellulomonas sp. RIT-PI-Y
Bacterial membrane flanked domain [Arthrobacter agilis]	Arthrobacter agilis	178	178	0.91	2e-45	30.28	593	VDR30856.1	Bacteria;Terrabacteria group;Actinomycetota;Actinomycetes;Micrococcales;Micrococcaceae;Arthrobacter;Arthrobacter agilis
PH domain-containing protein [Cellulosimicrobium sp. I38E]	Cellulosimicrobium sp. I38E	178	178	0.95	2e-45	31.03	558	WP_082918695.1	Bacteria;Terrabacteria group;Actinomycetota;Actinomycetes;Micrococcales;Promicromonosporaceae;Cellulosimicrobium;unclassified Cellulosimicrobium;Cellulosimicrobium sp. I38E
PH domain-containing protein [Arthrobacter zhangbolii]	Arthrobacter zhangbolii	177	177	0.94	2e-45	29.4	541	WP_244802805.1	Bacteria;Terrabacteria group;Actinomycetota;Actinomycetes;Micrococcales;Micrococcaceae;Arthrobacter;Arthrobacter zhangbolii
PH domain-containing protein [Georgenia sp. 311]	Georgenia sp. 311	178	178	0.92	2e-45	32.09	565	WP_139073386.1	Bacteria;Terrabacteria group;Actinomycetota;Actinomycetes;Micrococcales;Bogoriellaceae;Georgenia;unclassified Georgenia;Georgenia sp. 311
PH domain-containing protein [Micrococcus luteus]	Micrococcus luteus	177	177	0.88	2e-45	29.96	559	WP_251650396.1	Bacteria;Terrabacteria group;Actinomycetota;Actinomycetes;Micrococcales;Micrococcaceae;Micrococcus;Micrococcus luteus
PH domain-containing protein [Arthrobacter sp. ok362]	Arthrobacter sp. ok362	177	177	0.94	2e-45	29.41	524	WP_091564811.1	Bacteria;Terrabacteria group;Actinomycetota;Actinomycetes;Micrococcales;Micrococcaceae;Arthrobacter;unclassified Arthrobacter;Arthrobacter sp. ok362
PH domain-containing protein [Cellulomonas pakistanensis]	Cellulomonas pakistanensis	177	177	0.94	2e-45	31.61	566	WP_275406196.1	Bacteria;Terrabacteria group;Actinomycetota;Actinomycetes;Micrococcales;Cellulomonadaceae;Cellulomonas;Cellulomonas pakistanensis
PH domain-containing protein [Flavimobilis rhizosphaerae]	Flavimobilis rhizosphaerae	177	177	0.93	2e-45	29.89	518	WP_192277807.1	Bacteria;Terrabacteria group;Actinomycetota;Actinomycetes;Micrococcales;Jonesiaceae;Flavimobilis;Flavimobilis rhizosphaerae
PH domain-containing protein [Pseudarthrobacter sp. NS4]	Pseudarthrobacter sp. NS4	176	176	0.9	2e-45	30.07	503	WP_258806400.1	Bacteria;Terrabacteria group;Actinomycetota;Actinomycetes;Micrococcales;Micrococcaceae;Pseudarthrobacter;unclassified Pseudarthrobacter;Pseudarthrobacter sp. NS4
PH domain-containing protein [Micrococcus luteus]	Micrococcus luteus	177	177	0.88	2e-45	29.75	572	WP_098093867.1	Bacteria;Terrabacteria group;Actinomycetota;Actinomycetes;Micrococcales;Micrococcaceae;Micrococcus;Micrococcus luteus
PH domain-containing protein [Cellulosimicrobium funkei]	Cellulosimicrobium funkei	177	177	0.95	2e-45	31.03	566	WP_082141402.1	Bacteria;Terrabacteria group;Actinomycetota;Actinomycetes;Micrococcales;Promicromonosporaceae;Cellulosimicrobium;Cellulosimicrobium funkei
PH domain-containing protein [Arthrobacter sp. zg-Y826]	Arthrobacter sp. zg-Y826	177	177	0.94	2e-45	30.59	545	WP_255868999.1	Bacteria;Terrabacteria group;Actinomycetota;Actinomycetes;Micrococcales;Micrococcaceae;Arthrobacter;unclassified Arthrobacter;Arthrobacter sp. zg-Y826
PH domain-containing protein [Micrococcus]	Micrococcus	177	177	0.88	2e-45	29.75	559	WP_044659877.1	Bacteria;Terrabacteria group;Actinomycetota;Actinomycetes;Micrococcales;Micrococcaceae;Micrococcus
PH domain-containing protein [Micrococcus luteus]	Micrococcus luteus	177	177	0.88	3e-45	29.75	559	MCD0173235.1	Bacteria;Terrabacteria group;Actinomycetota;Actinomycetes;Micrococcales;Micrococcaceae;Micrococcus;Micrococcus luteus
PH domain-containing protein [Arthrobacter luteolus]	Arthrobacter luteolus	177	177	0.94	3e-45	29.66	585	WP_083521679.1	Bacteria;Terrabacteria group;Actinomycetota;Actinomycetes;Micrococcales;Micrococcaceae;Arthrobacter;Arthrobacter luteolus
PH domain-containing protein [Cellulosimicrobium sp. TH-20]	Cellulosimicrobium sp. TH-20	176	176	0.95	3e-45	30.74	512	WP_144680784.1	Bacteria;Terrabacteria group;Actinomycetota;Actinomycetes;Micrococcales;Promicromonosporaceae;Cellulosimicrobium;unclassified Cellulosimicrobium;Cellulosimicrobium sp. TH-20
PH domain-containing protein [Arthrobacter tumbae]	Arthrobacter tumbae	176	176	0.95	3e-45	29.51	504	WP_204536554.1	Bacteria;Terrabacteria group;Actinomycetota;Actinomycetes;Micrococcales;Micrococcaceae;Arthrobacter;Arthrobacter tumbae
hypothetical protein GCM10008096_24580 [Zhihengliuella salsuginis]	Zhihengliuella salsuginis	176	176	0.75	3e-45	31.95	524	GHD10764.1	Bacteria;Terrabacteria group;Actinomycetota;Actinomycetes;Micrococcales;Micrococcaceae;Zhihengliuella;Zhihengliuella salsuginis
PH domain-containing protein [Micrococcus]	Micrococcus	177	177	0.88	3e-45	29.75	559	WP_101967669.1	Bacteria;Terrabacteria group;Actinomycetota;Actinomycetes;Micrococcales;Micrococcaceae;Micrococcus
PH domain-containing protein [Micrococcus luteus]	Micrococcus luteus	177	177	0.88	3e-45	29.75	559	WP_255843817.1	Bacteria;Terrabacteria group;Actinomycetota;Actinomycetes;Micrococcales;Micrococcaceae;Micrococcus;Micrococcus luteus
PH domain-containing protein [Cellulosimicrobium cellulans]	Cellulosimicrobium cellulans	177	177	0.95	3e-45	31.03	566	WP_082379730.1	Bacteria;Terrabacteria group;Actinomycetota;Actinomycetes;Micrococcales;Promicromonosporaceae;Cellulosimicrobium;Cellulosimicrobium cellulans
PH domain-containing protein [Arthrobacter zhangbolii]	Arthrobacter zhangbolii	176	176	0.94	3e-45	29.34	527	MCC3294583.1	Bacteria;Terrabacteria group;Actinomycetota;Actinomycetes;Micrococcales;Micrococcaceae;Arthrobacter;Arthrobacter zhangbolii
PH domain-containing protein [Arthrobacter zhangbolii]	Arthrobacter zhangbolii	177	177	0.94	3e-45	29.4	557	MCC3274135.1	Bacteria;Terrabacteria group;Actinomycetota;Actinomycetes;Micrococcales;Micrococcaceae;Arthrobacter;Arthrobacter zhangbolii
PH domain-containing protein [Micrococcus luteus]	Micrococcus luteus	177	177	0.88	3e-45	29.66	559	WP_073116293.1	Bacteria;Terrabacteria group;Actinomycetota;Actinomycetes;Micrococcales;Micrococcaceae;Micrococcus;Micrococcus luteus
PH domain-containing protein [Micrococcus luteus]	Micrococcus luteus	177	177	0.88	3e-45	31.22	559	MBN6751255.1	Bacteria;Terrabacteria group;Actinomycetota;Actinomycetes;Micrococcales;Micrococcaceae;Micrococcus;Micrococcus luteus
unnamed protein product [Cellulomonas sp. Marseille-Q7820]	Cellulomonas sp. Marseille-Q7820	177	177	0.83	3e-45	33.33	567	WP_282948553.1	Bacteria;Terrabacteria group;Actinomycetota;Actinomycetes;Micrococcales;Cellulomonadaceae;Cellulomonas;unclassified Cellulomonas;Cellulomonas sp. Marseille-Q7820
PH domain-containing protein [Micrococcus]	Micrococcus	177	177	0.88	4e-45	29.75	559	WP_041104653.1	Bacteria;Terrabacteria group;Actinomycetota;Actinomycetes;Micrococcales;Micrococcaceae;Micrococcus
PH domain-containing protein [Cellulosimicrobium cellulans]	Cellulosimicrobium cellulans	176	176	0.95	4e-45	30.94	512	WP_255179572.1	Bacteria;Terrabacteria group;Actinomycetota;Actinomycetes;Micrococcales;Promicromonosporaceae;Cellulosimicrobium;Cellulosimicrobium cellulans
PH domain-containing protein [Arthrobacter sp. YN]	Arthrobacter sp. YN	176	176	0.94	4e-45	29.18	540	WP_089593201.1	Bacteria;Terrabacteria group;Actinomycetota;Actinomycetes;Micrococcales;Micrococcaceae;Arthrobacter;unclassified Arthrobacter;Arthrobacter sp. YN
PH domain-containing protein [Micrococcus lylae]	Micrococcus lylae	178	178	0.94	4e-45	28.68	633	WP_135103274.1	Bacteria;Terrabacteria group;Actinomycetota;Actinomycetes;Micrococcales;Micrococcaceae;Micrococcus;Micrococcus lylae
PH domain-containing protein [Arthrobacter sp. MSA 4-2]	Arthrobacter sp. MSA 4-2	175	175	0.81	4e-45	31.85	490	WP_269823065.1	Bacteria;Terrabacteria group;Actinomycetota;Actinomycetes;Micrococcales;Micrococcaceae;Arthrobacter;unclassified Arthrobacter;Arthrobacter sp. MSA 4-2
PH domain-containing protein [Arthrobacter sunyaminii]	Arthrobacter sunyaminii	176	176	0.93	4e-45	27.88	528	MBO0896823.1	Bacteria;Terrabacteria group;Actinomycetota;Actinomycetes;Micrococcales;Micrococcaceae;Arthrobacter;Arthrobacter sunyaminii
PH domain-containing protein [Micrococcales bacterium]	Micrococcales bacterium	176	176	0.9	4e-45	31.83	524	MCL2463958.1	Bacteria;Terrabacteria group;Actinomycetota;Actinomycetes;Micrococcales;unclassified Micrococcales;Micrococcales bacterium
PH domain-containing protein [Arthrobacter sp. H20]	Arthrobacter sp. H20	176	176	0.97	4e-45	27.84	533	WP_081743551.1	Bacteria;Terrabacteria group;Actinomycetota;Actinomycetes;Micrococcales;Micrococcaceae;Arthrobacter;unclassified Arthrobacter;Arthrobacter sp. H20
PH domain-containing protein [Georgenia soli]	Georgenia soli	177	177	0.95	4e-45	31.21	591	WP_245862523.1	Bacteria;Terrabacteria group;Actinomycetota;Actinomycetes;Micrococcales;Bogoriellaceae;Georgenia;Georgenia soli
PH domain-containing protein [Cellulosimicrobium sp. SH8]	Cellulosimicrobium sp. SH8	177	177	0.95	4e-45	30.97	559	WP_264031604.1	Bacteria;Terrabacteria group;Actinomycetota;Actinomycetes;Micrococcales;Promicromonosporaceae;Cellulosimicrobium;unclassified Cellulosimicrobium;Cellulosimicrobium sp. SH8
putative membrane protein [Arthrobacter tumbae]	Arthrobacter tumbae	176	176	0.95	5e-45	29.51	513	MBM7781498.1	Bacteria;Terrabacteria group;Actinomycetota;Actinomycetes;Micrococcales;Micrococcaceae;Arthrobacter;Arthrobacter tumbae
PH domain-containing protein [Pseudokineococcus marinus]	Pseudokineococcus marinus	176	176	0.87	5e-45	31.11	522	NNH23029.1	Bacteria;Terrabacteria group;Actinomycetota;Actinomycetes;Kineosporiales;Kineosporiaceae;Pseudokineococcus;Pseudokineococcus marinus
PH domain-containing protein [Arthrobacter sp. zg-Y238]	Arthrobacter sp. zg-Y238	176	176	0.94	5e-45	30.59	552	WP_255796244.1	Bacteria;Terrabacteria group;Actinomycetota;Actinomycetes;Micrococcales;Micrococcaceae;Arthrobacter;unclassified Arthrobacter;Arthrobacter sp. zg-Y238
PH domain-containing protein [Tersicoccus sp. Bi-70]	Tersicoccus sp. Bi-70	176	176	0.94	5e-45	29.98	518	WP_076695901.1	Bacteria;Terrabacteria group;Actinomycetota;Actinomycetes;Micrococcales;Micrococcaceae;Tersicoccus;unclassified Tersicoccus;Tersicoccus sp. Bi-70
PH domain-containing protein [Kineosporia corallincola]	Kineosporia corallincola	174	174	0.93	5e-45	31.32	469	WP_246571225.1	Bacteria;Terrabacteria group;Actinomycetota;Actinomycetes;Kineosporiales;Kineosporiaceae;Kineosporia;Kineosporia corallincola
PH domain-containing protein [Micrococcus luteus]	Micrococcus luteus	176	176	0.88	5e-45	29.75	559	MBY0170978.1	Bacteria;Terrabacteria group;Actinomycetota;Actinomycetes;Micrococcales;Micrococcaceae;Micrococcus;Micrococcus luteus
PH domain-containing protein [Micrococcus luteus]	Micrococcus luteus	176	176	0.88	5e-45	29.75	559	MCK6109776.1	Bacteria;Terrabacteria group;Actinomycetota;Actinomycetes;Micrococcales;Micrococcaceae;Micrococcus;Micrococcus luteus
PH domain-containing protein [Vibrio cholerae]	Vibrio cholerae	176	176	0.94	5e-45	28.66	518	MUK01155.1	Bacteria;Pseudomonadota;Gammaproteobacteria;Vibrionales;Vibrionaceae;Vibrio;Vibrio cholerae
PH domain-containing protein [Cellulosimicrobium]	Cellulosimicrobium	176	176	0.95	6e-45	30.94	512	WP_085387359.1	Bacteria;Terrabacteria group;Actinomycetota;Actinomycetes;Micrococcales;Promicromonosporaceae;Cellulosimicrobium
PH domain-containing protein [Cellulomonas humilata]	Cellulomonas humilata	176	176	0.97	6e-45	32.58	535	NUU18848.1	Bacteria;Terrabacteria group;Actinomycetota;Actinomycetes;Micrococcales;Cellulomonadaceae;Cellulomonas;Cellulomonas humilata
PH domain-containing protein [Arthrobacter sp. zg-Y895]	Arthrobacter sp. zg-Y895	176	176	0.94	6e-45	30.11	532	MCC3301019.1	Bacteria;Terrabacteria group;Actinomycetota;Actinomycetes;Micrococcales;Micrococcaceae;Arthrobacter;unclassified Arthrobacter;Arthrobacter sp. zg-Y895
PH domain-containing protein [Demequina maris]	Demequina maris	176	176	0.78	6e-45	29.61	542	WP_062465981.1	Bacteria;Terrabacteria group;Actinomycetota;Actinomycetes;Micrococcales;Demequinaceae;Demequina;Demequina maris
PH domain-containing protein [Kineosporia corallincola]	Kineosporia corallincola	175	175	0.93	6e-45	31.32	482	MBT0767710.1	Bacteria;Terrabacteria group;Actinomycetota;Actinomycetes;Kineosporiales;Kineosporiaceae;Kineosporia;Kineosporia corallincola
PH domain-containing protein [Myceligenerans salitolerans]	Myceligenerans salitolerans	174	174	0.78	6e-45	31.67	479	WP_207277097.1	Bacteria;Terrabacteria group;Actinomycetota;Actinomycetes;Micrococcales;Promicromonosporaceae;Myceligenerans;Myceligenerans salitolerans
PH domain-containing protein [Arthrobacter sp. zg-Y1110]	Arthrobacter sp. zg-Y1110	176	176	0.94	6e-45	29.72	532	WP_227932628.1	Bacteria;Terrabacteria group;Actinomycetota;Actinomycetes;Micrococcales;Micrococcaceae;Arthrobacter;unclassified Arthrobacter;Arthrobacter sp. zg-Y1110
PH domain-containing protein [Micrococcus sp. HSID17228]	Micrococcus sp. HSID17228	175	175	0.88	6e-45	29.87	511	WP_127435542.1	Bacteria;Terrabacteria group;Actinomycetota;Actinomycetes;Micrococcales;Micrococcaceae;Micrococcus;unclassified Micrococcus;Micrococcus sp. HSID17228
PH domain-containing protein [Pseudokineococcus marinus]	Pseudokineococcus marinus	174	174	0.87	6e-45	31.32	446	WP_246234722.1	Bacteria;Terrabacteria group;Actinomycetota;Actinomycetes;Kineosporiales;Kineosporiaceae;Pseudokineococcus;Pseudokineococcus marinus
PH domain-containing protein [Micrococcus luteus]	Micrococcus luteus	176	176	0.88	7e-45	29.54	561	MBY0178698.1	Bacteria;Terrabacteria group;Actinomycetota;Actinomycetes;Micrococcales;Micrococcaceae;Micrococcus;Micrococcus luteus
PH domain-containing protein [Micrococcus]	Micrococcus	176	176	0.88	7e-45	29.75	559	WP_061866862.1	Bacteria;Terrabacteria group;Actinomycetota;Actinomycetes;Micrococcales;Micrococcaceae;Micrococcus
PH domain-containing protein [Arthrobacter sp. zg-Y815]	Arthrobacter sp. zg-Y815	176	176	0.94	7e-45	30.37	566	WP_260652457.1	Bacteria;Terrabacteria group;Actinomycetota;Actinomycetes;Micrococcales;Micrococcaceae;Arthrobacter;unclassified Arthrobacter;Arthrobacter sp. zg-Y815
PH domain-containing protein [Micrococcus luteus]	Micrococcus luteus	176	176	0.88	7e-45	29.96	559	WP_002858280.1	Bacteria;Terrabacteria group;Actinomycetota;Actinomycetes;Micrococcales;Micrococcaceae;Micrococcus;Micrococcus luteus
hypothetical protein CJ228_07155 [Micrococcus lylae]	Micrococcus lylae	177	177	0.94	7e-45	28.9	651	PMC30617.1	Bacteria;Terrabacteria group;Actinomycetota;Actinomycetes;Micrococcales;Micrococcaceae;Micrococcus;Micrococcus lylae
PH domain-containing protein [Micrococcus]	Micrococcus	176	176	0.88	7e-45	29.54	559	WP_095695204.1	Bacteria;Terrabacteria group;Actinomycetota;Actinomycetes;Micrococcales;Micrococcaceae;Micrococcus
PH domain-containing protein [Micrococcus sp. Mcc28]	Micrococcus sp. Mcc28	176	176	0.88	7e-45	29.54	559	WP_230277952.1	Bacteria;Terrabacteria group;Actinomycetota;Actinomycetes;Micrococcales;Micrococcaceae;Micrococcus;unclassified Micrococcus;Micrococcus sp. Mcc28
PH domain-containing protein [Sanguibacter massiliensis]	Sanguibacter massiliensis	176	176	0.82	7e-45	31.68	528	WP_242493809.1	Bacteria;Terrabacteria group;Actinomycetota;Actinomycetes;Micrococcales;Sanguibacteraceae;Sanguibacter;Sanguibacter massiliensis
PH domain-containing protein [Micrococcus]	Micrococcus	176	176	0.88	8e-45	29.54	559	WP_078025979.1	Bacteria;Terrabacteria group;Actinomycetota;Actinomycetes;Micrococcales;Micrococcaceae;Micrococcus
PH domain-containing protein [Micrococcus luteus]	Micrococcus luteus	176	176	0.88	8e-45	29.54	553	WP_060974357.1	Bacteria;Terrabacteria group;Actinomycetota;Actinomycetes;Micrococcales;Micrococcaceae;Micrococcus;Micrococcus luteus
PH domain-containing protein [Isoptericola sp. S6320L]	Isoptericola sp. S6320L	176	176	0.94	8e-45	29.82	560	MCK0116367.1	Bacteria;Terrabacteria group;Actinomycetota;Actinomycetes;Micrococcales;Promicromonosporaceae;Isoptericola;unclassified Isoptericola;Isoptericola sp. S6320L
PH domain-containing protein [Cellulomonas sp. PhB150]	Cellulomonas sp. PhB150	175	175	0.93	8e-45	30.19	510	WP_233575332.1	Bacteria;Terrabacteria group;Actinomycetota;Actinomycetes;Micrococcales;Cellulomonadaceae;Cellulomonas;unclassified Cellulomonas;Cellulomonas sp. PhB150
PH domain-containing protein [Isoptericola sp. 4D.3]	Isoptericola sp. 4D.3	176	176	0.94	8e-45	31.64	544	MCK9795130.1	Bacteria;Terrabacteria group;Actinomycetota;Actinomycetes;Micrococcales;Promicromonosporaceae;Isoptericola;unclassified Isoptericola;Isoptericola sp. 4D.3
putative membrane protein [Cellulosimicrobium cellulans]	Cellulosimicrobium cellulans	176	176	0.95	8e-45	30.97	560	MBM7821193.1	Bacteria;Terrabacteria group;Actinomycetota;Actinomycetes;Micrococcales;Promicromonosporaceae;Cellulosimicrobium;Cellulosimicrobium cellulans
PH domain-containing protein [Micrococcus lylae]	Micrococcus lylae	177	177	0.94	8e-45	28.9	645	WP_146007112.1	Bacteria;Terrabacteria group;Actinomycetota;Actinomycetes;Micrococcales;Micrococcaceae;Micrococcus;Micrococcus lylae
PH domain-containing protein [Arthrobacter sp. MA-N2]	Arthrobacter sp. MA-N2	174	174	0.97	8e-45	28.54	497	WP_051423444.1	Bacteria;Terrabacteria group;Actinomycetota;Actinomycetes;Micrococcales;Micrococcaceae;Arthrobacter;unclassified Arthrobacter;Arthrobacter sp. MA-N2
PH domain-containing protein [Micrococcus luteus]	Micrococcus luteus	176	176	0.88	8e-45	29.32	561	WP_010079665.1	Bacteria;Terrabacteria group;Actinomycetota;Actinomycetes;Micrococcales;Micrococcaceae;Micrococcus;Micrococcus luteus
PH domain-containing protein [Cellulomonas taurus]	Cellulomonas taurus	175	175	0.94	9e-45	29.01	520	WP_246260508.1	Bacteria;Terrabacteria group;Actinomycetota;Actinomycetes;Micrococcales;Cellulomonadaceae;Cellulomonas;Cellulomonas taurus
hypothetical protein [Arthrobacter sp.]	Arthrobacter sp.	175	175	0.9	9e-45	29.62	519	MCE3291803.1	Bacteria;Terrabacteria group;Actinomycetota;Actinomycetes;Micrococcales;Micrococcaceae;Arthrobacter;unclassified Arthrobacter;Arthrobacter sp.
PH domain-containing protein [Demequina sp. NBRC 110052]	Demequina sp. NBRC 110052	176	176	0.93	9e-45	29.04	542	WP_084075180.1	Bacteria;Terrabacteria group;Actinomycetota;Actinomycetes;Micrococcales;Demequinaceae;Demequina;unclassified Demequina;Demequina sp. NBRC 110052
PH domain-containing protein [Micrococcus]	Micrococcus	176	176	0.88	9e-45	29.87	557	WP_036337197.1	Bacteria;Terrabacteria group;Actinomycetota;Actinomycetes;Micrococcales;Micrococcaceae;Micrococcus
PH domain-containing protein [Micrococcus luteus]	Micrococcus luteus	176	176	0.88	9e-45	29.54	559	WP_144819849.1	Bacteria;Terrabacteria group;Actinomycetota;Actinomycetes;Micrococcales;Micrococcaceae;Micrococcus;Micrococcus luteus
PH domain-containing protein [Micrococcus luteus]	Micrococcus luteus	176	176	0.88	1e-44	29.96	559	WP_269600972.1	Bacteria;Terrabacteria group;Actinomycetota;Actinomycetes;Micrococcales;Micrococcaceae;Micrococcus;Micrococcus luteus
PH domain-containing protein [Micrococcus luteus]	Micrococcus luteus	176	176	0.88	1e-44	29.87	557	WP_158184780.1	Bacteria;Terrabacteria group;Actinomycetota;Actinomycetes;Micrococcales;Micrococcaceae;Micrococcus;Micrococcus luteus
PH domain-containing protein [Micrococcus sp. Mcc89]	Micrococcus sp. Mcc89	176	176	0.88	1e-44	29.75	559	WP_256836604.1	Bacteria;Terrabacteria group;Actinomycetota;Actinomycetes;Micrococcales;Micrococcaceae;Micrococcus;unclassified Micrococcus;Micrococcus sp. Mcc89
PH domain-containing protein [Arthrobacter sp. ISL-30]	Arthrobacter sp. ISL-30	175	175	0.94	1e-44	29.35	511	WP_251042190.1	Bacteria;Terrabacteria group;Actinomycetota;Actinomycetes;Micrococcales;Micrococcaceae;Arthrobacter;unclassified Arthrobacter;Arthrobacter sp. ISL-30
PH domain-containing protein [Micrococcus luteus]	Micrococcus luteus	176	176	0.88	1e-44	29.66	559	WP_155933889.1	Bacteria;Terrabacteria group;Actinomycetota;Actinomycetes;Micrococcales;Micrococcaceae;Micrococcus;Micrococcus luteus
PH domain-containing protein [Cellulosimicrobium cellulans]	Cellulosimicrobium cellulans	176	176	0.95	1e-44	30.78	560	WP_087469856.1	Bacteria;Terrabacteria group;Actinomycetota;Actinomycetes;Micrococcales;Promicromonosporaceae;Cellulosimicrobium;Cellulosimicrobium cellulans
PH domain-containing protein [Cellulomonas sp.]	Cellulomonas sp.	174	174	0.91	1e-44	30.82	499	MCR6688261.1	Bacteria;Terrabacteria group;Actinomycetota;Actinomycetes;Micrococcales;Cellulomonadaceae;Cellulomonas;unclassified Cellulomonas;Cellulomonas sp.
PH domain-containing protein [Oerskovia enterophila]	Oerskovia enterophila	175	175	0.9	1e-44	30.98	541	WP_068627474.1	Bacteria;Terrabacteria group;Actinomycetota;Actinomycetes;Micrococcales;Cellulomonadaceae;Oerskovia;Oerskovia enterophila
PH domain-containing protein [Oerskovia turbata]	Oerskovia turbata	176	176	0.9	1e-44	31.97	553	WP_084689652.1	Bacteria;Terrabacteria group;Actinomycetota;Actinomycetes;Micrococcales;Cellulomonadaceae;Oerskovia;Oerskovia turbata
hypothetical protein DQ353_20475 [Arthrobacter sp. AQ5-05]	Arthrobacter sp. AQ5-05	175	175	0.94	1e-44	29.53	520	RAX46246.1	Bacteria;Terrabacteria group;Actinomycetota;Actinomycetes;Micrococcales;Micrococcaceae;Arthrobacter;unclassified Arthrobacter;Arthrobacter sp. AQ5-05
PH domain-containing protein [Micrococcus luteus]	Micrococcus luteus	176	176	0.88	1e-44	29.53	559	WP_095353928.1	Bacteria;Terrabacteria group;Actinomycetota;Actinomycetes;Micrococcales;Micrococcaceae;Micrococcus;Micrococcus luteus
PH domain-containing protein [Arthrobacter sp. zg-Y859]	Arthrobacter sp. zg-Y859	176	176	0.94	1e-44	30.37	573	WP_255864429.1	Bacteria;Terrabacteria group;Actinomycetota;Actinomycetes;Micrococcales;Micrococcaceae;Arthrobacter;unclassified Arthrobacter;Arthrobacter sp. zg-Y859
PH domain-containing protein [Micrococcus luteus]	Micrococcus luteus	176	176	0.88	1e-44	29.75	559	WP_036380833.1	Bacteria;Terrabacteria group;Actinomycetota;Actinomycetes;Micrococcales;Micrococcaceae;Micrococcus;Micrococcus luteus
PH domain-containing protein [Arthrobacter sp. 131MFCol6.1]	Arthrobacter sp. 131MFCol6.1	175	175	0.9	1e-44	30.95	537	WP_018774931.1	Bacteria;Terrabacteria group;Actinomycetota;Actinomycetes;Micrococcales;Micrococcaceae;Arthrobacter;unclassified Arthrobacter;Arthrobacter sp. 131MFCol6.1
PH domain-containing protein [Arthrobacter sp. ZGTC212]	Arthrobacter sp. ZGTC212	175	175	0.93	1e-44	27.92	531	WP_104159955.1	Bacteria;Terrabacteria group;Actinomycetota;Actinomycetes;Micrococcales;Micrococcaceae;Arthrobacter;unclassified Arthrobacter;Arthrobacter sp. ZGTC212
PH domain-containing protein [Arthrobacter sp. RIT-PI-e]	Arthrobacter sp. RIT-PI-e	175	175	0.91	1e-44	30.2	526	WP_235436473.1	Bacteria;Terrabacteria group;Actinomycetota;Actinomycetes;Micrococcales;Micrococcaceae;Arthrobacter;unclassified Arthrobacter;Arthrobacter sp. RIT-PI-e
PH domain-containing protein [Nesterenkonia sp. GX14115]	Nesterenkonia sp. GX14115	176	176	0.93	1e-44	29.84	574	WP_261624224.1	Bacteria;Terrabacteria group;Actinomycetota;Actinomycetes;Micrococcales;Micrococcaceae;Nesterenkonia;unclassified Nesterenkonia;Nesterenkonia sp. GX14115
PH domain-containing protein [Oerskovia rustica]	Oerskovia rustica	175	175	0.9	1e-44	31.97	545	WP_191796624.1	Bacteria;Terrabacteria group;Actinomycetota;Actinomycetes;Micrococcales;Cellulomonadaceae;Oerskovia;Oerskovia rustica
PH domain-containing protein [Micrococcus luteus]	Micrococcus luteus	176	176	0.88	1e-44	29.77	563	WP_270618055.1	Bacteria;Terrabacteria group;Actinomycetota;Actinomycetes;Micrococcales;Micrococcaceae;Micrococcus;Micrococcus luteus
PH domain-containing protein [Corynebacterium xerosis]	Corynebacterium xerosis	174	174	0.95	1e-44	31.84	504	WP_060925164.1	Bacteria;Terrabacteria group;Actinomycetota;Actinomycetes;Mycobacteriales;Corynebacteriaceae;Corynebacterium;Corynebacterium xerosis
PH domain-containing protein [Georgenia satyanarayanai]	Georgenia satyanarayanai	176	176	0.95	1e-44	30.98	576	WP_181424599.1	Bacteria;Terrabacteria group;Actinomycetota;Actinomycetes;Micrococcales;Bogoriellaceae;Georgenia;Georgenia satyanarayanai
PH domain-containing protein [Isoptericola sediminis]	Isoptericola sediminis	173	173	0.77	1e-44	32.85	439	WP_246246267.1	Bacteria;Terrabacteria group;Actinomycetota;Actinomycetes;Micrococcales;Promicromonosporaceae;Isoptericola;Isoptericola sediminis
PH domain-containing protein [Sinomonas notoginsengisoli]	Sinomonas notoginsengisoli	173	173	0.83	1e-44	31.93	462	WP_268933650.1	Bacteria;Terrabacteria group;Actinomycetota;Actinomycetes;Micrococcales;Micrococcaceae;Sinomonas;Sinomonas notoginsengisoli
PH domain-containing protein [Micrococcus luteus]	Micrococcus luteus	175	175	0.88	1e-44	29.54	559	NME15780.1	Bacteria;Terrabacteria group;Actinomycetota;Actinomycetes;Micrococcales;Micrococcaceae;Micrococcus;Micrococcus luteus
PH domain-containing protein [Gordonia hirsuta]	Gordonia hirsuta	173	173	0.82	1e-44	31.5	472	WP_005935933.1	Bacteria;Terrabacteria group;Actinomycetota;Actinomycetes;Mycobacteriales;Gordoniaceae;Gordonia;Gordonia hirsuta
PH domain-containing protein [Arthrobacter sp. zg-Y1171]	Arthrobacter sp. zg-Y1171	175	175	0.94	1e-44	30.37	543	WP_255862175.1	Bacteria;Terrabacteria group;Actinomycetota;Actinomycetes;Micrococcales;Micrococcaceae;Arthrobacter;unclassified Arthrobacter;Arthrobacter sp. zg-Y1171
PH domain-containing protein [Arthrobacter sp. NicSoilB11]	Arthrobacter sp. NicSoilB11	175	175	0.9	1e-44	30.2	556	WP_223995346.1	Bacteria;Terrabacteria group;Actinomycetota;Actinomycetes;Micrococcales;Micrococcaceae;Arthrobacter;unclassified Arthrobacter;Arthrobacter sp. NicSoilB11
PH domain-containing protein [Oerskovia merdavium]	Oerskovia merdavium	175	175	0.9	1e-44	30.9	539	WP_191802078.1	Bacteria;Terrabacteria group;Actinomycetota;Actinomycetes;Micrococcales;Cellulomonadaceae;Oerskovia;Oerskovia merdavium
PH domain-containing protein [Kineosporia sp. A_224]	Kineosporia sp. A_224	175	175	0.78	1e-44	32.91	538	WP_088290849.1	Bacteria;Terrabacteria group;Actinomycetota;Actinomycetes;Kineosporiales;Kineosporiaceae;Kineosporia;unclassified Kineosporia;Kineosporia sp. A_224
PH domain-containing protein [Cellulosimicrobium cellulans]	Cellulosimicrobium cellulans	175	175	0.95	2e-44	30.47	536	WP_253052572.1	Bacteria;Terrabacteria group;Actinomycetota;Actinomycetes;Micrococcales;Promicromonosporaceae;Cellulosimicrobium;Cellulosimicrobium cellulans
PH domain-containing protein [Cellulomonas gilvus]	Cellulomonas gilvus	174	174	0.91	2e-44	31.3	499	WP_013882411.1	Bacteria;Terrabacteria group;Actinomycetota;Actinomycetes;Micrococcales;Cellulomonadaceae;Cellulomonas;Cellulomonas gilvus
PH domain-containing protein [Kineosporiaceae bacterium]	Kineosporiaceae bacterium	174	174	0.78	2e-44	31.47	492	MBK6873096.1	Bacteria;Terrabacteria group;Actinomycetota;Actinomycetes;Kineosporiales;Kineosporiaceae;unclassified Kineosporiaceae;Kineosporiaceae bacterium
PH domain-containing protein [Arthrobacter sp. ISL-30]	Arthrobacter sp. ISL-30	174	174	0.94	2e-44	29.35	513	MBT2515762.1	Bacteria;Terrabacteria group;Actinomycetota;Actinomycetes;Micrococcales;Micrococcaceae;Arthrobacter;unclassified Arthrobacter;Arthrobacter sp. ISL-30
PH domain-containing protein [Micrococcus luteus]	Micrococcus luteus	175	175	0.88	2e-44	29.32	561	WP_144868670.1	Bacteria;Terrabacteria group;Actinomycetota;Actinomycetes;Micrococcales;Micrococcaceae;Micrococcus;Micrococcus luteus
PH domain-containing protein [Demequina sp. NBRC 110055]	Demequina sp. NBRC 110055	175	175	0.95	2e-44	28.38	552	WP_084128865.1	Bacteria;Terrabacteria group;Actinomycetota;Actinomycetes;Micrococcales;Demequinaceae;Demequina;unclassified Demequina;Demequina sp. NBRC 110055
PH domain-containing protein [Sanguibacter inulinus]	Sanguibacter inulinus	171	171	0.8	2e-44	32.41	390	WP_228087654.1	Bacteria;Terrabacteria group;Actinomycetota;Actinomycetes;Micrococcales;Sanguibacteraceae;Sanguibacter;Sanguibacter inulinus
PH domain-containing protein [Oerskovia jenensis]	Oerskovia jenensis	175	175	0.9	2e-44	30.67	558	WP_205307796.1	Bacteria;Terrabacteria group;Actinomycetota;Actinomycetes;Micrococcales;Cellulomonadaceae;Oerskovia;Oerskovia jenensis
PH domain-containing protein [Micrococcus yunnanensis]	Micrococcus yunnanensis	175	175	0.88	2e-44	29.54	559	WP_282963235.1	Bacteria;Terrabacteria group;Actinomycetota;Actinomycetes;Micrococcales;Micrococcaceae;Micrococcus;Micrococcus yunnanensis
PH domain-containing protein [Kineococcus rubinsiae]	Kineococcus rubinsiae	172	172	0.78	2e-44	31.35	408	WP_244308630.1	Bacteria;Terrabacteria group;Actinomycetota;Actinomycetes;Kineosporiales;Kineosporiaceae;Kineococcus;Kineococcus rubinsiae
membrane protein [Arthrobacter sp. NicSoilB11]	Arthrobacter sp. NicSoilB11	175	175	0.9	2e-44	30.2	562	BCW73914.1	Bacteria;Terrabacteria group;Actinomycetota;Actinomycetes;Micrococcales;Micrococcaceae;Arthrobacter;unclassified Arthrobacter;Arthrobacter sp. NicSoilB11
hypothetical protein BLJ79_18635 [Arthrobacter sp. UCD-GKA]	Arthrobacter sp. UCD-GKA	174	174	0.94	2e-44	29.18	528	OIH82748.1	Bacteria;Terrabacteria group;Actinomycetota;Actinomycetes;Micrococcales;Micrococcaceae;Arthrobacter;unclassified Arthrobacter;Arthrobacter sp. UCD-GKA
hypothetical protein D1825_05590 [Cellulomonas rhizosphaerae]	Cellulomonas rhizosphaerae	173	173	0.93	2e-44	29.66	483	RHA43603.1	Bacteria;Terrabacteria group;Actinomycetota;Actinomycetes;Micrococcales;Cellulomonadaceae;Cellulomonas;Cellulomonas rhizosphaerae
PH domain-containing protein [Arthrobacter sp. zg-Y1116]	Arthrobacter sp. zg-Y1116	175	175	0.94	2e-44	30.37	551	WP_255765594.1	Bacteria;Terrabacteria group;Actinomycetota;Actinomycetes;Micrococcales;Micrococcaceae;Arthrobacter;unclassified Arthrobacter;Arthrobacter sp. zg-Y1116
PH domain-containing protein [Quadrisphaera sp. DSM 44207]	Quadrisphaera sp. DSM 44207	174	174	0.92	2e-44	33.26	492	WP_092861852.1	Bacteria;Terrabacteria group;Actinomycetota;Actinomycetes;Kineosporiales;Kineosporiaceae;Quadrisphaera;unclassified Quadrisphaera;Quadrisphaera sp. DSM 44207
PH domain-containing protein [Arthrobacter sp. 162MFSha1.1]	Arthrobacter sp. 162MFSha1.1	175	175	0.9	2e-44	30.2	556	WP_231377436.1	Bacteria;Terrabacteria group;Actinomycetota;Actinomycetes;Micrococcales;Micrococcaceae;Arthrobacter;unclassified Arthrobacter;Arthrobacter sp. 162MFSha1.1
PH domain-containing protein [Zhihengliuella flava]	Zhihengliuella flava	172	172	0.74	2e-44	32.8	439	WP_231366352.1	Bacteria;Terrabacteria group;Actinomycetota;Actinomycetes;Micrococcales;Micrococcaceae;Zhihengliuella;Zhihengliuella flava
PH domain-containing protein [Schaalia sp. ZJ1691]	Schaalia sp. ZJ1691	176	176	0.95	2e-44	29	601	WP_165216537.1	Bacteria;Terrabacteria group;Actinomycetota;Actinomycetes;Actinomycetales;Actinomycetaceae;Schaalia;unclassified Schaalia;Schaalia sp. ZJ1691
PH domain-containing protein [Oerskovia sp. Root918]	Oerskovia sp. Root918	174	174	0.9	2e-44	30.31	541	WP_056645219.1	Bacteria;Terrabacteria group;Actinomycetota;Actinomycetes;Micrococcales;Cellulomonadaceae;Oerskovia;unclassified Oerskovia;Oerskovia sp. Root918
PH domain-containing protein [Myceligenerans sp. TRM 65318]	Myceligenerans sp. TRM 65318	173	173	0.9	2e-44	32.17	489	WP_225997321.1	Bacteria;Terrabacteria group;Actinomycetota;Actinomycetes;Micrococcales;Promicromonosporaceae;Myceligenerans;unclassified Myceligenerans;Myceligenerans sp. TRM 65318
PH domain-containing protein [Micrococcus sp. FDAARGOS_333]	Micrococcus sp. FDAARGOS_333	176	176	0.94	2e-44	29.62	633	WP_127913438.1	Bacteria;Terrabacteria group;Actinomycetota;Actinomycetes;Micrococcales;Micrococcaceae;Micrococcus;unclassified Micrococcus;Micrococcus sp. FDAARGOS_333
PH domain-containing protein [Micrococcus luteus]	Micrococcus luteus	175	175	0.88	2e-44	29.54	559	MBU8763139.1	Bacteria;Terrabacteria group;Actinomycetota;Actinomycetes;Micrococcales;Micrococcaceae;Micrococcus;Micrococcus luteus
PH domain-containing protein [Arthrobacter sp. StoSoilB19]	Arthrobacter sp. StoSoilB19	175	175	0.9	2e-44	30.2	556	WP_224084499.1	Bacteria;Terrabacteria group;Actinomycetota;Actinomycetes;Micrococcales;Micrococcaceae;Arthrobacter;unclassified Arthrobacter;Arthrobacter sp. StoSoilB19
PH domain-containing protein [Corynebacterium sphenisci]	Corynebacterium sphenisci	172	172	0.76	2e-44	38.23	452	WP_075691443.1	Bacteria;Terrabacteria group;Actinomycetota;Actinomycetes;Mycobacteriales;Corynebacteriaceae;Corynebacterium;Corynebacterium sphenisci
PH domain-containing protein [Arthrobacter sp. ES3-54]	Arthrobacter sp. ES3-54	174	174	0.9	2e-44	29.63	526	WP_277525294.1	Bacteria;Terrabacteria group;Actinomycetota;Actinomycetes;Micrococcales;Micrococcaceae;Arthrobacter;unclassified Arthrobacter;Arthrobacter sp. ES3-54
PH domain-containing protein [Cellulomonas sp. NEAU-YY56]	Cellulomonas sp. NEAU-YY56	175	175	0.9	2e-44	32.57	570	WP_233571848.1	Bacteria;Terrabacteria group;Actinomycetota;Actinomycetes;Micrococcales;Cellulomonadaceae;Cellulomonas;Cellulomonas triticagri
PH domain-containing protein [Georgenia sp. EYE_87]	Georgenia sp. EYE_87	174	174	0.9	2e-44	32.05	526	MCK6209753.1	Bacteria;Terrabacteria group;Actinomycetota;Actinomycetes;Micrococcales;Bogoriellaceae;Georgenia;unclassified Georgenia;Georgenia sp. EYE_87
hypothetical protein [Arthrobacter sp.]	Arthrobacter sp.	174	174	0.9	3e-44	29.4	519	MCC2659533.1	Bacteria;Terrabacteria group;Actinomycetota;Actinomycetes;Micrococcales;Micrococcaceae;Arthrobacter;unclassified Arthrobacter;Arthrobacter sp.
PH domain-containing protein [Pseudarthrobacter sp. NamE5]	Pseudarthrobacter sp. NamE5	173	173	0.95	3e-44	29.03	494	WP_240721326.1	Bacteria;Terrabacteria group;Actinomycetota;Actinomycetes;Micrococcales;Micrococcaceae;Pseudarthrobacter;unclassified Pseudarthrobacter;Pseudarthrobacter sp. NamE5
PH domain-containing protein [Micrococcus luteus]	Micrococcus luteus	174	174	0.88	3e-44	29.26	561	WP_255167410.1	Bacteria;Terrabacteria group;Actinomycetota;Actinomycetes;Micrococcales;Micrococcaceae;Micrococcus;Micrococcus luteus
hypothetical protein CEQ11_002205 [Micrococcus sp. FDAARGOS_333]	Micrococcus sp. FDAARGOS_333	176	176	0.94	3e-44	29.62	639	PNL17117.1	Bacteria;Terrabacteria group;Actinomycetota;Actinomycetes;Micrococcales;Micrococcaceae;Micrococcus;unclassified Micrococcus;Micrococcus sp. FDAARGOS_333
PH domain-containing protein [Demequina aestuarii]	Demequina aestuarii	174	174	0.94	3e-44	28.14	545	WP_238581663.1	Bacteria;Terrabacteria group;Actinomycetota;Actinomycetes;Micrococcales;Demequinaceae;Demequina;Demequina aestuarii
PH domain-containing protein [Cellulosimicrobium aquatile]	Cellulosimicrobium aquatile	174	174	0.95	3e-44	30.53	512	WP_076406147.1	Bacteria;Terrabacteria group;Actinomycetota;Actinomycetes;Micrococcales;Promicromonosporaceae;Cellulosimicrobium;Cellulosimicrobium aquatile
PH domain-containing protein [Schaalia sp. ZJ405]	Schaalia sp. ZJ405	175	175	0.95	3e-44	29.03	601	WP_165315579.1	Bacteria;Terrabacteria group;Actinomycetota;Actinomycetes;Actinomycetales;Actinomycetaceae;Schaalia;unclassified Schaalia;Schaalia sp. ZJ405
PH domain-containing protein [Corynebacterium xerosis]	Corynebacterium xerosis	173	173	0.95	3e-44	31.1	501	WP_162986065.1	Bacteria;Terrabacteria group;Actinomycetota;Actinomycetes;Mycobacteriales;Corynebacteriaceae;Corynebacterium;Corynebacterium xerosis
PH domain-containing protein [Micrococcus luteus]	Micrococcus luteus	174	174	0.88	3e-44	29.35	563	WP_087114414.1	Bacteria;Terrabacteria group;Actinomycetota;Actinomycetes;Micrococcales;Micrococcaceae;Micrococcus;Micrococcus luteus
PH domain-containing protein [Kineococcus rubinsiae]	Kineococcus rubinsiae	172	172	0.9	3e-44	30.29	475	NIZ92075.1	Bacteria;Terrabacteria group;Actinomycetota;Actinomycetes;Kineosporiales;Kineosporiaceae;Kineococcus;Kineococcus rubinsiae
PH domain-containing protein [Cellulosimicrobium marinum]	Cellulosimicrobium marinum	173	173	0.92	3e-44	31.09	509	WP_267494751.1	Bacteria;Terrabacteria group;Actinomycetota;Actinomycetes;Micrococcales;Promicromonosporaceae;Cellulosimicrobium;Cellulosimicrobium marinum
PH domain-containing protein [Sanguibacter suarezii]	Sanguibacter suarezii	173	173	0.9	3e-44	31.1	513	WP_083942303.1	Bacteria;Terrabacteria group;Actinomycetota;Actinomycetes;Micrococcales;Sanguibacteraceae;Sanguibacter;Sanguibacter suarezii
PH domain-containing protein [Nesterenkonia natronophila]	Nesterenkonia natronophila	174	174	0.92	3e-44	28.83	564	WP_119902408.1	Bacteria;Terrabacteria group;Actinomycetota;Actinomycetes;Micrococcales;Micrococcaceae;Nesterenkonia;Nesterenkonia natronophila
PH domain-containing protein [Arthrobacter sp. U41]	Arthrobacter sp. U41	173	173	0.93	4e-44	29.66	518	WP_069950295.1	Bacteria;Terrabacteria group;Actinomycetota;Actinomycetes;Micrococcales;Micrococcaceae;Arthrobacter;unclassified Arthrobacter;Arthrobacter sp. U41
PH domain-containing protein [Arthrobacter sp. ZBG10]	Arthrobacter sp. ZBG10	173	173	0.93	4e-44	30.13	510	WP_050683665.1	Bacteria;Terrabacteria group;Actinomycetota;Actinomycetes;Micrococcales;Micrococcaceae;Arthrobacter;unclassified Arthrobacter;Arthrobacter sp. ZBG10
PH domain-containing protein [Oerskovia sp. Root22]	Oerskovia sp. Root22	174	174	0.9	4e-44	30.1	541	WP_056760612.1	Bacteria;Terrabacteria group;Actinomycetota;Actinomycetes;Micrococcales;Cellulomonadaceae;Oerskovia;unclassified Oerskovia;Oerskovia sp. Root22
PH domain-containing protein [Cellulomonas sp. Leaf395]	Cellulomonas sp. Leaf395	174	174	0.98	4e-44	31.21	533	WP_235520810.1	Bacteria;Terrabacteria group;Actinomycetota;Actinomycetes;Micrococcales;Cellulomonadaceae;Cellulomonas;unclassified Cellulomonas;Cellulomonas sp. Leaf395
PH domain-containing protein [Arthrobacter sp. H5]	Arthrobacter sp. H5	173	173	0.91	4e-44	29.73	520	WP_051479261.1	Bacteria;Terrabacteria group;Actinomycetota;Actinomycetes;Micrococcales;Micrococcaceae;Arthrobacter;unclassified Arthrobacter;Arthrobacter sp. H5
PH domain-containing protein [Arthrobacter sp. 9MFCol3.1]	Arthrobacter sp. 9MFCol3.1	174	174	0.9	4e-44	30.7	537	WP_026539504.1	Bacteria;Terrabacteria group;Actinomycetota;Actinomycetes;Micrococcales;Micrococcaceae;Arthrobacter;unclassified Arthrobacter;Arthrobacter sp. 9MFCol3.1
membrane protein [Arthrobacter sp. StoSoilB19]	Arthrobacter sp. StoSoilB19	174	174	0.9	4e-44	30.2	562	BCW52830.1	Bacteria;Terrabacteria group;Actinomycetota;Actinomycetes;Micrococcales;Micrococcaceae;Arthrobacter;unclassified Arthrobacter;Arthrobacter sp. StoSoilB19
PH domain-containing protein [Cellulomonas sp. C5510]	Cellulomonas sp. C5510	173	173	0.94	4e-44	31.77	518	WP_222171266.1	Bacteria;Terrabacteria group;Actinomycetota;Actinomycetes;Micrococcales;Cellulomonadaceae;Cellulomonas;unclassified Cellulomonas;Cellulomonas sp. C5510
PH domain-containing protein [Micrococcales bacterium]	Micrococcales bacterium	173	173	0.94	4e-44	32.83	511	MCL2422858.1	Bacteria;Terrabacteria group;Actinomycetota;Actinomycetes;Micrococcales;unclassified Micrococcales;Micrococcales bacterium
PH domain-containing protein [Arthrobacter subterraneus]	Arthrobacter subterraneus	173	173	0.94	4e-44	29.18	513	WP_090586230.1	Bacteria;Terrabacteria group;Actinomycetota;Actinomycetes;Micrococcales;Micrococcaceae;Arthrobacter;Arthrobacter subterraneus
PH domain-containing protein [Arthrobacter sp. SLBN-83]	Arthrobacter sp. SLBN-83	174	174	0.93	4e-44	29.62	535	WP_235009539.1	Bacteria;Terrabacteria group;Actinomycetota;Actinomycetes;Micrococcales;Micrococcaceae;Arthrobacter;unclassified Arthrobacter;Arthrobacter sp. SLBN-83
PH domain-containing protein [Arthrobacter sp. Leaf141]	Arthrobacter sp. Leaf141	173	173	0.93	4e-44	29.69	510	WP_056601709.1	Bacteria;Terrabacteria group;Actinomycetota;Actinomycetes;Micrococcales;Micrococcaceae;Arthrobacter;unclassified Arthrobacter;Arthrobacter sp. Leaf141
PH domain-containing protein [Arthrobacter sp. 08Y14]	Arthrobacter sp. 08Y14	173	173	0.93	4e-44	29.05	531	WP_258073507.1	Bacteria;Terrabacteria group;Actinomycetota;Actinomycetes;Micrococcales;Micrococcaceae;Arthrobacter;unclassified Arthrobacter;Arthrobacter sp. 08Y14
PH domain-containing protein [Micrococcus luteus]	Micrococcus luteus	174	174	0.88	4e-44	29.32	561	WP_049145364.1	Bacteria;Terrabacteria group;Actinomycetota;Actinomycetes;Micrococcales;Micrococcaceae;Micrococcus;Micrococcus luteus
PH domain-containing protein [Citricoccus sp. K5]	Citricoccus sp. K5	174	174	0.9	4e-44	28.6	537	WP_159553371.1	Bacteria;Terrabacteria group;Actinomycetota;Actinomycetes;Micrococcales;Micrococcaceae;Citricoccus;unclassified Citricoccus;Citricoccus sp. K5
PH domain-containing protein [Arthrobacter ulcerisalmonis]	Arthrobacter ulcerisalmonis	173	173	0.9	5e-44	29.49	529	WP_124089841.1	Bacteria;Terrabacteria group;Actinomycetota;Actinomycetes;Micrococcales;Micrococcaceae;Arthrobacter;Arthrobacter ulcerisalmonis
PH domain-containing protein [Micrococcus sp. KT16]	Micrococcus sp. KT16	174	174	0.88	5e-44	29.32	561	WP_113914114.1	Bacteria;Terrabacteria group;Actinomycetota;Actinomycetes;Micrococcales;Micrococcaceae;Micrococcus;unclassified Micrococcus;Micrococcus sp. KT16
PH domain-containing protein [Micrococcus luteus]	Micrococcus luteus	174	174	0.88	5e-44	29.54	559	WP_185194608.1	Bacteria;Terrabacteria group;Actinomycetota;Actinomycetes;Micrococcales;Micrococcaceae;Micrococcus;Micrococcus luteus
PH domain-containing protein [Promicromonosporaceae bacterium]	Promicromonosporaceae bacterium	172	172	0.96	5e-44	31.08	506	MCL1898953.1	Bacteria;Terrabacteria group;Actinomycetota;Actinomycetes;Micrococcales;Promicromonosporaceae;unclassified Promicromonosporaceae;Promicromonosporaceae bacterium
PH domain-containing protein [Neomicrococcus aestuarii]	Neomicrococcus aestuarii	172	172	0.94	5e-44	29.83	495	WP_183664773.1	Bacteria;Terrabacteria group;Actinomycetota;Actinomycetes;Micrococcales;Micrococcaceae;Neomicrococcus;Neomicrococcus aestuarii
PH domain-containing protein [Luteimicrobium xylanilyticum]	Luteimicrobium xylanilyticum	173	173	0.8	5e-44	32.24	512	WP_227994498.1	Bacteria;Terrabacteria group;Actinomycetota;Actinomycetes;Micrococcales;Micrococcales incertae sedis;Luteimicrobium;Luteimicrobium xylanilyticum
PH domain-containing protein [Cellulomonas sp.]	Cellulomonas sp.	171	171	0.9	5e-44	31.83	455	NMM29980.1	Bacteria;Terrabacteria group;Actinomycetota;Actinomycetes;Micrococcales;Cellulomonadaceae;Cellulomonas;unclassified Cellulomonas;Cellulomonas sp.
putative membrane protein [Arthrobacter sp. SLBN-83]	Arthrobacter sp. SLBN-83	173	173	0.93	5e-44	29.62	550	TQJ58798.1	Bacteria;Terrabacteria group;Actinomycetota;Actinomycetes;Micrococcales;Micrococcaceae;Arthrobacter;unclassified Arthrobacter;Arthrobacter sp. SLBN-83
putative membrane protein [Arthrobacter sp. SLBN-100]	Arthrobacter sp. SLBN-100	173	173	0.9	6e-44	29.71	545	TQJ69002.1	Bacteria;Terrabacteria group;Actinomycetota;Actinomycetes;Micrococcales;Micrococcaceae;Arthrobacter;unclassified Arthrobacter;Arthrobacter sp. SLBN-100
PH domain-containing protein [Micrococcus luteus]	Micrococcus luteus	174	174	0.88	6e-44	28.93	563	WP_101962644.1	Bacteria;Terrabacteria group;Actinomycetota;Actinomycetes;Micrococcales;Micrococcaceae;Micrococcus;Micrococcus luteus
PH domain-containing protein [Cellulomonas sp. JH27-2]	Cellulomonas sp. JH27-2	172	172	0.93	6e-44	28.66	500	WP_191787336.1	Bacteria;Terrabacteria group;Actinomycetota;Actinomycetes;Micrococcales;Cellulomonadaceae;Cellulomonas;unclassified Cellulomonas;Cellulomonas sp. JH27-2
PH domain-containing protein [Georgenia satyanarayanai]	Georgenia satyanarayanai	174	174	0.95	6e-44	31.28	587	WP_152187401.1	Bacteria;Terrabacteria group;Actinomycetota;Actinomycetes;Micrococcales;Bogoriellaceae;Georgenia;Georgenia satyanarayanai
PH domain-containing protein [Arthrobacter gandavensis]	Arthrobacter gandavensis	173	173	0.94	6e-44	27.93	532	MBF4994670.1	Bacteria;Terrabacteria group;Actinomycetota;Actinomycetes;Micrococcales;Micrococcaceae;Arthrobacter;Arthrobacter gandavensis
hypothetical protein FDW84_00755 [Pseudarthrobacter sp. NamE5]	Pseudarthrobacter sp. NamE5	173	173	0.93	6e-44	28.66	532	TLM88092.1	Bacteria;Terrabacteria group;Actinomycetota;Actinomycetes;Micrococcales;Micrococcaceae;Pseudarthrobacter;unclassified Pseudarthrobacter;Pseudarthrobacter sp. NamE5
PH domain-containing protein [Kaistella montana]	Kaistella montana	174	174	0.88	6e-44	29.05	561	MCJ2193467.1	Bacteria;FCB group;Bacteroidota/Chlorobiota group;Bacteroidota;Flavobacteriia;Flavobacteriales;Weeksellaceae;Chryseobacterium group;Kaistella;Kaistella montana
PH domain-containing protein [Micrococcus luteus]	Micrococcus luteus	174	174	0.88	6e-44	29.31	561	WP_144824998.1	Bacteria;Terrabacteria group;Actinomycetota;Actinomycetes;Micrococcales;Micrococcaceae;Micrococcus;Micrococcus luteus
PH domain-containing protein [Demequina mangrovi]	Demequina mangrovi	173	173	0.93	6e-44	28.38	535	WP_042213636.1	Bacteria;Terrabacteria group;Actinomycetota;Actinomycetes;Micrococcales;Demequinaceae;Demequina;Demequina mangrovi
PH domain-containing protein [Micrococcus luteus]	Micrococcus luteus	174	174	0.88	7e-44	29.77	563	WP_036316218.1	Bacteria;Terrabacteria group;Actinomycetota;Actinomycetes;Micrococcales;Micrococcaceae;Micrococcus;Micrococcus luteus
PH domain-containing protein [Corynebacterium xerosis]	Corynebacterium xerosis	172	172	0.95	7e-44	29.96	502	WP_155867445.1	Bacteria;Terrabacteria group;Actinomycetota;Actinomycetes;Mycobacteriales;Corynebacteriaceae;Corynebacterium;Corynebacterium xerosis
PH domain-containing protein [Nesterenkonia sedimenti]	Nesterenkonia sedimenti	174	174	0.92	8e-44	29.63	606	WP_168887511.1	Bacteria;Terrabacteria group;Actinomycetota;Actinomycetes;Micrococcales;Micrococcaceae;Nesterenkonia;Nesterenkonia sedimenti
PH domain-containing protein [Arthrobacter sp. zg-Y916]	Arthrobacter sp. zg-Y916	173	173	0.9	8e-44	28.76	538	MCC9194875.1	Bacteria;Terrabacteria group;Actinomycetota;Actinomycetes;Micrococcales;Micrococcaceae;Arthrobacter;unclassified Arthrobacter;Arthrobacter sp. zg-Y916
PH domain-containing protein [Tetrasphaera jenkinsii]	Tetrasphaera jenkinsii	172	172	0.94	8e-44	28.42	495	MCI1262639.1	Bacteria;Terrabacteria group;Actinomycetota;Actinomycetes;Micrococcales;Intrasporangiaceae;Tetrasphaera;Tetrasphaera jenkinsii
PH domain-containing protein [Arthrobacter sp. zg-Y844]	Arthrobacter sp. zg-Y844	173	173	0.94	8e-44	30.15	547	WP_255867241.1	Bacteria;Terrabacteria group;Actinomycetota;Actinomycetes;Micrococcales;Micrococcaceae;Arthrobacter;unclassified Arthrobacter;Arthrobacter sp. zg-Y844
PH domain-containing protein [Arthrobacter sp. AG367]	Arthrobacter sp. AG367	173	173	0.9	8e-44	29.98	556	WP_144601027.1	Bacteria;Terrabacteria group;Actinomycetota;Actinomycetes;Micrococcales;Micrococcaceae;Arthrobacter;unclassified Arthrobacter;Arthrobacter sp. AG367
PH domain-containing protein [Actinomycetia bacterium]	Actinomycetia bacterium	173	173	0.79	8e-44	32.2	546	MCA0178617.1	Bacteria;Terrabacteria group;Actinomycetota;Actinomycetes;unclassified Actinomycetes;Actinomycetia bacterium
PH domain-containing protein [Arthrobacter sp. FX8]	Arthrobacter sp. FX8	173	173	0.9	9e-44	29.98	556	WP_268003468.1	Bacteria;Terrabacteria group;Actinomycetota;Actinomycetes;Micrococcales;Micrococcaceae;Arthrobacter;unclassified Arthrobacter;Arthrobacter sp. FX8
PH domain-containing protein [Micrococcus luteus]	Micrococcus luteus	173	173	0.88	9e-44	29.14	557	WP_115260174.1	Bacteria;Terrabacteria group;Actinomycetota;Actinomycetes;Micrococcales;Micrococcaceae;Micrococcus;Micrococcus luteus
PH domain-containing protein [Micrococcus yunnanensis]	Micrococcus yunnanensis	173	173	0.88	9e-44	29.74	574	WP_135039850.1	Bacteria;Terrabacteria group;Actinomycetota;Actinomycetes;Micrococcales;Micrococcaceae;Micrococcus;Micrococcus yunnanensis
PH domain-containing protein [Arthrobacter sp. N199823]	Arthrobacter sp. N199823	172	172	0.95	9e-44	28.9	525	WP_104109862.1	Bacteria;Terrabacteria group;Actinomycetota;Actinomycetes;Micrococcales;Micrococcaceae;Arthrobacter;unclassified Arthrobacter;Arthrobacter sp. N199823
PH domain-containing protein [Arthrobacter sp. SLBN-100]	Arthrobacter sp. SLBN-100	172	172	0.9	9e-44	29.55	507	WP_235013214.1	Bacteria;Terrabacteria group;Actinomycetota;Actinomycetes;Micrococcales;Micrococcaceae;Arthrobacter;unclassified Arthrobacter;Arthrobacter sp. SLBN-100
PH domain-containing protein [Kineococcus rhizosphaerae]	Kineococcus rhizosphaerae	172	172	0.9	9e-44	31.77	487	WP_106209896.1	Bacteria;Terrabacteria group;Actinomycetota;Actinomycetes;Kineosporiales;Kineosporiaceae;Kineococcus;Kineococcus rhizosphaerae
PH domain-containing protein [Arthrobacter sunyaminii]	Arthrobacter sunyaminii	172	172	0.81	1e-43	29.12	511	WP_237685570.1	Bacteria;Terrabacteria group;Actinomycetota;Actinomycetes;Micrococcales;Micrococcaceae;Arthrobacter;Arthrobacter sunyaminii
PH domain-containing protein [Micrococcus luteus]	Micrococcus luteus	172	172	0.88	1e-43	30.61	563	WP_049158889.1	Bacteria;Terrabacteria group;Actinomycetota;Actinomycetes;Micrococcales;Micrococcaceae;Micrococcus;Micrococcus luteus
PH domain-containing protein [Cellulomonas sp. Root485]	Cellulomonas sp. Root485	172	172	0.97	1e-43	31.32	556	WP_235523251.1	Bacteria;Terrabacteria group;Actinomycetota;Actinomycetes;Micrococcales;Cellulomonadaceae;Cellulomonas;unclassified Cellulomonas;Cellulomonas sp. Root485
PH domain-containing protein [Paenarthrobacter sp. OM7]	Paenarthrobacter sp. OM7	172	172	0.94	1e-43	29	540	WP_280625762.1	Bacteria;Terrabacteria group;Actinomycetota;Actinomycetes;Micrococcales;Micrococcaceae;Paenarthrobacter;unclassified Paenarthrobacter;Paenarthrobacter sp. OM7
PH domain-containing protein [Arthrobacter sp. 35/47]	Arthrobacter sp. 35/47	172	172	0.94	1e-43	27.92	512	WP_084033490.1	Bacteria;Terrabacteria group;Actinomycetota;Actinomycetes;Micrococcales;Micrococcaceae;Arthrobacter;unclassified Arthrobacter;Arthrobacter sp. 35/47
PH domain-containing protein [Pseudarthrobacter sp. NIBRBAC000502771]	Pseudarthrobacter sp. NIBRBAC000502771	172	172	0.93	1e-43	28.54	550	WP_246839881.1	Bacteria;Terrabacteria group;Actinomycetota;Actinomycetes;Micrococcales;Micrococcaceae;Pseudarthrobacter;unclassified Pseudarthrobacter;Pseudarthrobacter sp. NIBRBAC000502771
PH domain-containing protein [Micrococcus luteus]	Micrococcus luteus	172	172	0.88	1e-43	29.56	563	WP_145950587.1	Bacteria;Terrabacteria group;Actinomycetota;Actinomycetes;Micrococcales;Micrococcaceae;Micrococcus;Micrococcus luteus
PH domain-containing protein [Cellulomonas fengjieae]	Cellulomonas fengjieae	172	172	0.98	1e-43	31.33	531	WP_249667424.1	Bacteria;Terrabacteria group;Actinomycetota;Actinomycetes;Micrococcales;Cellulomonadaceae;Cellulomonas;Cellulomonas fengjieae
PH domain-containing protein [Paeniglutamicibacter psychrophenolicus]	Paeniglutamicibacter psychrophenolicus	170	170	0.78	1e-43	30.22	450	WP_281070127.1	Bacteria;Terrabacteria group;Actinomycetota;Actinomycetes;Micrococcales;Micrococcaceae;Paeniglutamicibacter;Paeniglutamicibacter psychrophenolicus
PH domain-containing protein [Micrococcus luteus]	Micrococcus luteus	172	172	0.88	1e-43	29.92	561	WP_180536680.1	Bacteria;Terrabacteria group;Actinomycetota;Actinomycetes;Micrococcales;Micrococcaceae;Micrococcus;Micrococcus luteus
putative membrane protein [Arthrobacter sp. AG367]	Arthrobacter sp. AG367	172	172	0.9	2e-43	29.98	562	TWD51429.1	Bacteria;Terrabacteria group;Actinomycetota;Actinomycetes;Micrococcales;Micrococcaceae;Arthrobacter;unclassified Arthrobacter;Arthrobacter sp. AG367
PH domain-containing protein [Georgenia thermotolerans]	Georgenia thermotolerans	171	171	0.77	2e-43	33.07	487	WP_226925462.1	Bacteria;Terrabacteria group;Actinomycetota;Actinomycetes;Micrococcales;Bogoriellaceae;Georgenia;Georgenia thermotolerans
PH domain-containing protein [Cellulomonas biazotea]	Cellulomonas biazotea	172	172	0.97	2e-43	30.38	533	WP_130781177.1	Bacteria;Terrabacteria group;Actinomycetota;Actinomycetes;Micrococcales;Cellulomonadaceae;Cellulomonas;Cellulomonas biazotea
PH domain-containing protein [Arthrobacter alpinus]	Arthrobacter alpinus	172	172	0.94	2e-43	29.76	522	WP_082634017.1	Bacteria;Terrabacteria group;Actinomycetota;Actinomycetes;Micrococcales;Micrococcaceae;Arthrobacter;Arthrobacter alpinus
PH domain-containing protein [Pseudarthrobacter sp. NIBRBAC000502770]	Pseudarthrobacter sp. NIBRBAC000502770	172	172	0.93	2e-43	28.96	550	WP_246857502.1	Bacteria;Terrabacteria group;Actinomycetota;Actinomycetes;Micrococcales;Micrococcaceae;Pseudarthrobacter;unclassified Pseudarthrobacter;Pseudarthrobacter sp. NIBRBAC000502770
PH domain-containing protein [Pseudarthrobacter enclensis]	Pseudarthrobacter enclensis	171	171	0.9	2e-43	29.78	505	WP_228379626.1	Bacteria;Terrabacteria group;Actinomycetota;Actinomycetes;Micrococcales;Micrococcaceae;Pseudarthrobacter;Pseudarthrobacter enclensis
hypothetical protein AR539_03085 [Arthrobacter sp. EPSL27]	Arthrobacter sp. EPSL27	172	172	0.93	2e-43	27.71	558	KUM38226.1	Bacteria;Terrabacteria group;Actinomycetota;Actinomycetes;Micrococcales;Micrococcaceae;Arthrobacter;unclassified Arthrobacter;Arthrobacter sp. EPSL27
PH domain-containing protein [Pseudarthrobacter equi]	Pseudarthrobacter equi	172	172	0.91	2e-43	30.59	532	WP_261620447.1	Bacteria;Terrabacteria group;Actinomycetota;Actinomycetes;Micrococcales;Micrococcaceae;Pseudarthrobacter;Pseudarthrobacter equi
PH domain-containing protein [Knoellia sp. 3-2P3]	Knoellia sp. 3-2P3	171	171	0.94	2e-43	28.54	471	WP_275871847.1	Bacteria;Terrabacteria group;Actinomycetota;Actinomycetes;Micrococcales;Intrasporangiaceae;Knoellia;unclassified Knoellia;Knoellia sp. 3-2P3
PH domain-containing protein [Kribbia dieselivorans]	Kribbia dieselivorans	171	171	0.95	2e-43	29.82	502	WP_068396477.1	Bacteria;Terrabacteria group;Actinomycetota;Actinomycetes;Micrococcales;Intrasporangiaceae;Kribbia;Kribbia dieselivorans
PH domain-containing protein [Micrococcus luteus]	Micrococcus luteus	172	172	0.88	2e-43	30.61	563	WP_065572789.1	Bacteria;Terrabacteria group;Actinomycetota;Actinomycetes;Micrococcales;Micrococcaceae;Micrococcus;Micrococcus luteus
PH domain-containing protein [Pseudarthrobacter sp. SL88]	Pseudarthrobacter sp. SL88	171	171	0.91	2e-43	30.59	501	WP_268160829.1	Bacteria;Terrabacteria group;Actinomycetota;Actinomycetes;Micrococcales;Micrococcaceae;Pseudarthrobacter;unclassified Pseudarthrobacter;Pseudarthrobacter sp. SL88
hypothetical protein D4R08_00465 [Corynebacterium xerosis]	Corynebacterium xerosis	172	172	0.95	2e-43	31.1	571	AYJ32026.1	Bacteria;Terrabacteria group;Actinomycetota;Actinomycetes;Mycobacteriales;Corynebacteriaceae;Corynebacterium;Corynebacterium xerosis
PH domain-containing protein [Pseudarthrobacter chlorophenolicus]	Pseudarthrobacter chlorophenolicus	171	171	0.91	2e-43	29.85	501	WP_244266539.1	Bacteria;Terrabacteria group;Actinomycetota;Actinomycetes;Micrococcales;Micrococcaceae;Pseudarthrobacter;Pseudarthrobacter chlorophenolicus
PH domain-containing protein [Paenarthrobacter sp. A20]	Paenarthrobacter sp. A20	171	171	0.9	2e-43	29.82	523	WP_256492046.1	Bacteria;Terrabacteria group;Actinomycetota;Actinomycetes;Micrococcales;Micrococcaceae;Paenarthrobacter;unclassified Paenarthrobacter;Paenarthrobacter sp. A20
putative membrane protein [Arthrobacter sp. SLBN-122]	Arthrobacter sp. SLBN-122	172	172	0.93	2e-43	28.66	569	TQJ34833.1	Bacteria;Terrabacteria group;Actinomycetota;Actinomycetes;Micrococcales;Micrococcaceae;Arthrobacter;unclassified Arthrobacter;Arthrobacter sp. SLBN-122
putative membrane protein [Paenarthrobacter sp. A20]	Paenarthrobacter sp. A20	171	171	0.9	2e-43	29.82	525	MCP1411800.1	Bacteria;Terrabacteria group;Actinomycetota;Actinomycetes;Micrococcales;Micrococcaceae;Paenarthrobacter;unclassified Paenarthrobacter;Paenarthrobacter sp. A20
hypothetical protein NIBR502771_03965 [Pseudarthrobacter sp. NIBRBAC000502771]	Pseudarthrobacter sp. NIBRBAC000502771	172	172	0.93	2e-43	28.54	556	QDG61552.1	Bacteria;Terrabacteria group;Actinomycetota;Actinomycetes;Micrococcales;Micrococcaceae;Pseudarthrobacter;unclassified Pseudarthrobacter;Pseudarthrobacter sp. NIBRBAC000502771
PH domain-containing protein [Arthrobacter sunyaminii]	Arthrobacter sunyaminii	171	171	0.93	2e-43	28.33	531	WP_237688637.1	Bacteria;Terrabacteria group;Actinomycetota;Actinomycetes;Micrococcales;Micrococcaceae;Arthrobacter;Arthrobacter sunyaminii
PH domain-containing protein [Arthrobacter sp. HMWF013]	Arthrobacter sp. HMWF013	172	172	0.93	2e-43	29	543	WP_108597325.1	Bacteria;Terrabacteria group;Actinomycetota;Actinomycetes;Micrococcales;Micrococcaceae;Arthrobacter;unclassified Arthrobacter;Arthrobacter sp. HMWF013
PH domain-containing protein [Micrococcus]	Micrococcus	172	172	0.88	2e-43	29.31	561	WP_101965656.1	Bacteria;Terrabacteria group;Actinomycetota;Actinomycetes;Micrococcales;Micrococcaceae;Micrococcus
PH domain-containing protein [unclassified Arthrobacter]	unclassified Arthrobacter	171	171	0.91	2e-43	28.67	531	WP_024477158.1	Bacteria;Terrabacteria group;Actinomycetota;Actinomycetes;Micrococcales;Micrococcaceae;Arthrobacter;unclassified Arthrobacter
hypothetical protein NIBR502770_19150 [Pseudarthrobacter sp. NIBRBAC000502770]	Pseudarthrobacter sp. NIBRBAC000502770	172	172	0.93	2e-43	28.96	556	QDG90376.1	Bacteria;Terrabacteria group;Actinomycetota;Actinomycetes;Micrococcales;Micrococcaceae;Pseudarthrobacter;unclassified Pseudarthrobacter;Pseudarthrobacter sp. NIBRBAC000502770
PH domain-containing protein [Micrococcus luteus]	Micrococcus luteus	172	172	0.88	2e-43	29.31	561	WP_144825560.1	Bacteria;Terrabacteria group;Actinomycetota;Actinomycetes;Micrococcales;Micrococcaceae;Micrococcus;Micrococcus luteus
hypothetical protein ASF64_10470 [Arthrobacter sp. Leaf137]	Arthrobacter sp. Leaf137	171	171	0.91	2e-43	30.59	532	KQQ82394.1	Bacteria;Terrabacteria group;Actinomycetota;Actinomycetes;Micrococcales;Micrococcaceae;Arthrobacter;unclassified Arthrobacter;Arthrobacter sp. Leaf137
PH domain-containing protein [Pseudarthrobacter equi]	Pseudarthrobacter equi	171	171	0.91	2e-43	30.8	516	WP_231994426.1	Bacteria;Terrabacteria group;Actinomycetota;Actinomycetes;Micrococcales;Micrococcaceae;Pseudarthrobacter;Pseudarthrobacter equi
PH domain-containing protein [Arthrobacter sp. TB 23]	Arthrobacter sp. TB 23	171	171	0.91	2e-43	28.44	531	WP_019483984.1	Bacteria;Terrabacteria group;Actinomycetota;Actinomycetes;Micrococcales;Micrococcaceae;Arthrobacter;unclassified Arthrobacter;Arthrobacter sp. TB 23
PH domain-containing protein [Myceligenerans indicum]	Myceligenerans indicum	170	170	0.91	2e-43	30.3	481	WP_244666956.1	Bacteria;Terrabacteria group;Actinomycetota;Actinomycetes;Micrococcales;Promicromonosporaceae;Myceligenerans;Myceligenerans indicum
PH domain-containing protein [Micrococcus luteus]	Micrococcus luteus	172	172	0.88	3e-43	29.77	563	WP_250162033.1	Bacteria;Terrabacteria group;Actinomycetota;Actinomycetes;Micrococcales;Micrococcaceae;Micrococcus;Micrococcus luteus
membrane-flanked domain protein [Pseudarthrobacter chlorophenolicus A6]	Pseudarthrobacter chlorophenolicus A6	171	171	0.91	3e-43	29.85	521	ACL38321.1	Bacteria;Terrabacteria group;Actinomycetota;Actinomycetes;Micrococcales;Micrococcaceae;Pseudarthrobacter;Pseudarthrobacter chlorophenolicus;Pseudarthrobacter chlorophenolicus A6
PH domain-containing protein [Micrococcus luteus]	Micrococcus luteus	172	172	0.88	3e-43	29.31	561	WP_115165549.1	Bacteria;Terrabacteria group;Actinomycetota;Actinomycetes;Micrococcales;Micrococcaceae;Micrococcus;Micrococcus luteus
PH domain-containing protein [Pseudarthrobacter chlorophenolicus]	Pseudarthrobacter chlorophenolicus	171	171	0.91	3e-43	30	501	WP_082072136.1	Bacteria;Terrabacteria group;Actinomycetota;Actinomycetes;Micrococcales;Micrococcaceae;Pseudarthrobacter;Pseudarthrobacter chlorophenolicus
PH domain-containing protein [Arthrobacter sp. Edens01]	Arthrobacter sp. Edens01	171	171	0.94	3e-43	30.43	549	WP_082413444.1	Bacteria;Terrabacteria group;Actinomycetota;Actinomycetes;Micrococcales;Micrococcaceae;Arthrobacter;unclassified Arthrobacter;Arthrobacter sp. Edens01
PH domain-containing protein [Beutenbergia cavernae]	Beutenbergia cavernae	170	170	0.95	3e-43	31	498	WP_245528936.1	Bacteria;Terrabacteria group;Actinomycetota;Actinomycetes;Micrococcales;Beutenbergiaceae;Beutenbergia;Beutenbergia cavernae
PH domain-containing protein [Micrococcus luteus]	Micrococcus luteus	172	172	0.88	3e-43	29.77	563	WP_020625297.1	Bacteria;Terrabacteria group;Actinomycetota;Actinomycetes;Micrococcales;Micrococcaceae;Micrococcus;Micrococcus luteus
PH domain-containing protein [Arthrobacter sp. B2a2-09]	Arthrobacter sp. B2a2-09	170	170	0.97	3e-43	28.27	497	WP_269998427.1	Bacteria;Terrabacteria group;Actinomycetota;Actinomycetes;Micrococcales;Micrococcaceae;Arthrobacter;unclassified Arthrobacter;Arthrobacter sp. B2a2-09
PH domain-containing protein [Kineococcus aurantiacus]	Kineococcus aurantiacus	170	170	0.78	4e-43	35.22	473	WP_218885709.1	Bacteria;Terrabacteria group;Actinomycetota;Actinomycetes;Kineosporiales;Kineosporiaceae;Kineococcus;Kineococcus aurantiacus
PH domain-containing protein [Arthrobacter sp. Bi26]	Arthrobacter sp. Bi26	171	171	0.94	4e-43	28.54	533	WP_229994120.1	Bacteria;Terrabacteria group;Actinomycetota;Actinomycetes;Micrococcales;Micrococcaceae;Arthrobacter;unclassified Arthrobacter;Arthrobacter sp. Bi26
PH domain-containing protein [Arthrobacter zhangbolii]	Arthrobacter zhangbolii	171	171	0.9	4e-43	29.6	519	WP_231710203.1	Bacteria;Terrabacteria group;Actinomycetota;Actinomycetes;Micrococcales;Micrococcaceae;Arthrobacter;Arthrobacter zhangbolii
PH domain-containing protein [Paeniglutamicibacter sp. ZC-3]	Paeniglutamicibacter sp. ZC-3	170	170	0.94	4e-43	27.63	512	WP_264270977.1	Bacteria;Terrabacteria group;Actinomycetota;Actinomycetes;Micrococcales;Micrococcaceae;Paeniglutamicibacter;unclassified Paeniglutamicibacter;Paeniglutamicibacter sp. ZC-3
PH domain-containing protein [Arthrobacter sp. HY1533]	Arthrobacter sp. HY1533	170	170	0.95	4e-43	29.27	506	WP_269937801.1	Bacteria;Terrabacteria group;Actinomycetota;Actinomycetes;Micrococcales;Micrococcaceae;Arthrobacter;unclassified Arthrobacter;Arthrobacter sp. HY1533
putative membrane protein [Kineococcus aurantiacus]	Kineococcus aurantiacus	170	170	0.94	4e-43	33.48	490	NYD22173.1	Bacteria;Terrabacteria group;Actinomycetota;Actinomycetes;Kineosporiales;Kineosporiaceae;Kineococcus;Kineococcus aurantiacus
hypothetical protein GCM10025873_17820 [Demequina sediminis]	Demequina sediminis	170	170	0.91	5e-43	29.84	508	BDZ61991.1	Bacteria;Terrabacteria group;Actinomycetota;Actinomycetes;Micrococcales;Demequinaceae;Demequina;Demequina sediminis
PH domain-containing protein [Micrococcus luteus]	Micrococcus luteus	171	171	0.88	5e-43	29.77	563	WP_129866936.1	Bacteria;Terrabacteria group;Actinomycetota;Actinomycetes;Micrococcales;Micrococcaceae;Micrococcus;Micrococcus luteus
PH domain-containing protein [Antribacter gilvus]	Antribacter gilvus	170	170	0.94	5e-43	30.83	522	WP_125776282.1	Bacteria;Terrabacteria group;Actinomycetota;Actinomycetes;Micrococcales;Promicromonosporaceae;Antribacter;Antribacter gilvus
PH domain-containing protein [Citricoccus zhacaiensis]	Citricoccus zhacaiensis	171	171	0.9	5e-43	27.94	567	WP_188804897.1	Bacteria;Terrabacteria group;Actinomycetota;Actinomycetes;Micrococcales;Micrococcaceae;Citricoccus;Citricoccus zhacaiensis
PH domain-containing protein [Arthrobacter sp. SLBN-122]	Arthrobacter sp. SLBN-122	171	171	0.93	5e-43	28.51	529	WP_235008947.1	Bacteria;Terrabacteria group;Actinomycetota;Actinomycetes;Micrococcales;Micrococcaceae;Arthrobacter;unclassified Arthrobacter;Arthrobacter sp. SLBN-122
bacterial membrane flanked domain protein [Pseudarthrobacter siccitolerans]	Pseudarthrobacter siccitolerans	171	171	0.9	5e-43	30.36	546	CCQ47930.1	Bacteria;Terrabacteria group;Actinomycetota;Actinomycetes;Micrococcales;Micrococcaceae;Pseudarthrobacter;Pseudarthrobacter siccitolerans
PH domain-containing protein [Arthrobacter sp. AK01]	Arthrobacter sp. AK01	171	171	0.9	5e-43	29.61	533	MCD4852106.1	Bacteria;Terrabacteria group;Actinomycetota;Actinomycetes;Micrococcales;Micrococcaceae;Arthrobacter;unclassified Arthrobacter;Arthrobacter sp. AK01
putative membrane protein [Pseudarthrobacter enclensis]	Pseudarthrobacter enclensis	171	171	0.9	5e-43	29.78	562	SCC09602.1	Bacteria;Terrabacteria group;Actinomycetota;Actinomycetes;Micrococcales;Micrococcaceae;Pseudarthrobacter;Pseudarthrobacter enclensis
PH domain-containing protein [Arthrobacter pascens]	Arthrobacter pascens	171	171	0.9	5e-43	29.37	532	MBN3499793.1	Bacteria;Terrabacteria group;Actinomycetota;Actinomycetes;Micrococcales;Micrococcaceae;Arthrobacter;Arthrobacter pascens
PH domain-containing protein [Arthrobacter sp. AK01]	Arthrobacter sp. AK01	170	170	0.9	6e-43	29.61	523	WP_269215744.1	Bacteria;Terrabacteria group;Actinomycetota;Actinomycetes;Micrococcales;Micrococcaceae;Arthrobacter;unclassified Arthrobacter;Arthrobacter sp. AK01
membrane protein [Arthrobacter sp. StoSoilB22]	Arthrobacter sp. StoSoilB22	170	170	0.9	6e-43	29.98	522	BCW61175.1	Bacteria;Terrabacteria group;Actinomycetota;Actinomycetes;Micrococcales;Micrococcaceae;Arthrobacter;unclassified Arthrobacter;Arthrobacter sp. StoSoilB22
PH domain-containing protein [Phycicoccus sp. Soil802]	Phycicoccus sp. Soil802	169	169	0.94	6e-43	29.85	484	WP_056923442.1	Bacteria;Terrabacteria group;Actinomycetota;Actinomycetes;Micrococcales;Intrasporangiaceae;Phycicoccus;unclassified Phycicoccus;Phycicoccus sp. Soil802
TPA: PH domain-containing protein [Corynebacterium sp.]	Corynebacterium sp.	170	170	0.84	6e-43	30.67	502	HHT31554.1	Bacteria;Terrabacteria group;Actinomycetota;Actinomycetes;Mycobacteriales;Corynebacteriaceae;Corynebacterium;unclassified Corynebacterium;Corynebacterium sp.
PH domain-containing protein [Arthrobacter sp. UNCCL28]	Arthrobacter sp. UNCCL28	170	170	0.94	6e-43	28.82	506	WP_091550392.1	Bacteria;Terrabacteria group;Actinomycetota;Actinomycetes;Micrococcales;Micrococcaceae;Arthrobacter;unclassified Arthrobacter;Arthrobacter sp. UNCCL28
PH domain-containing protein [Arthrobacter sp. Soil761]	Arthrobacter sp. Soil761	171	171	0.9	6e-43	29.54	556	WP_156400155.1	Bacteria;Terrabacteria group;Actinomycetota;Actinomycetes;Micrococcales;Micrococcaceae;Arthrobacter;unclassified Arthrobacter;Arthrobacter sp. Soil761
PH domain-containing protein [Arthrobacter sp. ISL-85]	Arthrobacter sp. ISL-85	170	170	0.93	6e-43	29.24	528	WP_251045886.1	Bacteria;Terrabacteria group;Actinomycetota;Actinomycetes;Micrococcales;Micrococcaceae;Arthrobacter;unclassified Arthrobacter;Arthrobacter sp. ISL-85
PH domain-containing protein [Cellulomonas humilata]	Cellulomonas humilata	170	170	0.96	6e-43	32.43	509	WP_246280967.1	Bacteria;Terrabacteria group;Actinomycetota;Actinomycetes;Micrococcales;Cellulomonadaceae;Cellulomonas;Cellulomonas humilata
hypothetical protein ASG79_16750 [Arthrobacter sp. Soil761]	Arthrobacter sp. Soil761	171	171	0.9	7e-43	29.54	562	KRE77049.1	Bacteria;Terrabacteria group;Actinomycetota;Actinomycetes;Micrococcales;Micrococcaceae;Arthrobacter;unclassified Arthrobacter;Arthrobacter sp. Soil761
PH domain-containing protein [Glutamicibacter uratoxydans]	Glutamicibacter uratoxydans	168	168	0.96	7e-43	26.67	442	WP_141366516.1	Bacteria;Terrabacteria group;Actinomycetota;Actinomycetes;Micrococcales;Micrococcaceae;Glutamicibacter;Glutamicibacter uratoxydans
PH domain-containing protein [Micrococcales bacterium]	Micrococcales bacterium	170	170	0.94	7e-43	32.47	524	MCL2468074.1	Bacteria;Terrabacteria group;Actinomycetota;Actinomycetes;Micrococcales;unclassified Micrococcales;Micrococcales bacterium
PH domain-containing protein [Micrococcales bacterium]	Micrococcales bacterium	170	170	0.94	7e-43	30.08	534	MCE1180009.1	Bacteria;Terrabacteria group;Actinomycetota;Actinomycetes;Micrococcales;unclassified Micrococcales;Micrococcales bacterium
PH domain-containing protein [Paenarthrobacter nicotinovorans]	Paenarthrobacter nicotinovorans	170	170	0.94	7e-43	28.82	519	WP_026547153.1	Bacteria;Terrabacteria group;Actinomycetota;Actinomycetes;Micrococcales;Micrococcaceae;Paenarthrobacter;Paenarthrobacter nicotinovorans
PH domain-containing protein [Arthrobacter sp. D5-1]	Arthrobacter sp. D5-1	170	170	0.94	7e-43	28.85	540	WP_207595737.1	Bacteria;Terrabacteria group;Actinomycetota;Actinomycetes;Micrococcales;Micrococcaceae;Arthrobacter;unclassified Arthrobacter;Arthrobacter sp. D5-1
PH domain-containing protein [Arthrobacter zhangbolii]	Arthrobacter zhangbolii	169	169	0.9	7e-43	29.53	505	WP_231716012.1	Bacteria;Terrabacteria group;Actinomycetota;Actinomycetes;Micrococcales;Micrococcaceae;Arthrobacter;Arthrobacter zhangbolii
hypothetical protein DQ354_07135 [Arthrobacter sp. AQ5-06]	Arthrobacter sp. AQ5-06	169	169	0.9	7e-43	29.57	508	RAX46126.1	Bacteria;Terrabacteria group;Actinomycetota;Actinomycetes;Micrococcales;Micrococcaceae;Arthrobacter;unclassified Arthrobacter;Arthrobacter sp. AQ5-06
PH domain-containing protein [Arthrobacter sp. CDRTa11]	Arthrobacter sp. CDRTa11	169	169	0.9	8e-43	30.07	488	WP_267279367.1	Bacteria;Terrabacteria group;Actinomycetota;Actinomycetes;Micrococcales;Micrococcaceae;Arthrobacter;unclassified Arthrobacter;Arthrobacter sp. CDRTa11
PH domain-containing protein [Arthrobacter oryzae]	Arthrobacter oryzae	170	170	0.94	8e-43	29.5	543	WP_120952457.1	Bacteria;Terrabacteria group;Actinomycetota;Actinomycetes;Micrococcales;Micrococcaceae;Arthrobacter;Arthrobacter oryzae
PH domain-containing protein [Actinomyces culturomici]	Actinomyces culturomici	170	170	0.97	8e-43	28.49	536	WP_115726667.1	Bacteria;Terrabacteria group;Actinomycetota;Actinomycetes;Actinomycetales;Actinomycetaceae;Actinomyces;Actinomyces culturomici
PH domain-containing protein [Paenarthrobacter nicotinovorans]	Paenarthrobacter nicotinovorans	170	170	0.94	8e-43	28.82	519	WP_026540846.1	Bacteria;Terrabacteria group;Actinomycetota;Actinomycetes;Micrococcales;Micrococcaceae;Paenarthrobacter;Paenarthrobacter nicotinovorans
PH domain-containing protein [Arthrobacter sp. EPSL27]	Arthrobacter sp. EPSL27	170	170	0.93	8e-43	27.56	534	WP_231728485.1	Bacteria;Terrabacteria group;Actinomycetota;Actinomycetes;Micrococcales;Micrococcaceae;Arthrobacter;unclassified Arthrobacter;Arthrobacter sp. EPSL27
PH domain-containing protein [Arthrobacter sp. I3]	Arthrobacter sp. I3	170	170	0.9	8e-43	28.91	532	WP_028276925.1	Bacteria;Terrabacteria group;Actinomycetota;Actinomycetes;Micrococcales;Micrococcaceae;Arthrobacter;unclassified Arthrobacter;Arthrobacter sp. I3
PH domain-containing protein [Arthrobacter sp. ISL-95]	Arthrobacter sp. ISL-95	170	170	0.9	9e-43	28.67	528	MBT2587126.1	Bacteria;Terrabacteria group;Actinomycetota;Actinomycetes;Micrococcales;Micrococcaceae;Arthrobacter;unclassified Arthrobacter;Arthrobacter sp. ISL-95
PH domain-containing protein [Arthrobacter gengyunqii]	Arthrobacter gengyunqii	170	170	0.93	9e-43	29.07	545	WP_227907459.1	Bacteria;Terrabacteria group;Actinomycetota;Actinomycetes;Micrococcales;Micrococcaceae;Arthrobacter;Arthrobacter gengyunqii
PH domain-containing protein [Arthrobacter koreensis]	Arthrobacter koreensis	170	170	0.95	9e-43	27.73	534	WP_152274132.1	Bacteria;Terrabacteria group;Actinomycetota;Actinomycetes;Micrococcales;Micrococcaceae;Arthrobacter;Arthrobacter koreensis
PH domain-containing protein [Isoptericola]	Isoptericola	170	170	0.94	9e-43	29.62	560	WP_243400834.1	Bacteria;Terrabacteria group;Actinomycetota;Actinomycetes;Micrococcales;Promicromonosporaceae;Isoptericola
PH domain-containing protein [Arthrobacter sp. zg-Y919]	Arthrobacter sp. zg-Y919	170	170	0.95	9e-43	28.63	554	MCC9144175.1	Bacteria;Terrabacteria group;Actinomycetota;Actinomycetes;Micrococcales;Micrococcaceae;Arthrobacter;unclassified Arthrobacter;Arthrobacter sp. zg-Y919
PH domain-containing protein [Arthrobacter sp. zg-Y820]	Arthrobacter sp. zg-Y820	169	169	0.78	9e-43	33.33	501	WP_231712845.1	Bacteria;Terrabacteria group;Actinomycetota;Actinomycetes;Micrococcales;Micrococcaceae;Arthrobacter;unclassified Arthrobacter;Arthrobacter sp. zg-Y820
PH domain-containing protein [Arthrobacter sp. Alg241-R88]	Arthrobacter sp. Alg241-R88	169	169	0.9	1e-42	29.46	509	WP_240341708.1	Bacteria;Terrabacteria group;Actinomycetota;Actinomycetes;Micrococcales;Micrococcaceae;Arthrobacter;unclassified Arthrobacter;Arthrobacter sp. Alg241-R88
putative membrane protein [Arthrobacter sp. UNCCL28]	Arthrobacter sp. UNCCL28	169	169	0.94	1e-42	28.82	519	SCZ52376.1	Bacteria;Terrabacteria group;Actinomycetota;Actinomycetes;Micrococcales;Micrococcaceae;Arthrobacter;unclassified Arthrobacter;Arthrobacter sp. UNCCL28
PH domain-containing protein [Pseudarthrobacter sp. L1SW]	Pseudarthrobacter sp. L1SW	169	169	0.9	1e-42	28.83	511	WP_228406218.1	Bacteria;Terrabacteria group;Actinomycetota;Actinomycetes;Micrococcales;Micrococcaceae;Pseudarthrobacter;unclassified Pseudarthrobacter;Pseudarthrobacter sp. L1SW
PH domain-containing protein [Arthrobacter koreensis]	Arthrobacter koreensis	170	170	0.95	1e-42	27.73	534	WP_263127966.1	Bacteria;Terrabacteria group;Actinomycetota;Actinomycetes;Micrococcales;Micrococcaceae;Arthrobacter;Arthrobacter koreensis
PH domain-containing protein [Arthrobacter sp. PGP41]	Arthrobacter sp. PGP41	169	169	0.9	1e-42	29.84	502	WP_234005630.1	Bacteria;Terrabacteria group;Actinomycetota;Actinomycetes;Micrococcales;Micrococcaceae;Arthrobacter;unclassified Arthrobacter;Arthrobacter sp. PGP41
PH domain-containing protein [Micrococcus luteus]	Micrococcus luteus	170	170	0.88	1e-42	29.77	563	WP_158184135.1	Bacteria;Terrabacteria group;Actinomycetota;Actinomycetes;Micrococcales;Micrococcaceae;Micrococcus;Micrococcus luteus
hypothetical protein EBM89_18540 [Cellulomonas sp. NEAU-YY56]	Cellulomonas sp. NEAU-YY56	169	169	0.9	1e-42	32.08	503	RMI03741.1	Bacteria;Terrabacteria group;Actinomycetota;Actinomycetes;Micrococcales;Cellulomonadaceae;Cellulomonas;Cellulomonas triticagri
PH domain-containing protein [Pseudarthrobacter siccitolerans]	Pseudarthrobacter siccitolerans	169	169	0.9	1e-42	30.2	500	WP_235436786.1	Bacteria;Terrabacteria group;Actinomycetota;Actinomycetes;Micrococcales;Micrococcaceae;Pseudarthrobacter;Pseudarthrobacter siccitolerans
PH domain-containing protein [Arthrobacter sp. CDRTa11]	Arthrobacter sp. CDRTa11	169	169	0.9	1e-42	30.07	522	UZX01481.1	Bacteria;Terrabacteria group;Actinomycetota;Actinomycetes;Micrococcales;Micrococcaceae;Arthrobacter;unclassified Arthrobacter;Arthrobacter sp. CDRTa11
PH domain-containing protein [Actinotalea sp. M2MS4P-6]	Actinotalea sp. M2MS4P-6	169	169	0.95	1e-42	30.39	516	WP_263510332.1	Bacteria;Terrabacteria group;Actinomycetota;Actinomycetes;Micrococcales;Cellulomonadaceae;Actinotalea;unclassified Actinotalea;Actinotalea sp. M2MS4P-6
PH domain-containing protein [Corynebacterium lactis]	Corynebacterium lactis	168	168	0.97	1e-42	28.84	464	WP_053412535.1	Bacteria;Terrabacteria group;Actinomycetota;Actinomycetes;Mycobacteriales;Corynebacteriaceae;Corynebacterium;Corynebacterium lactis
PH domain-containing protein [Pseudarthrobacter sp. NamB4]	Pseudarthrobacter sp. NamB4	169	169	0.9	1e-42	30.32	512	WP_240719876.1	Bacteria;Terrabacteria group;Actinomycetota;Actinomycetes;Micrococcales;Micrococcaceae;Pseudarthrobacter;unclassified Pseudarthrobacter;Pseudarthrobacter sp. NamB4
PH domain-containing protein [Pseudarthrobacter phenanthrenivorans]	Pseudarthrobacter phenanthrenivorans	170	170	0.94	1e-42	28.51	565	WP_043450079.1	Bacteria;Terrabacteria group;Actinomycetota;Actinomycetes;Micrococcales;Micrococcaceae;Pseudarthrobacter;Pseudarthrobacter phenanthrenivorans
PH domain-containing protein [Arthrobacter sp. StoSoilB20]	Arthrobacter sp. StoSoilB20	169	169	0.94	1e-42	28.82	519	WP_223944344.1	Bacteria;Terrabacteria group;Actinomycetota;Actinomycetes;Micrococcales;Micrococcaceae;Arthrobacter;unclassified Arthrobacter;Arthrobacter sp. StoSoilB20
PH domain-containing protein [Corynebacterium xerosis]	Corynebacterium xerosis	167	167	0.8	1e-42	32.49	430	WP_277348131.1	Bacteria;Terrabacteria group;Actinomycetota;Actinomycetes;Mycobacteriales;Corynebacteriaceae;Corynebacterium;Corynebacterium xerosis
PH domain-containing protein [Arthrobacter sp. 9AX]	Arthrobacter sp. 9AX	169	169	0.9	1e-42	31.08	490	WP_236557667.1	Bacteria;Terrabacteria group;Actinomycetota;Actinomycetes;Micrococcales;Micrococcaceae;Arthrobacter;unclassified Arthrobacter;Arthrobacter sp. 9AX
PH domain-containing protein [Arthrobacter sp. zg-Y820]	Arthrobacter sp. zg-Y820	169	169	0.78	1e-42	33.33	518	MCC9197456.1	Bacteria;Terrabacteria group;Actinomycetota;Actinomycetes;Micrococcales;Micrococcaceae;Arthrobacter;unclassified Arthrobacter;Arthrobacter sp. zg-Y820
PH domain-containing protein [Arthrobacter sp. KBS0702]	Arthrobacter sp. KBS0702	169	169	0.95	1e-42	29.04	513	WP_138767794.1	Bacteria;Terrabacteria group;Actinomycetota;Actinomycetes;Micrococcales;Micrococcaceae;Arthrobacter;unclassified Arthrobacter;Arthrobacter sp. KBS0702
PH domain-containing protein [Arthrobacter sp. zg-Y895]	Arthrobacter sp. zg-Y895	169	169	0.9	1e-42	30.34	496	WP_231709299.1	Bacteria;Terrabacteria group;Actinomycetota;Actinomycetes;Micrococcales;Micrococcaceae;Arthrobacter;unclassified Arthrobacter;Arthrobacter sp. zg-Y895
hypothetical protein FDW81_02250 [Pseudarthrobacter sp. NamB4]	Pseudarthrobacter sp. NamB4	169	169	0.9	2e-42	30.32	532	TLM75446.1	Bacteria;Terrabacteria group;Actinomycetota;Actinomycetes;Micrococcales;Micrococcaceae;Pseudarthrobacter;unclassified Pseudarthrobacter;Pseudarthrobacter sp. NamB4
PH domain-containing protein [Ruania zhangjianzhongii]	Ruania zhangjianzhongii	170	170	0.97	2e-42	28.75	608	WP_147915961.1	Bacteria;Terrabacteria group;Actinomycetota;Actinomycetes;Micrococcales;Ruaniaceae;Ruania;Ruania zhangjianzhongii
PH domain-containing protein [unclassified Arthrobacter]	unclassified Arthrobacter	169	169	0.9	2e-42	28.06	511	WP_240793543.1	Bacteria;Terrabacteria group;Actinomycetota;Actinomycetes;Micrococcales;Micrococcaceae;Arthrobacter;unclassified Arthrobacter
hypothetical protein E7744_00325 [Citricoccus sp. SGAir0253]	Citricoccus sp. SGAir0253	169	169	0.94	2e-42	28.05	558	QCU76851.1	Bacteria;Terrabacteria group;Actinomycetota;Actinomycetes;Micrococcales;Micrococcaceae;Citricoccus;unclassified Citricoccus;Citricoccus sp. SGAir0253
PH domain-containing protein [Arthrobacter sp. ok909]	Arthrobacter sp. ok909	169	169	0.9	2e-42	31.05	555	WP_091255501.1	Bacteria;Terrabacteria group;Actinomycetota;Actinomycetes;Micrococcales;Micrococcaceae;Arthrobacter;unclassified Arthrobacter;Arthrobacter sp. ok909
PH domain-containing protein [Paenarthrobacter aurescens]	Paenarthrobacter aurescens	169	169	0.94	2e-42	28.57	533	WP_261611860.1	Bacteria;Terrabacteria group;Actinomycetota;Actinomycetes;Micrococcales;Micrococcaceae;Paenarthrobacter;Paenarthrobacter aurescens
hypothetical protein CHU68_01990 [Corynebacterium sp. LK11]	Corynebacterium sp. LK11	167	167	0.95	2e-42	28.69	459	TXS75079.1	Bacteria;Terrabacteria group;Actinomycetota;Actinomycetes;Mycobacteriales;Corynebacteriaceae;Corynebacterium;unclassified Corynebacterium;Corynebacterium sp. LK11
PH domain-containing protein [Oerskovia gallyi]	Oerskovia gallyi	169	169	0.9	2e-42	31.12	547	WP_191789569.1	Bacteria;Terrabacteria group;Actinomycetota;Actinomycetes;Micrococcales;Cellulomonadaceae;Oerskovia;Oerskovia gallyi
hypothetical protein C3B78_01210 [Arthrobacter sp. PGP41]	Arthrobacter sp. PGP41	169	169	0.9	2e-42	29.84	526	AUZ33234.1	Bacteria;Terrabacteria group;Actinomycetota;Actinomycetes;Micrococcales;Micrococcaceae;Arthrobacter;unclassified Arthrobacter;Arthrobacter sp. PGP41
PH domain-containing protein [Arthrobacter sp. ISL-85]	Arthrobacter sp. ISL-85	169	169	0.93	2e-42	29.24	558	MBT2565045.1	Bacteria;Terrabacteria group;Actinomycetota;Actinomycetes;Micrococcales;Micrococcaceae;Arthrobacter;unclassified Arthrobacter;Arthrobacter sp. ISL-85
PH domain-containing protein [Pseudarthrobacter sp. L1SW]	Pseudarthrobacter sp. L1SW	169	169	0.9	2e-42	28.06	534	UEL28837.1	Bacteria;Terrabacteria group;Actinomycetota;Actinomycetes;Micrococcales;Micrococcaceae;Pseudarthrobacter;unclassified Pseudarthrobacter;Pseudarthrobacter sp. L1SW
PH domain-containing protein [Neomicrococcus lactis]	Neomicrococcus lactis	167	167	0.83	2e-42	28.5	449	WP_246361951.1	Bacteria;Terrabacteria group;Actinomycetota;Actinomycetes;Micrococcales;Micrococcaceae;Neomicrococcus;Neomicrococcus lactis
PH domain-containing protein [Georgenia faecalis]	Georgenia faecalis	171	171	0.95	2e-42	30.47	633	WP_244925292.1	Bacteria;Terrabacteria group;Actinomycetota;Actinomycetes;Micrococcales;Bogoriellaceae;Georgenia;Georgenia faecalis
PH domain-containing protein [Pseudarthrobacter sp. GA104]	Pseudarthrobacter sp. GA104	168	168	0.9	2e-42	30.79	492	WP_157242779.1	Bacteria;Terrabacteria group;Actinomycetota;Actinomycetes;Micrococcales;Micrococcaceae;Pseudarthrobacter;unclassified Pseudarthrobacter;Pseudarthrobacter sp. GA104
PH domain-containing protein [Ruania rhizosphaerae]	Ruania rhizosphaerae	168	168	0.9	2e-42	28.76	507	WP_159621177.1	Bacteria;Terrabacteria group;Actinomycetota;Actinomycetes;Micrococcales;Ruaniaceae;Ruania;Ruania rhizosphaerae
PH domain-containing protein [Sinomonas sp. JC656]	Sinomonas sp. JC656	167	167	0.8	2e-42	33	433	WP_236663384.1	Bacteria;Terrabacteria group;Actinomycetota;Actinomycetes;Micrococcales;Micrococcaceae;Sinomonas;unclassified Sinomonas;Sinomonas sp. JC656
PH domain-containing protein [Cellulosimicrobium cellulans]	Cellulosimicrobium cellulans	167	167	0.77	2e-42	33	459	WP_240201383.1	Bacteria;Terrabacteria group;Actinomycetota;Actinomycetes;Micrococcales;Promicromonosporaceae;Cellulosimicrobium;Cellulosimicrobium cellulans
PH domain-containing protein [Arthrobacter sp. zg-Y916]	Arthrobacter sp. zg-Y916	168	168	0.8	2e-42	29.17	506	WP_231713789.1	Bacteria;Terrabacteria group;Actinomycetota;Actinomycetes;Micrococcales;Micrococcaceae;Arthrobacter;unclassified Arthrobacter;Arthrobacter sp. zg-Y916
hypothetical protein FHJ30_01440 [Arthrobacter sp. BB-1]	Arthrobacter sp. BB-1	169	169	0.9	2e-42	28.83	534	TNB76808.1	Bacteria;Terrabacteria group;Actinomycetota;Actinomycetes;Micrococcales;Micrococcaceae;Arthrobacter;unclassified Arthrobacter;Arthrobacter sp. BB-1
PH domain-containing protein [Citricoccus muralis]	Citricoccus muralis	169	169	0.9	2e-42	28.51	571	WP_245952312.1	Bacteria;Terrabacteria group;Actinomycetota;Actinomycetes;Micrococcales;Micrococcaceae;Citricoccus;Citricoccus muralis
putative membrane protein [Janibacter cremeus]	Janibacter cremeus	168	168	0.95	2e-42	30.46	509	NYF99466.1	Bacteria;Terrabacteria group;Actinomycetota;Actinomycetes;Micrococcales;Intrasporangiaceae;Janibacter;Janibacter cremeus
PH domain-containing protein [Pseudoglutamicibacter cumminsii]	Pseudoglutamicibacter cumminsii	168	168	0.92	2e-42	27.66	510	WP_109303443.1	Bacteria;Terrabacteria group;Actinomycetota;Actinomycetes;Micrococcales;Micrococcaceae;Pseudoglutamicibacter;Pseudoglutamicibacter cumminsii
PH domain-containing protein [Cellulosimicrobium composti]	Cellulosimicrobium composti	166	166	0.77	2e-42	32.34	429	WP_263971424.1	Bacteria;Terrabacteria group;Actinomycetota;Actinomycetes;Micrococcales;Promicromonosporaceae;Cellulosimicrobium;Cellulosimicrobium composti
PH domain-containing protein [Arthrobacter globiformis]	Arthrobacter globiformis	168	168	0.92	2e-42	29.74	493	WP_111903211.1	Bacteria;Terrabacteria group;Actinomycetota;Actinomycetes;Micrococcales;Micrococcaceae;Arthrobacter;Arthrobacter globiformis
PH domain-containing protein [Mobiluncus sp. Marseille-Q7826]	Mobiluncus sp. Marseille-Q7826	169	169	0.97	3e-42	28.35	577	WP_282922264.1	Bacteria;Terrabacteria group;Actinomycetota;Actinomycetes;Actinomycetales;Actinomycetaceae;Mobiluncus;unclassified Mobiluncus;Mobiluncus sp. Marseille-Q7826
putative membrane protein [Micrococcales bacterium KH10]	Micrococcales bacterium KH10	168	168	0.98	3e-42	28.4	495	SNS63262.1	Bacteria;Terrabacteria group;Actinomycetota;Actinomycetes;Micrococcales;unclassified Micrococcales;Micrococcales bacterium KH10
PH domain-containing protein [Arthrobacter alpinus]	Arthrobacter alpinus	168	168	0.94	3e-42	30.09	508	WP_044579776.1	Bacteria;Terrabacteria group;Actinomycetota;Actinomycetes;Micrococcales;Micrococcaceae;Arthrobacter;Arthrobacter alpinus
PH domain-containing protein [Cellulomonas bogoriensis]	Cellulomonas bogoriensis	163	163	0.67	3e-42	34.56	314	WP_035062681.1	Bacteria;Terrabacteria group;Actinomycetota;Actinomycetes;Micrococcales;Cellulomonadaceae;Cellulomonas;Cellulomonas bogoriensis
PH domain-containing protein [Pseudarthrobacter sp. R1]	Pseudarthrobacter sp. R1	168	168	0.9	3e-42	29.24	519	WP_256249232.1	Bacteria;Terrabacteria group;Actinomycetota;Actinomycetes;Micrococcales;Micrococcaceae;Pseudarthrobacter;unclassified Pseudarthrobacter;Pseudarthrobacter sp. R1
PH domain-containing protein [Paeniglutamicibacter quisquiliarum]	Paeniglutamicibacter quisquiliarum	168	168	0.94	3e-42	27.55	514	MBV1781119.1	Bacteria;Terrabacteria group;Actinomycetota;Actinomycetes;Micrococcales;Micrococcaceae;Paeniglutamicibacter;Paeniglutamicibacter quisquiliarum
PH domain-containing protein [Cellulomonas timonensis]	Cellulomonas timonensis	167	167	0.95	3e-42	30.82	490	WP_234346601.1	Bacteria;Terrabacteria group;Actinomycetota;Actinomycetes;Micrococcales;Cellulomonadaceae;Cellulomonas;Cellulomonas timonensis
Bacterial membrane flanked domain protein [Arthrobacter sp. 9AX]	Arthrobacter sp. 9AX	169	169	0.9	3e-42	31.08	539	VXB87992.1	Bacteria;Terrabacteria group;Actinomycetota;Actinomycetes;Micrococcales;Micrococcaceae;Arthrobacter;unclassified Arthrobacter;Arthrobacter sp. 9AX
PH domain-containing protein [Arthrobacter sunyaminii]	Arthrobacter sunyaminii	168	168	0.81	3e-42	29.62	509	MBO0909306.1	Bacteria;Terrabacteria group;Actinomycetota;Actinomycetes;Micrococcales;Micrococcaceae;Arthrobacter;Arthrobacter sunyaminii
PH domain-containing protein [Arthrobacter sp. zg-Y1110]	Arthrobacter sp. zg-Y1110	168	168	0.9	3e-42	29.93	496	WP_231711679.1	Bacteria;Terrabacteria group;Actinomycetota;Actinomycetes;Micrococcales;Micrococcaceae;Arthrobacter;unclassified Arthrobacter;Arthrobacter sp. zg-Y1110
putative membrane protein [Arthrobacter sp. OV608]	Arthrobacter sp. OV608	169	169	0.9	3e-42	30.86	557	SEQ73780.1	Bacteria;Terrabacteria group;Actinomycetota;Actinomycetes;Micrococcales;Micrococcaceae;Arthrobacter;unclassified Arthrobacter;Arthrobacter sp. OV608
PH domain-containing protein [Demequina globuliformis]	Demequina globuliformis	168	168	0.85	3e-42	29.98	532	WP_062077842.1	Bacteria;Terrabacteria group;Actinomycetota;Actinomycetes;Micrococcales;Demequinaceae;Demequina;Demequina globuliformis
PH domain-containing protein [Arthrobacter gengyunqii]	Arthrobacter gengyunqii	169	169	0.93	3e-42	29.69	545	MCC3266223.1	Bacteria;Terrabacteria group;Actinomycetota;Actinomycetes;Micrococcales;Micrococcaceae;Arthrobacter;Arthrobacter gengyunqii
PH domain-containing protein [Paenarthrobacter sp. CM16]	Paenarthrobacter sp. CM16	167	167	0.9	3e-42	29.02	478	WP_216660286.1	Bacteria;Terrabacteria group;Actinomycetota;Actinomycetes;Micrococcales;Micrococcaceae;Paenarthrobacter;unclassified Paenarthrobacter;Paenarthrobacter sp. CM16
PH domain-containing protein [Paenarthrobacter sp. CM16]	Paenarthrobacter sp. CM16	167	167	0.9	3e-42	29.02	480	NQD90896.1	Bacteria;Terrabacteria group;Actinomycetota;Actinomycetes;Micrococcales;Micrococcaceae;Paenarthrobacter;unclassified Paenarthrobacter;Paenarthrobacter sp. CM16
PH domain-containing protein [Pengzhenrongella sicca]	Pengzhenrongella sicca	168	168	0.94	3e-42	28.7	519	WP_227424093.1	Bacteria;Terrabacteria group;Actinomycetota;Actinomycetes;Micrococcales;Micrococcales incertae sedis;Pengzhenrongella;Pengzhenrongella sicca
PH domain-containing protein [Pseudarthrobacter sp. GA104]	Pseudarthrobacter sp. GA104	168	168	0.9	3e-42	30.79	526	MUU71265.1	Bacteria;Terrabacteria group;Actinomycetota;Actinomycetes;Micrococcales;Micrococcaceae;Pseudarthrobacter;unclassified Pseudarthrobacter;Pseudarthrobacter sp. GA104
PH domain-containing protein [Quadrisphaera sp. INWT6]	Quadrisphaera sp. INWT6	165	165	0.78	4e-42	34.1	400	WP_255514447.1	Bacteria;Terrabacteria group;Actinomycetota;Actinomycetes;Kineosporiales;Kineosporiaceae;Quadrisphaera;unclassified Quadrisphaera;Quadrisphaera sp. INWT6
PH domain-containing protein [Arcanobacterium phocae]	Arcanobacterium phocae	167	167	0.94	4e-42	27.23	503	WP_216380845.1	Bacteria;Terrabacteria group;Actinomycetota;Actinomycetes;Actinomycetales;Actinomycetaceae;Arcanobacterium;Arcanobacterium phocae
PH domain-containing protein [Arthrobacter sp. zg-Y859]	Arthrobacter sp. zg-Y859	168	168	0.84	4e-42	30.84	509	WP_257794271.1	Bacteria;Terrabacteria group;Actinomycetota;Actinomycetes;Micrococcales;Micrococcaceae;Arthrobacter;unclassified Arthrobacter;Arthrobacter sp. zg-Y859
PH domain-containing protein [Demequina sp.]	Demequina sp.	167	167	0.75	4e-42	31.89	504	MCR6711820.1	Bacteria;Terrabacteria group;Actinomycetota;Actinomycetes;Micrococcales;Demequinaceae;Demequina;unclassified Demequina;Demequina sp.
hypothetical protein E8P82_12570 [Arthrobacter echini]	Arthrobacter echini	168	168	0.91	4e-42	28.23	517	THJ65187.1	Bacteria;Terrabacteria group;Actinomycetota;Actinomycetes;Micrococcales;Micrococcaceae;Arthrobacter;Arthrobacter echini
PH domain-containing protein [Knoellia sp. p5-6-4]	Knoellia sp. p5-6-4	167	167	0.94	4e-42	28.69	471	WP_275808480.1	Bacteria;Terrabacteria group;Actinomycetota;Actinomycetes;Micrococcales;Intrasporangiaceae;Knoellia;unclassified Knoellia;Knoellia sp. p5-6-4
PH domain-containing protein [Schaalia hyovaginalis]	Schaalia hyovaginalis	168	168	0.95	4e-42	27.86	546	WP_277298987.1	Bacteria;Terrabacteria group;Actinomycetota;Actinomycetes;Actinomycetales;Actinomycetaceae;Schaalia;Schaalia hyovaginalis
PH domain-containing protein [Arthrobacter sunyaminii]	Arthrobacter sunyaminii	167	167	0.81	4e-42	29.62	514	WP_237687207.1	Bacteria;Terrabacteria group;Actinomycetota;Actinomycetes;Micrococcales;Micrococcaceae;Arthrobacter;Arthrobacter sunyaminii
PH domain-containing protein [Arthrobacter gandavensis]	Arthrobacter gandavensis	166	166	0.82	5e-42	28.43	465	WP_228529307.1	Bacteria;Terrabacteria group;Actinomycetota;Actinomycetes;Micrococcales;Micrococcaceae;Arthrobacter;Arthrobacter gandavensis
hypothetical protein [Naasia sp.]	Naasia sp.	167	167	0.9	5e-42	30.15	508	MCU1571188.1	Bacteria;Terrabacteria group;Actinomycetota;Actinomycetes;Micrococcales;Microbacteriaceae;Naasia;unclassified Naasia;Naasia sp.
PH domain-containing protein [Arthrobacter sp. 49Tsu3.1M3]	Arthrobacter sp. 49Tsu3.1M3	168	168	0.9	5e-42	29.16	531	WP_079555218.1	Bacteria;Terrabacteria group;Actinomycetota;Actinomycetes;Micrococcales;Micrococcaceae;Arthrobacter;unclassified Arthrobacter;Arthrobacter sp. 49Tsu3.1M3
PH domain-containing protein [Arthrobacter echini]	Arthrobacter echini	167	167	0.91	5e-42	28.23	516	WP_246021349.1	Bacteria;Terrabacteria group;Actinomycetota;Actinomycetes;Micrococcales;Micrococcaceae;Arthrobacter;Arthrobacter echini
PH domain-containing protein [Arthrobacter sp. AFG7.2]	Arthrobacter sp. AFG7.2	167	167	0.9	5e-42	29.19	502	WP_102977136.1	Bacteria;Terrabacteria group;Actinomycetota;Actinomycetes;Micrococcales;Micrococcaceae;Arthrobacter;unclassified Arthrobacter;Arthrobacter sp. AFG7.2
PH domain-containing protein [Nesterenkonia sp. Act20]	Nesterenkonia sp. Act20	169	169	0.93	5e-42	28.11	601	WP_218220926.1	Bacteria;Terrabacteria group;Actinomycetota;Actinomycetes;Micrococcales;Micrococcaceae;Nesterenkonia;unclassified Nesterenkonia;Nesterenkonia sp. Act20
PH domain-containing protein [Arthrobacter sp. DNA4]	Arthrobacter sp. DNA4	168	168	0.93	5e-42	28.93	551	WP_255174041.1	Bacteria;Terrabacteria group;Actinomycetota;Actinomycetes;Micrococcales;Micrococcaceae;Arthrobacter;unclassified Arthrobacter;Arthrobacter sp. DNA4
PH domain-containing protein [Actinomyces sp. oral taxon 849]	Actinomyces sp. oral taxon 849	168	168	0.95	5e-42	29.21	566	WP_232212550.1	Bacteria;Terrabacteria group;Actinomycetota;Actinomycetes;Actinomycetales;Actinomycetaceae;Actinomyces;unclassified Actinomyces;Actinomyces sp. oral taxon 849
PH domain-containing protein [Arthrobacter sp. PM3]	Arthrobacter sp. PM3	167	167	0.94	5e-42	30.79	528	WP_208750880.1	Bacteria;Terrabacteria group;Actinomycetota;Actinomycetes;Micrococcales;Micrococcaceae;Arthrobacter;unclassified Arthrobacter;Arthrobacter sp. PM3
PH domain-containing protein [Ruania alkalisoli]	Ruania alkalisoli	167	167	0.9	6e-42	28.31	507	WP_193498074.1	Bacteria;Terrabacteria group;Actinomycetota;Actinomycetes;Micrococcales;Ruaniaceae;Ruania;Ruania alkalisoli
PH domain-containing protein [Arthrobacter sp. 18067]	Arthrobacter sp. 18067	167	167	0.9	6e-42	28.6	533	WP_159699981.1	Bacteria;Terrabacteria group;Actinomycetota;Actinomycetes;Micrococcales;Micrococcaceae;Arthrobacter;unclassified Arthrobacter;Arthrobacter sp. 18067
PH domain-containing protein [Bogoriella caseilytica]	Bogoriella caseilytica	169	169	0.94	6e-42	29.55	615	WP_123303013.1	Bacteria;Terrabacteria group;Actinomycetota;Actinomycetes;Micrococcales;Bogoriellaceae;Bogoriella;Bogoriella caseilytica
PH domain-containing protein [Myceligenerans sp. TRM 65318]	Myceligenerans sp. TRM 65318	166	166	0.81	6e-42	33.65	478	MBE1875161.1	Bacteria;Terrabacteria group;Actinomycetota;Actinomycetes;Micrococcales;Promicromonosporaceae;Myceligenerans;unclassified Myceligenerans;Myceligenerans sp. TRM 65318
PH domain-containing protein [unclassified Arthrobacter]	unclassified Arthrobacter	167	167	0.9	6e-42	28.22	508	WP_224094618.1	Bacteria;Terrabacteria group;Actinomycetota;Actinomycetes;Micrococcales;Micrococcaceae;Arthrobacter;unclassified Arthrobacter
PH domain-containing protein [Schaalia sp. JY-X159]	Schaalia sp. JY-X159	168	168	0.95	6e-42	29.19	545	WP_187995372.1	Bacteria;Terrabacteria group;Actinomycetota;Actinomycetes;Actinomycetales;Actinomycetaceae;Schaalia;unclassified Schaalia;Schaalia sp. JY-X159
PH domain-containing protein [Actinomyces johnsonii]	Actinomyces johnsonii	168	168	0.95	6e-42	29.1	560	WP_244936364.1	Bacteria;Terrabacteria group;Actinomycetota;Actinomycetes;Actinomycetales;Actinomycetaceae;Actinomyces;Actinomyces johnsonii
PH domain-containing protein [Micrococcus luteus]	Micrococcus luteus	168	168	0.88	6e-42	29.58	566	NNM37526.1	Bacteria;Terrabacteria group;Actinomycetota;Actinomycetes;Micrococcales;Micrococcaceae;Micrococcus;Micrococcus luteus
PH domain-containing protein [Yinghuangia sp. KLBMP8922]	Yinghuangia sp. KLBMP8922	166	166	0.94	7e-42	31.04	457	WP_235053559.1	Bacteria;Terrabacteria group;Actinomycetota;Actinomycetes;Kitasatosporales;Streptomycetaceae;Yinghuangia;Yinghuangia soli
PH domain-containing protein [Arthrobacter sp. UKPF54-2]	Arthrobacter sp. UKPF54-2	167	167	0.91	7e-42	28.15	533	WP_146336107.1	Bacteria;Terrabacteria group;Actinomycetota;Actinomycetes;Micrococcales;Micrococcaceae;Arthrobacter;unclassified Arthrobacter;Arthrobacter sp. UKPF54-2
PH domain-containing protein [Arthrobacter gengyunqii]	Arthrobacter gengyunqii	167	167	0.82	7e-42	29.74	528	WP_231704963.1	Bacteria;Terrabacteria group;Actinomycetota;Actinomycetes;Micrococcales;Micrococcaceae;Arthrobacter;Arthrobacter gengyunqii
PH domain-containing protein [Phycicoccus sp. CSK15P-2]	Phycicoccus sp. CSK15P-2	167	167	0.95	7e-42	29.02	517	MBM6403644.1	Bacteria;Terrabacteria group;Actinomycetota;Actinomycetes;Micrococcales;Intrasporangiaceae;Phycicoccus;unclassified Phycicoccus;Phycicoccus sp. CSK15P-2
hypothetical protein HMPREF0975_02945 [Actinomyces sp. oral taxon 849 str. F0330]	Actinomyces sp. oral taxon 849 str. F0330	168	168	0.95	7e-42	29.21	585	EHM89311.1	Bacteria;Terrabacteria group;Actinomycetota;Actinomycetes;Actinomycetales;Actinomycetaceae;Actinomyces;unclassified Actinomyces;Actinomyces sp. oral taxon 849;Actinomyces sp. oral taxon 849 str. F0330
PH domain-containing protein [Cellulomonas sp. S1-8]	Cellulomonas sp. S1-8	168	168	0.91	7e-42	30.06	552	WP_265630474.1	Bacteria;Terrabacteria group;Actinomycetota;Actinomycetes;Micrococcales;Cellulomonadaceae;Cellulomonas;unclassified Cellulomonas;Cellulomonas sp. S1-8
PH domain-containing protein [Georgenia faecalis]	Georgenia faecalis	169	169	0.95	7e-42	30.27	620	WP_241237122.1	Bacteria;Terrabacteria group;Actinomycetota;Actinomycetes;Micrococcales;Bogoriellaceae;Georgenia;Georgenia faecalis
PH domain-containing protein [Winkia]	Winkia	167	167	0.91	7e-42	29.71	522	WP_004805825.1	Bacteria;Terrabacteria group;Actinomycetota;Actinomycetes;Actinomycetales;Actinomycetaceae;Winkia
PH domain-containing protein [Arthrobacter sp. H14-L1]	Arthrobacter sp. H14-L1	167	167	0.95	8e-42	29.15	502	WP_267544848.1	Bacteria;Terrabacteria group;Actinomycetota;Actinomycetes;Micrococcales;Micrococcaceae;Arthrobacter;unclassified Arthrobacter;Arthrobacter sp. H14-L1
PH domain-containing protein [Arcanobacterium phocae]	Arcanobacterium phocae	167	167	0.94	8e-42	27.23	503	WP_216402745.1	Bacteria;Terrabacteria group;Actinomycetota;Actinomycetes;Actinomycetales;Actinomycetaceae;Arcanobacterium;Arcanobacterium phocae
PH domain-containing protein [Paeniglutamicibacter kerguelensis]	Paeniglutamicibacter kerguelensis	165	165	0.79	8e-42	28.95	431	WP_281070319.1	Bacteria;Terrabacteria group;Actinomycetota;Actinomycetes;Micrococcales;Micrococcaceae;Paeniglutamicibacter;Paeniglutamicibacter kerguelensis
PH domain-containing protein [Arthrobacter sp. zg-Y1171]	Arthrobacter sp. zg-Y1171	166	166	0.84	8e-42	30.84	479	WP_257794811.1	Bacteria;Terrabacteria group;Actinomycetota;Actinomycetes;Micrococcales;Micrococcaceae;Arthrobacter;unclassified Arthrobacter;Arthrobacter sp. zg-Y1171
putative membrane protein [Kineococcus xinjiangensis]	Kineococcus xinjiangensis	167	167	0.94	8e-42	30.09	516	PPK93441.1	Bacteria;Terrabacteria group;Actinomycetota;Actinomycetes;Kineosporiales;Kineosporiaceae;Kineococcus;Kineococcus xinjiangensis
PH domain-containing protein [Arthrobacter sp. ZGTC131]	Arthrobacter sp. ZGTC131	167	167	0.9	8e-42	29.56	543	WP_104139744.1	Bacteria;Terrabacteria group;Actinomycetota;Actinomycetes;Micrococcales;Micrococcaceae;Arthrobacter;unclassified Arthrobacter;Arthrobacter sp. ZGTC131
PH domain-containing protein [Arcanobacterium phocae]	Arcanobacterium phocae	167	167	0.94	8e-42	27.23	503	WP_216386950.1	Bacteria;Terrabacteria group;Actinomycetota;Actinomycetes;Actinomycetales;Actinomycetaceae;Arcanobacterium;Arcanobacterium phocae
PH domain-containing protein [Cellulomonas flavigena]	Cellulomonas flavigena	167	167	0.95	8e-42	30.1	555	WP_013115879.1	Bacteria;Terrabacteria group;Actinomycetota;Actinomycetes;Micrococcales;Cellulomonadaceae;Cellulomonas;Cellulomonas flavigena
PH domain-containing protein [unclassified Kocuria]	unclassified Kocuria	167	167	0.75	8e-42	32.12	536	WP_259896161.1	Bacteria;Terrabacteria group;Actinomycetota;Actinomycetes;Micrococcales;Micrococcaceae;Kocuria;unclassified Kocuria
membrane protein [Pseudarthrobacter sp. NCCP-2145]	Pseudarthrobacter sp. NCCP-2145	167	167	0.9	8e-42	30	548	GKV71398.1	Bacteria;Terrabacteria group;Actinomycetota;Actinomycetes;Micrococcales;Micrococcaceae;Pseudarthrobacter;unclassified Pseudarthrobacter;Pseudarthrobacter sp. NCCP-2145
PH domain-containing protein [Demequina flava]	Demequina flava	168	168	0.91	9e-42	27.81	567	WP_061961572.1	Bacteria;Terrabacteria group;Actinomycetota;Actinomycetes;Micrococcales;Demequinaceae;Demequina;Demequina flava
hypothetical protein ASG92_07860 [Arthrobacter sp. Soil736]	Arthrobacter sp. Soil736	167	167	0.9	9e-42	29.11	551	KRE53426.1	Bacteria;Terrabacteria group;Actinomycetota;Actinomycetes;Micrococcales;Micrococcaceae;Arthrobacter;unclassified Arthrobacter;Arthrobacter sp. Soil736
PH domain-containing protein [Corynebacterium freneyi]	Corynebacterium freneyi	166	166	0.83	9e-42	31.57	481	MCG7438343.1	Bacteria;Terrabacteria group;Actinomycetota;Actinomycetes;Mycobacteriales;Corynebacteriaceae;Corynebacterium;Corynebacterium freneyi
PH domain-containing protein [Microbacterium sp. Bi128]	Microbacterium sp. Bi128	167	167	0.9	9e-42	28.7	532	WP_230007209.1	Bacteria;Terrabacteria group;Actinomycetota;Actinomycetes;Micrococcales;Microbacteriaceae;Microbacterium;unclassified Microbacterium;Microbacterium sp. Bi128
PH domain-containing protein [Arthrobacter caoxuetaonis]	Arthrobacter caoxuetaonis	167	167	0.75	1e-41	30.05	524	WP_231707858.1	Bacteria;Terrabacteria group;Actinomycetota;Actinomycetes;Micrococcales;Micrococcaceae;Arthrobacter;Arthrobacter caoxuetaonis
PH domain-containing protein [Kineococcus xinjiangensis]	Kineococcus xinjiangensis	167	167	0.94	1e-41	30.09	528	WP_245886819.1	Bacteria;Terrabacteria group;Actinomycetota;Actinomycetes;Kineosporiales;Kineosporiaceae;Kineococcus;Kineococcus xinjiangensis
PH domain-containing protein [Arthrobacter sp. Soil736]	Arthrobacter sp. Soil736	167	167	0.9	1e-41	29.11	545	WP_082579622.1	Bacteria;Terrabacteria group;Actinomycetota;Actinomycetes;Micrococcales;Micrococcaceae;Arthrobacter;unclassified Arthrobacter;Arthrobacter sp. Soil736
PH domain-containing protein [Actinomyces johnsonii]	Actinomyces johnsonii	168	168	0.95	1e-41	29.1	579	KAA8737272.1	Bacteria;Terrabacteria group;Actinomycetota;Actinomycetes;Actinomycetales;Actinomycetaceae;Actinomyces;Actinomyces johnsonii
PH domain-containing protein [Arthrobacter sp. FW306-2-2C-D06B]	Arthrobacter sp. FW306-2-2C-D06B	166	166	0.97	1e-41	28.48	499	WP_236814093.1	Bacteria;Terrabacteria group;Actinomycetota;Actinomycetes;Micrococcales;Micrococcaceae;Arthrobacter;unclassified Arthrobacter;Arthrobacter sp. FW306-2-2C-D06B
PH domain-containing protein [Promicromonospora iranensis]	Promicromonospora iranensis	167	167	0.94	1e-41	29.21	557	WP_275005644.1	Bacteria;Terrabacteria group;Actinomycetota;Actinomycetes;Micrococcales;Promicromonosporaceae;Promicromonospora;Promicromonospora iranensis
PH domain-containing protein [Actinomycetales bacterium]	Actinomycetales bacterium	166	166	0.82	1e-41	31.78	497	MCB2177208.1	Bacteria;Terrabacteria group;Actinomycetota;Actinomycetes;Actinomycetales;unclassified Actinomycetales;Actinomycetales bacterium
PH domain-containing protein [Micrococcus luteus]	Micrococcus luteus	166	166	0.73	1e-41	31.99	484	WP_277424865.1	Bacteria;Terrabacteria group;Actinomycetota;Actinomycetes;Micrococcales;Micrococcaceae;Micrococcus;Micrococcus luteus
PH domain-containing protein [Schaalia sp. JY-X169]	Schaalia sp. JY-X169	167	167	0.93	1e-41	29	545	WP_182141365.1	Bacteria;Terrabacteria group;Actinomycetota;Actinomycetes;Actinomycetales;Actinomycetaceae;Schaalia;unclassified Schaalia;Schaalia sp. JY-X169
membrane protein [Paenarthrobacter nicotinovorans]	Paenarthrobacter nicotinovorans	166	166	0.9	1e-41	28.38	507	GGV40560.1	Bacteria;Terrabacteria group;Actinomycetota;Actinomycetes;Micrococcales;Micrococcaceae;Paenarthrobacter;Paenarthrobacter nicotinovorans
PH domain-containing protein [Arthrobacter alpinus]	Arthrobacter alpinus	166	166	0.94	1e-41	29.65	508	WP_074712508.1	Bacteria;Terrabacteria group;Actinomycetota;Actinomycetes;Micrococcales;Micrococcaceae;Arthrobacter;Arthrobacter alpinus
PH domain-containing protein [Corynebacterium freneyi]	Corynebacterium freneyi	166	166	0.82	1e-41	30.21	486	WP_035123002.1	Bacteria;Terrabacteria group;Actinomycetota;Actinomycetes;Mycobacteriales;Corynebacteriaceae;Corynebacterium;Corynebacterium freneyi
putative membrane protein [Quadrisphaera granulorum]	Quadrisphaera granulorum	165	165	0.87	1e-41	31.64	456	PWJ53295.1	Bacteria;Terrabacteria group;Actinomycetota;Actinomycetes;Kineosporiales;Kineosporiaceae;Quadrisphaera;Quadrisphaera granulorum
PH domain-containing protein [Arthrobacter caoxuetaonis]	Arthrobacter caoxuetaonis	167	167	0.75	1e-41	30.05	538	MCC3281682.1	Bacteria;Terrabacteria group;Actinomycetota;Actinomycetes;Micrococcales;Micrococcaceae;Arthrobacter;Arthrobacter caoxuetaonis
hypothetical protein AVL60_10560 [Kocuria palustris]	Kocuria palustris	166	166	0.75	1e-41	31.76	527	KUG52728.1	Bacteria;Terrabacteria group;Actinomycetota;Actinomycetes;Micrococcales;Micrococcaceae;Kocuria;Kocuria palustris
PH domain-containing protein [Gordonia iterans]	Gordonia iterans	166	166	0.95	1e-41	27.73	511	WP_105942991.1	Bacteria;Terrabacteria group;Actinomycetota;Actinomycetes;Mycobacteriales;Gordoniaceae;Gordonia;Gordonia iterans
PH domain-containing protein [Paenarthrobacter ureafaciens]	Paenarthrobacter ureafaciens	166	166	0.9	1e-41	30.18	513	WP_243541970.1	Bacteria;Terrabacteria group;Actinomycetota;Actinomycetes;Micrococcales;Micrococcaceae;Paenarthrobacter;Paenarthrobacter ureafaciens
PH domain-containing protein [Arthrobacter sp. AAC22]	Arthrobacter sp. AAC22	166	166	0.94	1e-41	29.5	509	NHM40484.1	Bacteria;Terrabacteria group;Actinomycetota;Actinomycetes;Micrococcales;Micrococcaceae;Arthrobacter;unclassified Arthrobacter;Arthrobacter sp. AAC22
membrane protein [Paenarthrobacter histidinolovorans]	Paenarthrobacter histidinolovorans	166	166	0.9	1e-41	28.98	507	GGJ27625.1	Bacteria;Terrabacteria group;Actinomycetota;Actinomycetes;Micrococcales;Micrococcaceae;Paenarthrobacter;Paenarthrobacter histidinolovorans
PH domain-containing protein [Corynebacterium cyclohexanicum]	Corynebacterium cyclohexanicum	164	164	0.83	1e-41	32	431	WP_229231218.1	Bacteria;Terrabacteria group;Actinomycetota;Actinomycetes;Mycobacteriales;Corynebacteriaceae;Corynebacterium;Corynebacterium cyclohexanicum
PH domain-containing protein [Paenarthrobacter]	Paenarthrobacter	166	166	0.94	1e-41	29.5	513	WP_227471470.1	Bacteria;Terrabacteria group;Actinomycetota;Actinomycetes;Micrococcales;Micrococcaceae;Paenarthrobacter
PH domain-containing protein [Arthrobacter sp. RT-1]	Arthrobacter sp. RT-1	166	166	0.94	1e-41	29.61	503	WP_115524764.1	Bacteria;Terrabacteria group;Actinomycetota;Actinomycetes;Micrococcales;Micrococcaceae;Arthrobacter;unclassified Arthrobacter;Arthrobacter sp. RT-1
PH domain-containing protein [Corynebacterium sp. LK27]	Corynebacterium sp. LK27	165	165	0.95	2e-41	28.48	459	WP_070851727.1	Bacteria;Terrabacteria group;Actinomycetota;Actinomycetes;Mycobacteriales;Corynebacteriaceae;Corynebacterium;unclassified Corynebacterium;Corynebacterium sp. LK27
PH domain-containing protein [Corynebacterium vitaeruminis]	Corynebacterium vitaeruminis	164	164	0.87	2e-41	29.38	439	WP_161797586.1	Bacteria;Terrabacteria group;Actinomycetota;Actinomycetes;Mycobacteriales;Corynebacteriaceae;Corynebacterium;Corynebacterium vitaeruminis
PH domain-containing protein [Arthrobacter caoxuetaonis]	Arthrobacter caoxuetaonis	166	166	0.75	2e-41	29.79	506	WP_231704574.1	Bacteria;Terrabacteria group;Actinomycetota;Actinomycetes;Micrococcales;Micrococcaceae;Arthrobacter;Arthrobacter caoxuetaonis
hypothetical protein [Pseudarthrobacter sp.]	Pseudarthrobacter sp.	167	167	0.9	2e-41	30.36	549	MCU1565617.1	Bacteria;Terrabacteria group;Actinomycetota;Actinomycetes;Micrococcales;Micrococcaceae;Pseudarthrobacter;unclassified Pseudarthrobacter;Pseudarthrobacter sp.
PH domain-containing protein [Micrococcales bacterium]	Micrococcales bacterium	166	166	0.94	2e-41	30.78	514	MBD3779921.1	Bacteria;Terrabacteria group;Actinomycetota;Actinomycetes;Micrococcales;unclassified Micrococcales;Micrococcales bacterium
PH domain-containing protein [Paenarthrobacter histidinolovorans]	Paenarthrobacter histidinolovorans	166	166	0.9	2e-41	28.98	514	WP_229785269.1	Bacteria;Terrabacteria group;Actinomycetota;Actinomycetes;Micrococcales;Micrococcaceae;Paenarthrobacter;Paenarthrobacter histidinolovorans
PH domain-containing protein [Cellulomonas aerilata]	Cellulomonas aerilata	167	167	0.94	2e-41	28.89	570	WP_246131196.1	Bacteria;Terrabacteria group;Actinomycetota;Actinomycetes;Micrococcales;Cellulomonadaceae;Cellulomonas;Cellulomonas aerilata
PH domain-containing protein [Paenarthrobacter nicotinovorans]	Paenarthrobacter nicotinovorans	166	166	0.9	2e-41	28.38	514	WP_229778664.1	Bacteria;Terrabacteria group;Actinomycetota;Actinomycetes;Micrococcales;Micrococcaceae;Paenarthrobacter;Paenarthrobacter nicotinovorans
PH domain-containing protein [Sporichthyaceae bacterium]	Sporichthyaceae bacterium	165	165	0.94	2e-41	30.45	461	MCI0689581.1	Bacteria;Terrabacteria group;Actinomycetota;Actinomycetes;Sporichthyales;Sporichthyaceae;unclassified Sporichthyaceae;Sporichthyaceae bacterium
hypothetical protein EUA98_15875 [Cellulomonas sp. HLT2-17]	Cellulomonas sp. HLT2-17	165	165	0.78	2e-41	32.55	455	RYV49996.1	Bacteria;Terrabacteria group;Actinomycetota;Actinomycetes;Micrococcales;Cellulomonadaceae;Cellulomonas;unclassified Cellulomonas;Cellulomonas sp. HLT2-17
PH domain-containing protein [unclassified Paenarthrobacter]	unclassified Paenarthrobacter	166	166	0.9	2e-41	27.94	514	WP_227453627.1	Bacteria;Terrabacteria group;Actinomycetota;Actinomycetes;Micrococcales;Micrococcaceae;Paenarthrobacter;unclassified Paenarthrobacter
PH domain-containing protein [Micrococcus aloeverae]	Micrococcus aloeverae	167	167	0.88	2e-41	29.98	563	WP_063189140.1	Bacteria;Terrabacteria group;Actinomycetota;Actinomycetes;Micrococcales;Micrococcaceae;Micrococcus;Micrococcus aloeverae
PH domain-containing protein [Arthrobacter humicola]	Arthrobacter humicola	166	166	0.9	2e-41	28.7	532	WP_243178306.1	Bacteria;Terrabacteria group;Actinomycetota;Actinomycetes;Micrococcales;Micrococcaceae;Arthrobacter;Arthrobacter humicola
PH domain-containing protein [Actinomyces johnsonii]	Actinomyces johnsonii	167	167	0.95	2e-41	28.85	566	WP_231681199.1	Bacteria;Terrabacteria group;Actinomycetota;Actinomycetes;Actinomycetales;Actinomycetaceae;Actinomyces;Actinomyces johnsonii
PH domain-containing protein [Isoptericola sp. AK164]	Isoptericola sp. AK164	166	166	0.94	2e-41	30.94	535	WP_278235421.1	Bacteria;Terrabacteria group;Actinomycetota;Actinomycetes;Micrococcales;Promicromonosporaceae;Isoptericola;unclassified Isoptericola;Isoptericola sp. AK164
PH domain-containing protein [Arthrobacter sp. PAMC25564]	Arthrobacter sp. PAMC25564	166	166	0.94	2e-41	28.36	509	WP_136321048.1	Bacteria;Terrabacteria group;Actinomycetota;Actinomycetes;Micrococcales;Micrococcaceae;Arthrobacter;unclassified Arthrobacter;Arthrobacter sp. PAMC25564
membrane protein [Arthrobacter sp. NtRootA9]	Arthrobacter sp. NtRootA9	167	167	0.9	2e-41	29.4	556	BCW17604.1	Bacteria;Terrabacteria group;Actinomycetota;Actinomycetes;Micrococcales;Micrococcaceae;Arthrobacter;unclassified Arthrobacter;Arthrobacter sp. NtRootA9
hypothetical protein HMPREF1206_01965 [Corynebacterium sp. HFH0082]	Corynebacterium sp. HFH0082	165	165	0.95	2e-41	28.48	459	EPD45772.1	Bacteria;Terrabacteria group;Actinomycetota;Actinomycetes;Mycobacteriales;Corynebacteriaceae;Corynebacterium;unclassified Corynebacterium;Corynebacterium sp. HFH0082
PH domain-containing protein [Kocuria palustris]	Kocuria palustris	166	166	0.75	2e-41	31.76	522	WP_153005750.1	Bacteria;Terrabacteria group;Actinomycetota;Actinomycetes;Micrococcales;Micrococcaceae;Kocuria;Kocuria palustris
PH domain-containing protein [Arthrobacter ruber]	Arthrobacter ruber	167	167	0.91	2e-41	29.87	562	WP_105032658.1	Bacteria;Terrabacteria group;Actinomycetota;Actinomycetes;Micrococcales;Micrococcaceae;Arthrobacter;Arthrobacter ruber
PH domain-containing protein [Nocardioidaceae bacterium]	Nocardioidaceae bacterium	165	165	0.78	2e-41	30.61	457	MBA2419217.1	Bacteria;Terrabacteria group;Actinomycetota;Actinomycetes;Propionibacteriales;Nocardioidaceae;unclassified Nocardioidaceae;Nocardioidaceae bacterium
PH domain-containing protein [Arthrobacter sp. FW305-123]	Arthrobacter sp. FW305-123	166	166	0.9	2e-41	28.38	523	UKA50118.1	Bacteria;Terrabacteria group;Actinomycetota;Actinomycetes;Micrococcales;Micrococcaceae;Arthrobacter;unclassified Arthrobacter;Arthrobacter sp. FW305-123
hypothetical protein ASG86_16160 [Arthrobacter sp. Soil764]	Arthrobacter sp. Soil764	167	167	0.91	2e-41	29.36	569	KRE91290.1	Bacteria;Terrabacteria group;Actinomycetota;Actinomycetes;Micrococcales;Micrococcaceae;Arthrobacter;unclassified Arthrobacter;Arthrobacter sp. Soil764
PH domain-containing protein [Paenarthrobacter aurescens]	Paenarthrobacter aurescens	166	166	0.9	2e-41	28.38	523	WP_141286620.1	Bacteria;Terrabacteria group;Actinomycetota;Actinomycetes;Micrococcales;Micrococcaceae;Paenarthrobacter;Paenarthrobacter aurescens
PH domain-containing protein [Cellulomonas fimi]	Cellulomonas fimi	164	164	0.93	2e-41	31.1	456	WP_169324769.1	Bacteria;Terrabacteria group;Actinomycetota;Actinomycetes;Micrococcales;Cellulomonadaceae;Cellulomonas;Cellulomonas fimi
PH domain-containing protein [Actinotalea sp.]	Actinotalea sp.	166	166	0.94	2e-41	31.04	532	MBC7290874.1	Bacteria;Terrabacteria group;Actinomycetota;Actinomycetes;Micrococcales;Cellulomonadaceae;Actinotalea;unclassified Actinotalea;Actinotalea sp.
PH domain-containing protein [Paenarthrobacter sp. Z7-10]	Paenarthrobacter sp. Z7-10	166	166	0.94	2e-41	28.45	513	WP_269044859.1	Bacteria;Terrabacteria group;Actinomycetota;Actinomycetes;Micrococcales;Micrococcaceae;Paenarthrobacter;unclassified Paenarthrobacter;Paenarthrobacter sp. Z7-10
PH domain-containing protein [Actinotalea soli]	Actinotalea soli	164	164	0.74	2e-41	34.08	456	WP_243759175.1	Bacteria;Terrabacteria group;Actinomycetota;Actinomycetes;Micrococcales;Cellulomonadaceae;Actinotalea;Actinotalea soli
membrane protein [Arthrobacter sp. NtRootA2]	Arthrobacter sp. NtRootA2	166	166	0.9	2e-41	27.94	507	BCW08869.1	Bacteria;Terrabacteria group;Actinomycetota;Actinomycetes;Micrococcales;Micrococcaceae;Arthrobacter;unclassified Arthrobacter;Arthrobacter sp. NtRootA2
PH domain-containing protein [Kocuria palustris]	Kocuria palustris	166	166	0.75	2e-41	31.5	522	WP_251715211.1	Bacteria;Terrabacteria group;Actinomycetota;Actinomycetes;Micrococcales;Micrococcaceae;Kocuria;Kocuria palustris
PH domain-containing protein [Renibacterium sp.]	Renibacterium sp.	165	165	0.94	2e-41	29.13	495	MBQ1443319.1	Bacteria;Terrabacteria group;Actinomycetota;Actinomycetes;Micrococcales;Micrococcaceae;Renibacterium;unclassified Renibacterium;Renibacterium sp.
PH domain-containing protein [unclassified Kocuria]	unclassified Kocuria	166	166	0.95	2e-41	26.76	539	WP_129360432.1	Bacteria;Terrabacteria group;Actinomycetota;Actinomycetes;Micrococcales;Micrococcaceae;Kocuria;unclassified Kocuria
membrane protein [Arthrobacter sp. NtRootD5]	Arthrobacter sp. NtRootD5	166	166	0.9	2e-41	27.94	514	BCW29820.1	Bacteria;Terrabacteria group;Actinomycetota;Actinomycetes;Micrococcales;Micrococcaceae;Arthrobacter;unclassified Arthrobacter;Arthrobacter sp. NtRootD5
PH domain-containing protein [Arthrobacter gengyunqii]	Arthrobacter gengyunqii	166	166	0.82	2e-41	30.44	528	WP_231715282.1	Bacteria;Terrabacteria group;Actinomycetota;Actinomycetes;Micrococcales;Micrococcaceae;Arthrobacter;Arthrobacter gengyunqii
hypothetical protein HMPREF1549_02668 [Actinomyces johnsonii F0510]	Actinomyces johnsonii F0510	167	167	0.95	2e-41	28.85	585	ERH16077.1	Bacteria;Terrabacteria group;Actinomycetota;Actinomycetes;Actinomycetales;Actinomycetaceae;Actinomyces;Actinomyces johnsonii;Actinomyces johnsonii F0510
PH domain-containing protein [Cellulomonas chitinilytica]	Cellulomonas chitinilytica	166	166	0.9	2e-41	30.48	534	WP_239071065.1	Bacteria;Terrabacteria group;Actinomycetota;Actinomycetes;Micrococcales;Cellulomonadaceae;Cellulomonas;Cellulomonas chitinilytica
PH domain-containing protein [Pseudarthrobacter sp. NCCP-2145]	Pseudarthrobacter sp. NCCP-2145	165	165	0.9	2e-41	29.84	502	WP_251420970.1	Bacteria;Terrabacteria group;Actinomycetota;Actinomycetes;Micrococcales;Micrococcaceae;Pseudarthrobacter;unclassified Pseudarthrobacter;Pseudarthrobacter sp. NCCP-2145
PH domain-containing protein [Arthrobacter sp. 260]	Arthrobacter sp. 260	166	166	0.91	2e-41	29.41	531	WP_216607164.1	Bacteria;Terrabacteria group;Actinomycetota;Actinomycetes;Micrococcales;Micrococcaceae;Arthrobacter;unclassified Arthrobacter;Arthrobacter sp. 260
PH domain-containing protein [Oerskovia sp. JB1-3-2]	Oerskovia sp. JB1-3-2	166	166	0.94	2e-41	30.21	533	WP_265522493.1	Bacteria;Terrabacteria group;Actinomycetota;Actinomycetes;Micrococcales;Cellulomonadaceae;Oerskovia;unclassified Oerskovia;Oerskovia sp. JB1-3-2
PH domain-containing protein [Cellulomonas fengjieae]	Cellulomonas fengjieae	166	166	0.96	2e-41	31.43	511	WP_208289665.1	Bacteria;Terrabacteria group;Actinomycetota;Actinomycetes;Micrococcales;Cellulomonadaceae;Cellulomonas;Cellulomonas fengjieae
membrane protein [Arthrobacter sp. NicSoilE8]	Arthrobacter sp. NicSoilE8	166	166	0.94	3e-41	29.5	513	BCW82445.1	Bacteria;Terrabacteria group;Actinomycetota;Actinomycetes;Micrococcales;Micrococcaceae;Arthrobacter;unclassified Arthrobacter;Arthrobacter sp. NicSoilE8
PH domain-containing protein [Micrococcus aloeverae]	Micrococcus aloeverae	165	165	0.73	3e-41	30.48	486	WP_259399951.1	Bacteria;Terrabacteria group;Actinomycetota;Actinomycetes;Micrococcales;Micrococcaceae;Micrococcus;Micrococcus aloeverae
PH domain-containing protein [Cellulomonas sp. HLT2-17]	Cellulomonas sp. HLT2-17	165	165	0.94	3e-41	30.92	484	WP_242511596.1	Bacteria;Terrabacteria group;Actinomycetota;Actinomycetes;Micrococcales;Cellulomonadaceae;Cellulomonas;unclassified Cellulomonas;Cellulomonas sp. HLT2-17
PH domain-containing protein [Cellulomonas fengjieae]	Cellulomonas fengjieae	166	166	0.96	3e-41	31.22	514	WP_208211072.1	Bacteria;Terrabacteria group;Actinomycetota;Actinomycetes;Micrococcales;Cellulomonadaceae;Cellulomonas;Cellulomonas fengjieae
PH domain-containing protein [Paenarthrobacter ureafaciens]	Paenarthrobacter ureafaciens	165	165	0.94	3e-41	29.5	509	MBN9131573.1	Bacteria;Terrabacteria group;Actinomycetota;Actinomycetes;Micrococcales;Micrococcaceae;Paenarthrobacter;Paenarthrobacter ureafaciens
PH domain-containing protein [Cellulomonas uda]	Cellulomonas uda	164	164	0.77	3e-41	30.09	438	WP_243861331.1	Bacteria;Terrabacteria group;Actinomycetota;Actinomycetes;Micrococcales;Cellulomonadaceae;Cellulomonas;Cellulomonas uda
PH domain-containing protein [Arthrobacter sp. YA7-1]	Arthrobacter sp. YA7-1	165	165	0.9	3e-41	28.7	497	WP_264637162.1	Bacteria;Terrabacteria group;Actinomycetota;Actinomycetes;Micrococcales;Micrococcaceae;Arthrobacter;unclassified Arthrobacter;Arthrobacter sp. YA7-1
membrane protein [Arthrobacter sp. ATCC 21022]	Arthrobacter sp. ATCC 21022	165	165	0.94	3e-41	29.5	509	KUR63211.1	Bacteria;Terrabacteria group;Actinomycetota;Actinomycetes;Micrococcales;Micrococcaceae;Arthrobacter;unclassified Arthrobacter;Arthrobacter sp. ATCC 21022
PH domain-containing protein [Paenarthrobacter ureafaciens]	Paenarthrobacter ureafaciens	165	165	0.94	3e-41	29.72	513	WP_278612300.1	Bacteria;Terrabacteria group;Actinomycetota;Actinomycetes;Micrococcales;Micrococcaceae;Paenarthrobacter;Paenarthrobacter ureafaciens
PH domain-containing protein [Paenarthrobacter sp. PAE-2]	Paenarthrobacter sp. PAE-2	165	165	0.94	3e-41	29.72	513	WP_264961717.1	Bacteria;Terrabacteria group;Actinomycetota;Actinomycetes;Micrococcales;Micrococcaceae;Paenarthrobacter;unclassified Paenarthrobacter;Paenarthrobacter sp. PAE-2
putative membrane protein [Arthrobacter sp. 31Cvi3.1E]	Arthrobacter sp. 31Cvi3.1E	165	165	0.9	3e-41	28.16	507	SKB79324.1	Bacteria;Terrabacteria group;Actinomycetota;Actinomycetes;Micrococcales;Micrococcaceae;Arthrobacter;unclassified Arthrobacter;Arthrobacter sp. 31Cvi3.1E
PH domain-containing protein [Paenarthrobacter ureafaciens]	Paenarthrobacter ureafaciens	165	165	0.94	3e-41	29.72	513	WP_062094550.1	Bacteria;Terrabacteria group;Actinomycetota;Actinomycetes;Micrococcales;Micrococcaceae;Paenarthrobacter;Paenarthrobacter ureafaciens
PH domain-containing protein [Paenarthrobacter nicotinovorans]	Paenarthrobacter nicotinovorans	165	165	0.9	3e-41	28.16	482	WP_281445295.1	Bacteria;Terrabacteria group;Actinomycetota;Actinomycetes;Micrococcales;Micrococcaceae;Paenarthrobacter;Paenarthrobacter nicotinovorans
PH domain-containing protein [unclassified Arthrobacter]	unclassified Arthrobacter	166	166	0.91	3e-41	29.41	531	WP_205207808.1	Bacteria;Terrabacteria group;Actinomycetota;Actinomycetes;Micrococcales;Micrococcaceae;Arthrobacter;unclassified Arthrobacter
PH domain-containing protein [Oerskovia paurometabola]	Oerskovia paurometabola	166	166	0.9	3e-41	31.91	547	WP_204809865.1	Bacteria;Terrabacteria group;Actinomycetota;Actinomycetes;Micrococcales;Cellulomonadaceae;Oerskovia;Oerskovia paurometabola
hypothetical protein [Paenarthrobacter ureafaciens]	Paenarthrobacter ureafaciens	165	165	0.94	3e-41	29.5	509	NWL27595.1	Bacteria;Terrabacteria group;Actinomycetota;Actinomycetes;Micrococcales;Micrococcaceae;Paenarthrobacter;Paenarthrobacter ureafaciens
PH domain-containing protein [Corynebacterium sp. LK22]	Corynebacterium sp. LK22	164	164	0.95	3e-41	28.42	459	WP_255465689.1	Bacteria;Terrabacteria group;Actinomycetota;Actinomycetes;Mycobacteriales;Corynebacteriaceae;Corynebacterium;unclassified Corynebacterium;Corynebacterium sp. LK22
hypothetical protein BIU82_15530 [Arthrobacter sp. SW1]	Arthrobacter sp. SW1	165	165	0.9	3e-41	29.64	510	OFI39153.1	Bacteria;Terrabacteria group;Actinomycetota;Actinomycetes;Micrococcales;Micrococcaceae;Arthrobacter;unclassified Arthrobacter;Arthrobacter sp. SW1
hypothetical protein [Arthrobacter sp. AET 35A]	Arthrobacter sp. AET 35A	166	166	0.91	3e-41	29.41	550	MBE0008386.1	Bacteria;Terrabacteria group;Actinomycetota;Actinomycetes;Micrococcales;Micrococcaceae;Arthrobacter;unclassified Arthrobacter;Arthrobacter sp. AET 35A
PH domain-containing protein [Micrococcus sp. HSID17227]	Micrococcus sp. HSID17227	164	164	0.8	4e-41	30.86	483	WP_238693399.1	Bacteria;Terrabacteria group;Actinomycetota;Actinomycetes;Micrococcales;Micrococcaceae;Micrococcus;unclassified Micrococcus;Micrococcus sp. HSID17227
PH domain-containing protein [Arthrobacter sp. 260]	Arthrobacter sp. 260	166	166	0.91	4e-41	29.41	550	NOJ59383.1	Bacteria;Terrabacteria group;Actinomycetota;Actinomycetes;Micrococcales;Micrococcaceae;Arthrobacter;unclassified Arthrobacter;Arthrobacter sp. 260
PH domain-containing protein [Arthrobacter sp. L77]	Arthrobacter sp. L77	166	166	0.93	4e-41	28.57	542	WP_231554461.1	Bacteria;Terrabacteria group;Actinomycetota;Actinomycetes;Micrococcales;Micrococcaceae;Arthrobacter;unclassified Arthrobacter;Arthrobacter sp. L77
PH domain-containing protein [Arthrobacter sp. PvP102]	Arthrobacter sp. PvP102	165	165	0.9	4e-41	28.42	518	WP_245201584.1	Bacteria;Terrabacteria group;Actinomycetota;Actinomycetes;Micrococcales;Micrococcaceae;Arthrobacter;unclassified Arthrobacter;Arthrobacter sp. PvP102
PH domain-containing protein [Actinomyces johnsonii]	Actinomyces johnsonii	166	166	0.95	4e-41	28.65	566	WP_231382020.1	Bacteria;Terrabacteria group;Actinomycetota;Actinomycetes;Actinomycetales;Actinomycetaceae;Actinomyces;Actinomyces johnsonii
PH domain-containing protein [Rothia nasimurium]	Rothia nasimurium	166	166	0.94	4e-41	26.81	560	WP_237220596.1	Bacteria;Terrabacteria group;Actinomycetota;Actinomycetes;Micrococcales;Micrococcaceae;Rothia;Rothia nasimurium
PH domain-containing protein [Arthrobacter sp. SW1]	Arthrobacter sp. SW1	165	165	0.9	4e-41	29.64	507	WP_253182692.1	Bacteria;Terrabacteria group;Actinomycetota;Actinomycetes;Micrococcales;Micrococcaceae;Arthrobacter;unclassified Arthrobacter;Arthrobacter sp. SW1
hypothetical protein ANMWB30_01640 [Arthrobacter sp. MWB30]	Arthrobacter sp. MWB30	165	165	0.9	4e-41	28.16	514	KIA75204.1	Bacteria;Terrabacteria group;Actinomycetota;Actinomycetes;Micrococcales;Micrococcaceae;Arthrobacter;unclassified Arthrobacter;Arthrobacter sp. MWB30
PH domain-containing protein [Micrococcus luteus]	Micrococcus luteus	164	164	0.73	4e-41	30.73	484	WP_277424573.1	Bacteria;Terrabacteria group;Actinomycetota;Actinomycetes;Micrococcales;Micrococcaceae;Micrococcus;Micrococcus luteus
PH domain-containing protein [Micrococcus luteus]	Micrococcus luteus	165	165	0.86	4e-41	29.28	536	WP_236743581.1	Bacteria;Terrabacteria group;Actinomycetota;Actinomycetes;Micrococcales;Micrococcaceae;Micrococcus;Micrococcus luteus
PH domain-containing protein [Arthrobacter sp. PvP023]	Arthrobacter sp. PvP023	165	165	0.93	4e-41	27.71	502	WP_245199312.1	Bacteria;Terrabacteria group;Actinomycetota;Actinomycetes;Micrococcales;Micrococcaceae;Arthrobacter;unclassified Arthrobacter;Arthrobacter sp. PvP023
PH domain-containing protein [Demequina activiva]	Demequina activiva	166	166	0.78	4e-41	28.89	555	WP_239066466.1	Bacteria;Terrabacteria group;Actinomycetota;Actinomycetes;Micrococcales;Demequinaceae;Demequina;Demequina activiva
hypothetical protein [Kocuria polaris]	Kocuria polaris	166	166	0.9	4e-41	30.45	592	MCO1337841.1	Bacteria;Terrabacteria group;Actinomycetota;Actinomycetes;Micrococcales;Micrococcaceae;Kocuria;Kocuria polaris
PH domain-containing protein [Pengzhenrongella sicca]	Pengzhenrongella sicca	164	164	0.93	4e-41	28.67	479	QTE31254.1	Bacteria;Terrabacteria group;Actinomycetota;Actinomycetes;Micrococcales;Micrococcales incertae sedis;Pengzhenrongella;Pengzhenrongella sicca
PH domain-containing protein [Corynebacterium sp. LK25]	Corynebacterium sp. LK25	164	164	0.95	4e-41	28.27	459	WP_070856043.1	Bacteria;Terrabacteria group;Actinomycetota;Actinomycetes;Mycobacteriales;Corynebacteriaceae;Corynebacterium;unclassified Corynebacterium;Corynebacterium sp. LK25
hypothetical protein ASG95_08860 [Phycicoccus sp. Soil803]	Phycicoccus sp. Soil803	164	164	0.81	4e-41	30.31	458	KRF24613.1	Bacteria;Terrabacteria group;Actinomycetota;Actinomycetes;Micrococcales;Intrasporangiaceae;Phycicoccus;unclassified Phycicoccus;Phycicoccus sp. Soil803
hypothetical protein CYJ42_03555 [Corynebacterium amycolatum]	Corynebacterium amycolatum	164	164	0.95	4e-41	28.42	459	PLA36126.1	Bacteria;Terrabacteria group;Actinomycetota;Actinomycetes;Mycobacteriales;Corynebacteriaceae;Corynebacterium;Corynebacterium amycolatum
hypothetical protein DI634_06605 [Kocuria palustris]	Kocuria palustris	165	165	0.75	5e-41	31.5	527	PZO69252.1	Bacteria;Terrabacteria group;Actinomycetota;Actinomycetes;Micrococcales;Micrococcaceae;Kocuria;Kocuria palustris
putative membrane protein [Schaalia radingae]	Schaalia radingae	166	166	0.95	5e-41	27.74	607	SDU03253.1	Bacteria;Terrabacteria group;Actinomycetota;Actinomycetes;Actinomycetales;Actinomycetaceae;Schaalia;Schaalia radingae
PH domain-containing protein [Arthrobacter sp. NicSoilC5]	Arthrobacter sp. NicSoilC5	165	165	0.97	5e-41	28.85	538	WP_224027257.1	Bacteria;Terrabacteria group;Actinomycetota;Actinomycetes;Micrococcales;Micrococcaceae;Arthrobacter;unclassified Arthrobacter;Arthrobacter sp. NicSoilC5
PH domain-containing protein [Actinomyces sp.]	Actinomyces sp.	166	166	0.92	5e-41	28.99	548	MBF0973263.1	Bacteria;Terrabacteria group;Actinomycetota;Actinomycetes;Actinomycetales;Actinomycetaceae;Actinomyces;unclassified Actinomyces;Actinomyces sp.
PH domain-containing protein [Arcanobacterium phocae]	Arcanobacterium phocae	164	164	0.94	5e-41	28.1	501	WP_091278770.1	Bacteria;Terrabacteria group;Actinomycetota;Actinomycetes;Actinomycetales;Actinomycetaceae;Arcanobacterium;Arcanobacterium phocae
PH domain-containing protein [Arthrobacter sp. BF1]	Arthrobacter sp. BF1	164	164	0.92	5e-41	28.54	463	WP_256939815.1	Bacteria;Terrabacteria group;Actinomycetota;Actinomycetes;Micrococcales;Micrococcaceae;Arthrobacter;unclassified Arthrobacter;Arthrobacter sp. BF1
PH domain-containing protein [Arcanobacterium phocae]	Arcanobacterium phocae	164	164	0.94	5e-41	27.02	503	WP_216403201.1	Bacteria;Terrabacteria group;Actinomycetota;Actinomycetes;Actinomycetales;Actinomycetaceae;Arcanobacterium;Arcanobacterium phocae
PH domain-containing protein [Arthrobacter bambusae]	Arthrobacter bambusae	164	164	0.9	5e-41	28.7	497	MCI0140875.1	Bacteria;Terrabacteria group;Actinomycetota;Actinomycetes;Micrococcales;Micrococcaceae;Arthrobacter;Arthrobacter bambusae
PH domain-containing protein [Kocuria palustris]	Kocuria palustris	165	165	0.75	5e-41	31.5	522	WP_206390973.1	Bacteria;Terrabacteria group;Actinomycetota;Actinomycetes;Micrococcales;Micrococcaceae;Kocuria;Kocuria palustris
hypothetical protein HMPREF1979_03040 [Actinomyces johnsonii F0542]	Actinomyces johnsonii F0542	166	166	0.95	5e-41	28.65	585	ERH21689.1	Bacteria;Terrabacteria group;Actinomycetota;Actinomycetes;Actinomycetales;Actinomycetaceae;Actinomyces;Actinomyces johnsonii;Actinomyces johnsonii F0542
PH domain-containing protein [Paenarthrobacter ureafaciens]	Paenarthrobacter ureafaciens	164	164	0.94	5e-41	29.5	509	QMU84433.1	Bacteria;Terrabacteria group;Actinomycetota;Actinomycetes;Micrococcales;Micrococcaceae;Paenarthrobacter;Paenarthrobacter ureafaciens
PH domain-containing protein [Arthrobacter sp. FW306-07-I]	Arthrobacter sp. FW306-07-I	165	165	0.96	6e-41	28.32	537	WP_236822107.1	Bacteria;Terrabacteria group;Actinomycetota;Actinomycetes;Micrococcales;Micrococcaceae;Arthrobacter;unclassified Arthrobacter;Arthrobacter sp. FW306-07-I
PH domain-containing protein [Arthrobacter sp. CAN_C5]	Arthrobacter sp. CAN_C5	165	165	0.91	6e-41	28.76	523	WP_245346320.1	Bacteria;Terrabacteria group;Actinomycetota;Actinomycetes;Micrococcales;Micrococcaceae;Arthrobacter;unclassified Arthrobacter;Arthrobacter sp. CAN_C5
PH domain-containing protein [Arthrobacter sp. FW306-06-A]	Arthrobacter sp. FW306-06-A	165	165	0.96	6e-41	28.32	537	WP_237430452.1	Bacteria;Terrabacteria group;Actinomycetota;Actinomycetes;Micrococcales;Micrococcaceae;Arthrobacter;unclassified Arthrobacter;Arthrobacter sp. FW306-06-A
PH domain-containing protein [Micrococcus yunnanensis]	Micrococcus yunnanensis	164	164	0.73	6e-41	30.48	486	WP_225941750.1	Bacteria;Terrabacteria group;Actinomycetota;Actinomycetes;Micrococcales;Micrococcaceae;Micrococcus;Micrococcus yunnanensis
PH domain-containing protein [Paenarthrobacter ureafaciens]	Paenarthrobacter ureafaciens	164	164	0.94	6e-41	29.72	513	WP_069696654.1	Bacteria;Terrabacteria group;Actinomycetota;Actinomycetes;Micrococcales;Micrococcaceae;Paenarthrobacter;Paenarthrobacter ureafaciens
PH domain-containing protein [Arthrobacter sp. SRS-W-1-2016]	Arthrobacter sp. SRS-W-1-2016	164	164	0.9	6e-41	28.48	497	WP_078106983.1	Bacteria;Terrabacteria group;Actinomycetota;Actinomycetes;Micrococcales;Micrococcaceae;Arthrobacter;unclassified Arthrobacter;Arthrobacter sp. SRS-W-1-2016
PH domain-containing protein [Arthrobacter sp. FW306-05-C]	Arthrobacter sp. FW306-05-C	165	165	0.96	6e-41	28.32	537	WP_236800579.1	Bacteria;Terrabacteria group;Actinomycetota;Actinomycetes;Micrococcales;Micrococcaceae;Arthrobacter;unclassified Arthrobacter;Arthrobacter sp. FW306-05-C
membrane protein [Arthrobacter sp. NicSoilC5]	Arthrobacter sp. NicSoilC5	165	165	0.97	6e-41	28.85	549	BCW80990.1	Bacteria;Terrabacteria group;Actinomycetota;Actinomycetes;Micrococcales;Micrococcaceae;Arthrobacter;unclassified Arthrobacter;Arthrobacter sp. NicSoilC5
PH domain-containing protein [Arthrobacter caoxuetaonis]	Arthrobacter caoxuetaonis	165	165	0.75	6e-41	29.79	538	WP_227896517.1	Bacteria;Terrabacteria group;Actinomycetota;Actinomycetes;Micrococcales;Micrococcaceae;Arthrobacter;Arthrobacter caoxuetaonis
PH domain-containing protein [Arthrobacter sp. B6]	Arthrobacter sp. B6	164	164	0.9	7e-41	29.91	522	WP_082979212.1	Bacteria;Terrabacteria group;Actinomycetota;Actinomycetes;Micrococcales;Micrococcaceae;Arthrobacter;unclassified Arthrobacter;Arthrobacter sp. B6
putative membrane protein [Arthrobacter sp. PvP023]	Arthrobacter sp. PvP023	165	165	0.9	7e-41	28.51	541	MBP1133892.1	Bacteria;Terrabacteria group;Actinomycetota;Actinomycetes;Micrococcales;Micrococcaceae;Arthrobacter;unclassified Arthrobacter;Arthrobacter sp. PvP023
PH domain-containing protein [Corynebacterium freneyi]	Corynebacterium freneyi	162	162	0.82	7e-41	31	407	WP_275440780.1	Bacteria;Terrabacteria group;Actinomycetota;Actinomycetes;Mycobacteriales;Corynebacteriaceae;Corynebacterium;Corynebacterium freneyi
putative membrane protein [Arthrobacter sp. PvP102]	Arthrobacter sp. PvP102	165	165	0.9	7e-41	28.42	557	MBP1238847.1	Bacteria;Terrabacteria group;Actinomycetota;Actinomycetes;Micrococcales;Micrococcaceae;Arthrobacter;unclassified Arthrobacter;Arthrobacter sp. PvP102
PH domain-containing protein [Kocuria sp. SL71]	Kocuria sp. SL71	164	164	0.75	7e-41	31.61	526	WP_268145276.1	Bacteria;Terrabacteria group;Actinomycetota;Actinomycetes;Micrococcales;Micrococcaceae;Kocuria;unclassified Kocuria;Kocuria sp. SL71
PH domain-containing protein [Demequina sp. B12]	Demequina sp. B12	165	165	0.93	7e-41	28.62	562	WP_274668843.1	Bacteria;Terrabacteria group;Actinomycetota;Actinomycetes;Micrococcales;Demequinaceae;Demequina;unclassified Demequina;Demequina sp. B12
PH domain-containing protein [Georgenia subflava]	Georgenia subflava	164	164	0.78	7e-41	33.42	494	WP_227659566.1	Bacteria;Terrabacteria group;Actinomycetota;Actinomycetes;Micrococcales;Bogoriellaceae;Georgenia;Georgenia subflava
PH domain-containing protein [Paenarthrobacter nitroguajacolicus]	Paenarthrobacter nitroguajacolicus	164	164	0.94	8e-41	27.99	514	WP_281451195.1	Bacteria;Terrabacteria group;Actinomycetota;Actinomycetes;Micrococcales;Micrococcaceae;Paenarthrobacter;Paenarthrobacter nitroguajacolicus
PH domain-containing protein [Brevibacterium]	Brevibacterium	165	165	0.91	8e-41	26.87	580	WP_113905108.1	Bacteria;Terrabacteria group;Actinomycetota;Actinomycetes;Micrococcales;Brevibacteriaceae;Brevibacterium
PH domain-containing protein [Arthrobacter sp. TES]	Arthrobacter sp. TES	164	164	0.94	8e-41	29.28	509	QOI65359.1	Bacteria;Terrabacteria group;Actinomycetota;Actinomycetes;Micrococcales;Micrococcaceae;Arthrobacter;unclassified Arthrobacter;Arthrobacter sp. TES
putative membrane protein [Arthrobacter sp. CAN_C5]	Arthrobacter sp. CAN_C5	165	165	0.91	8e-41	28.76	542	MBP2218445.1	Bacteria;Terrabacteria group;Actinomycetota;Actinomycetes;Micrococcales;Micrococcaceae;Arthrobacter;unclassified Arthrobacter;Arthrobacter sp. CAN_C5
PH domain-containing protein [Cellulosimicrobium sp. KWT-B]	Cellulosimicrobium sp. KWT-B	164	164	0.97	8e-41	30.44	512	WP_086150983.1	Bacteria;Terrabacteria group;Actinomycetota;Actinomycetes;Micrococcales;Promicromonosporaceae;Cellulosimicrobium;unclassified Cellulosimicrobium;Cellulosimicrobium sp. KWT-B
PH domain-containing protein [Arthrobacter sp. NQ4]	Arthrobacter sp. NQ4	164	164	0.97	8e-41	28.66	538	WP_277999662.1	Bacteria;Terrabacteria group;Actinomycetota;Actinomycetes;Micrococcales;Micrococcaceae;Arthrobacter;unclassified Arthrobacter;Arthrobacter sp. NQ4
TPA: hypothetical protein [Arthrobacter sp.]	Arthrobacter sp.	163	163	0.97	9e-41	27.82	482	HAP91095.1	Bacteria;Terrabacteria group;Actinomycetota;Actinomycetes;Micrococcales;Micrococcaceae;Arthrobacter;unclassified Arthrobacter;Arthrobacter sp.
PH domain-containing protein [Schaalia radingae]	Schaalia radingae	166	166	0.95	9e-41	27.35	628	WP_157886387.1	Bacteria;Terrabacteria group;Actinomycetota;Actinomycetes;Actinomycetales;Actinomycetaceae;Schaalia;Schaalia radingae
PH domain-containing protein [Micrococcus luteus]	Micrococcus luteus	163	163	0.73	9e-41	31.23	484	WP_282442113.1	Bacteria;Terrabacteria group;Actinomycetota;Actinomycetes;Micrococcales;Micrococcaceae;Micrococcus;Micrococcus luteus
PH domain-containing protein [Arthrobacter liuii]	Arthrobacter liuii	165	165	0.93	9e-41	28.12	552	WP_229748435.1	Bacteria;Terrabacteria group;Actinomycetota;Actinomycetes;Micrococcales;Micrococcaceae;Arthrobacter;Arthrobacter liuii
PH domain-containing protein [Paenarthrobacter ureafaciens]	Paenarthrobacter ureafaciens	164	164	0.94	1e-40	29.5	513	WP_021474242.1	Bacteria;Terrabacteria group;Actinomycetota;Actinomycetes;Micrococcales;Micrococcaceae;Paenarthrobacter;Paenarthrobacter ureafaciens
PH domain-containing protein [Arcanobacterium phocae]	Arcanobacterium phocae	164	164	0.94	1e-40	27.02	503	WP_216423383.1	Bacteria;Terrabacteria group;Actinomycetota;Actinomycetes;Actinomycetales;Actinomycetaceae;Arcanobacterium;Arcanobacterium phocae
PH domain-containing protein [Kocuria palustris]	Kocuria palustris	164	164	0.75	1e-40	31.28	526	WP_280614457.1	Bacteria;Terrabacteria group;Actinomycetota;Actinomycetes;Micrococcales;Micrococcaceae;Kocuria;Kocuria palustris
PH domain-containing protein [Actinomadura nitritigenes]	Actinomadura nitritigenes	164	164	0.97	1e-40	29.55	507	WP_208266436.1	Bacteria;Terrabacteria group;Actinomycetota;Actinomycetes;Streptosporangiales;Thermomonosporaceae;Actinomadura;Actinomadura nitritigenes
PH domain-containing protein [Demequina iriomotensis]	Demequina iriomotensis	164	164	0.93	1e-40	28.8	542	WP_062387787.1	Bacteria;Terrabacteria group;Actinomycetota;Actinomycetes;Micrococcales;Demequinaceae;Demequina;Demequina iriomotensis
TPA: hypothetical protein [Arthrobacter sp.]	Arthrobacter sp.	164	164	0.97	1e-40	27.82	510	HAG60681.1	Bacteria;Terrabacteria group;Actinomycetota;Actinomycetes;Micrococcales;Micrococcaceae;Arthrobacter;unclassified Arthrobacter;Arthrobacter sp.
PH domain-containing protein [Arthrobacter jiangjiafuii]	Arthrobacter jiangjiafuii	164	164	0.93	1e-40	28.42	546	WP_210227010.1	Bacteria;Terrabacteria group;Actinomycetota;Actinomycetes;Micrococcales;Micrococcaceae;Arthrobacter;Arthrobacter jiangjiafuii
membrane protein [Paenarthrobacter nicotinovorans]	Paenarthrobacter nicotinovorans	164	164	0.9	1e-40	27.72	507	GAT88731.1	Bacteria;Terrabacteria group;Actinomycetota;Actinomycetes;Micrococcales;Micrococcaceae;Paenarthrobacter;Paenarthrobacter nicotinovorans
hypothetical protein ASF74_11985 [Arthrobacter sp. Leaf145]	Arthrobacter sp. Leaf145	164	164	0.9	1e-40	27.72	514	KQQ98848.1	Bacteria;Terrabacteria group;Actinomycetota;Actinomycetes;Micrococcales;Micrococcaceae;Arthrobacter;unclassified Arthrobacter;Arthrobacter sp. Leaf145
PH domain-containing protein [Pseudarthrobacter sp. NBSH8]	Pseudarthrobacter sp. NBSH8	164	164	0.93	1e-40	28.85	518	WP_185262254.1	Bacteria;Terrabacteria group;Actinomycetota;Actinomycetes;Micrococcales;Micrococcaceae;Pseudarthrobacter;unclassified Pseudarthrobacter;Pseudarthrobacter sp. NBSH8
membrane protein [Arthrobacter liuii]	Arthrobacter liuii	164	164	0.93	1e-40	28.12	564	GGH95910.1	Bacteria;Terrabacteria group;Actinomycetota;Actinomycetes;Micrococcales;Micrococcaceae;Arthrobacter;Arthrobacter liuii
PH domain-containing protein [Demequina rhizosphaerae]	Demequina rhizosphaerae	164	164	0.79	1e-40	30.96	550	WP_062527335.1	Bacteria;Terrabacteria group;Actinomycetota;Actinomycetes;Micrococcales;Demequinaceae;Demequina;Demequina rhizosphaerae
PH domain-containing protein [Arthrobacter sp. 8AJ]	Arthrobacter sp. 8AJ	164	164	0.93	1e-40	28.84	549	WP_159634377.1	Bacteria;Terrabacteria group;Actinomycetota;Actinomycetes;Micrococcales;Micrococcaceae;Arthrobacter;unclassified Arthrobacter;Arthrobacter sp. 8AJ
PH domain-containing protein [Micrococcales bacterium]	Micrococcales bacterium	164	164	0.94	1e-40	29.46	554	MCL2092010.1	Bacteria;Terrabacteria group;Actinomycetota;Actinomycetes;Micrococcales;unclassified Micrococcales;Micrococcales bacterium
PH domain-containing protein [Actinomyces ihuae]	Actinomyces ihuae	165	165	0.95	1e-40	27.94	618	WP_058237256.1	Bacteria;Terrabacteria group;Actinomycetota;Actinomycetes;Actinomycetales;Actinomycetaceae;Actinomyces;Actinomyces ihuae
PH domain-containing protein [Pseudoglutamicibacter cumminsii]	Pseudoglutamicibacter cumminsii	164	164	0.92	1e-40	27.72	522	WP_260076258.1	Bacteria;Terrabacteria group;Actinomycetota;Actinomycetes;Micrococcales;Micrococcaceae;Pseudoglutamicibacter;Pseudoglutamicibacter cumminsii
membrane protein [Corynebacterium amycolatum]	Corynebacterium amycolatum	162	162	0.95	1e-40	28.69	455	STC40719.1	Bacteria;Terrabacteria group;Actinomycetota;Actinomycetes;Mycobacteriales;Corynebacteriaceae;Corynebacterium;Corynebacterium amycolatum
PH domain-containing protein [Actinomyces oris]	Actinomyces oris	165	165	0.95	1e-40	27.27	585	WP_278698457.1	Bacteria;Terrabacteria group;Actinomycetota;Actinomycetes;Actinomycetales;Actinomycetaceae;Actinomyces;Actinomyces oris
PH domain-containing protein [Knoellia sp. DB2414S]	Knoellia sp. DB2414S	163	163	0.94	1e-40	29.22	483	NNM44617.1	Bacteria;Terrabacteria group;Actinomycetota;Actinomycetes;Micrococcales;Intrasporangiaceae;Knoellia;unclassified Knoellia;Knoellia sp. DB2414S
PH domain-containing protein [Cryobacterium psychrotolerans]	Cryobacterium psychrotolerans	164	164	0.95	1e-40	27.81	514	WP_092323470.1	Bacteria;Terrabacteria group;Actinomycetota;Actinomycetes;Micrococcales;Microbacteriaceae;Cryobacterium;Cryobacterium psychrotolerans
PH domain-containing protein [Arcanobacterium phocae]	Arcanobacterium phocae	163	163	0.94	1e-40	27.51	503	WP_216379102.1	Bacteria;Terrabacteria group;Actinomycetota;Actinomycetes;Actinomycetales;Actinomycetaceae;Arcanobacterium;Arcanobacterium phocae
PH domain-containing protein [Corynebacterium freneyi]	Corynebacterium freneyi	163	163	0.9	1e-40	31.28	481	WP_224370152.1	Bacteria;Terrabacteria group;Actinomycetota;Actinomycetes;Mycobacteriales;Corynebacteriaceae;Corynebacterium;Corynebacterium freneyi
membrane-flanked domain-containing protein [Kocuria palustris PEL]	Kocuria palustris PEL	164	164	0.75	1e-40	31.28	531	EME37488.1	Bacteria;Terrabacteria group;Actinomycetota;Actinomycetes;Micrococcales;Micrococcaceae;Kocuria;Kocuria palustris;Kocuria palustris PEL
PH domain-containing protein [Microlunatus phosphovorus]	Microlunatus phosphovorus	167	167	0.93	1e-40	29.46	769	WP_013861447.1	Bacteria;Terrabacteria group;Actinomycetota;Actinomycetes;Propionibacteriales;Propionibacteriaceae;Microlunatus;Microlunatus phosphovorus
PH domain-containing protein [Aeromicrobium sp. CFBP 8757]	Aeromicrobium sp. CFBP 8757	160	160	0.78	1e-40	29.5	370	WP_244633488.1	Bacteria;Terrabacteria group;Actinomycetota;Actinomycetes;Propionibacteriales;Nocardioidaceae;Aeromicrobium;unclassified Aeromicrobium;Aeromicrobium sp. CFBP 8757
PH domain-containing protein [Kocuria palustris]	Kocuria palustris	164	164	0.75	1e-40	31.28	526	WP_157796608.1	Bacteria;Terrabacteria group;Actinomycetota;Actinomycetes;Micrococcales;Micrococcaceae;Kocuria;Kocuria palustris
PH domain-containing protein [Arthrobacter sp. Br18]	Arthrobacter sp. Br18	163	163	0.94	1e-40	28.05	504	WP_051476724.1	Bacteria;Terrabacteria group;Actinomycetota;Actinomycetes;Micrococcales;Micrococcaceae;Arthrobacter;unclassified Arthrobacter;Arthrobacter sp. Br18
PH domain-containing protein [Pseudarthrobacter sp. HLT3-5]	Pseudarthrobacter sp. HLT3-5	163	163	0.9	1e-40	29.5	516	WP_256475845.1	Bacteria;Terrabacteria group;Actinomycetota;Actinomycetes;Micrococcales;Micrococcaceae;Pseudarthrobacter;unclassified Pseudarthrobacter;Pseudarthrobacter sp. HLT3-5
PH domain-containing protein [Aeromicrobium sp. CFBP 8757]	Aeromicrobium sp. CFBP 8757	162	162	0.87	1e-40	28.57	442	MBD8608089.1	Bacteria;Terrabacteria group;Actinomycetota;Actinomycetes;Propionibacteriales;Nocardioidaceae;Aeromicrobium;unclassified Aeromicrobium;Aeromicrobium sp. CFBP 8757
PH domain-containing protein [Zhihengliuella halotolerans]	Zhihengliuella halotolerans	164	164	0.9	2e-40	29.49	576	WP_130451704.1	Bacteria;Terrabacteria group;Actinomycetota;Actinomycetes;Micrococcales;Micrococcaceae;Zhihengliuella;Zhihengliuella halotolerans
PH domain-containing protein [Paenarthrobacter sp. TYUT067]	Paenarthrobacter sp. TYUT067	164	164	0.9	2e-40	28.79	522	WP_250820436.1	Bacteria;Terrabacteria group;Actinomycetota;Actinomycetes;Micrococcales;Micrococcaceae;Paenarthrobacter;unclassified Paenarthrobacter;Paenarthrobacter sp. TYUT067
PH domain-containing protein [Paeniglutamicibacter quisquiliarum]	Paeniglutamicibacter quisquiliarum	162	162	0.79	2e-40	28.71	434	WP_256449210.1	Bacteria;Terrabacteria group;Actinomycetota;Actinomycetes;Micrococcales;Micrococcaceae;Paeniglutamicibacter;Paeniglutamicibacter quisquiliarum
PH domain-containing protein [Kocuria palustris]	Kocuria palustris	164	164	0.75	2e-40	31.28	526	WP_271404116.1	Bacteria;Terrabacteria group;Actinomycetota;Actinomycetes;Micrococcales;Micrococcaceae;Kocuria;Kocuria palustris
PH domain-containing protein [Micrococcus aloeverae]	Micrococcus aloeverae	162	162	0.73	2e-40	30.48	484	WP_277933430.1	Bacteria;Terrabacteria group;Actinomycetota;Actinomycetes;Micrococcales;Micrococcaceae;Micrococcus;Micrococcus aloeverae
TPA: PH domain-containing protein [Actinomyces sp.]	Actinomyces sp.	164	164	0.93	2e-40	28.34	568	HHT40355.1	Bacteria;Terrabacteria group;Actinomycetota;Actinomycetes;Actinomycetales;Actinomycetaceae;Actinomyces;unclassified Actinomyces;Actinomyces sp.
TPA: hypothetical protein [Micrococcus luteus]	Micrococcus luteus	164	164	0.85	2e-40	28.91	544	HCG15056.1	Bacteria;Terrabacteria group;Actinomycetota;Actinomycetes;Micrococcales;Micrococcaceae;Micrococcus;Micrococcus luteus
PH domain-containing protein [Pseudarthrobacter scleromae]	Pseudarthrobacter scleromae	163	163	0.91	2e-40	29.3	507	WP_229675290.1	Bacteria;Terrabacteria group;Actinomycetota;Actinomycetes;Micrococcales;Micrococcaceae;Pseudarthrobacter;Pseudarthrobacter scleromae
hypothetical protein B6G06_01585 [Actinomyces gaoshouyii]	Actinomyces gaoshouyii	164	164	0.95	2e-40	27.08	548	ARD42667.1	Bacteria;Terrabacteria group;Actinomycetota;Actinomycetes;Actinomycetales;Actinomycetaceae;Actinomyces;Actinomyces gaoshouyii
PH domain-containing protein [Kocuria palustris]	Kocuria palustris	163	163	0.75	2e-40	31.28	526	WP_204782688.1	Bacteria;Terrabacteria group;Actinomycetota;Actinomycetes;Micrococcales;Micrococcaceae;Kocuria;Kocuria palustris
PH domain-containing protein [Arthrobacter sp. CAU 1506]	Arthrobacter sp. CAU 1506	164	164	0.94	2e-40	26.28	555	WP_136785604.1	Bacteria;Terrabacteria group;Actinomycetota;Actinomycetes;Micrococcales;Micrococcaceae;Arthrobacter;unclassified Arthrobacter;Arthrobacter sp. CAU 1506
PH domain-containing protein [Janibacter indicus]	Janibacter indicus	162	162	0.96	2e-40	29.81	493	WP_192910404.1	Bacteria;Terrabacteria group;Actinomycetota;Actinomycetes;Micrococcales;Intrasporangiaceae;Janibacter;Janibacter indicus
PH domain-containing protein [Janibacter indicus]	Janibacter indicus	162	162	0.96	2e-40	29.81	493	WP_084451213.1	Bacteria;Terrabacteria group;Actinomycetota;Actinomycetes;Micrococcales;Intrasporangiaceae;Janibacter;Janibacter indicus
PH domain-containing protein [Pseudarthrobacter sp. HLT3-5]	Pseudarthrobacter sp. HLT3-5	163	163	0.9	2e-40	29.5	523	MCO4275306.1	Bacteria;Terrabacteria group;Actinomycetota;Actinomycetes;Micrococcales;Micrococcaceae;Pseudarthrobacter;unclassified Pseudarthrobacter;Pseudarthrobacter sp. HLT3-5
PH domain-containing protein [Arthrobacter sp. ISL-28]	Arthrobacter sp. ISL-28	163	163	0.9	2e-40	28.25	533	MBT2521115.1	Bacteria;Terrabacteria group;Actinomycetota;Actinomycetes;Micrococcales;Micrococcaceae;Arthrobacter;unclassified Arthrobacter;Arthrobacter sp. ISL-28
PH domain-containing protein [Pseudarthrobacter oxydans]	Pseudarthrobacter oxydans	163	163	0.9	2e-40	29.11	504	WP_217432514.1	Bacteria;Terrabacteria group;Actinomycetota;Actinomycetes;Micrococcales;Micrococcaceae;Pseudarthrobacter;Pseudarthrobacter oxydans
PH domain-containing protein [Sanguibacter suaedae]	Sanguibacter suaedae	163	163	0.9	2e-40	30.02	536	MBI9116236.1	Bacteria;Terrabacteria group;Actinomycetota;Actinomycetes;Micrococcales;Sanguibacteraceae;Sanguibacter;Sanguibacter suaedae
PH domain-containing protein [Corynebacterium freneyi]	Corynebacterium freneyi	162	162	0.83	2e-40	31.02	481	WP_209652377.1	Bacteria;Terrabacteria group;Actinomycetota;Actinomycetes;Mycobacteriales;Corynebacteriaceae;Corynebacterium;Corynebacterium freneyi
PH domain-containing protein [Bacillus amyloliquefaciens]	Bacillus amyloliquefaciens	162	162	0.76	2e-40	30.1	490	WP_136803777.1	Bacteria;Terrabacteria group;Bacillota;Bacilli;Bacillales;Bacillaceae;Bacillus;Bacillus subtilis group;Bacillus amyloliquefaciens group;Bacillus amyloliquefaciens
PH domain-containing protein [Georgenia sp. EYE_87]	Georgenia sp. EYE_87	161	161	0.74	2e-40	32.69	435	WP_282453308.1	Bacteria;Terrabacteria group;Actinomycetota;Actinomycetes;Micrococcales;Bogoriellaceae;Georgenia;unclassified Georgenia;Georgenia sp. EYE_87
PH domain-containing protein [Arthrobacter sp. 9V]	Arthrobacter sp. 9V	163	163	0.9	2e-40	27.95	528	WP_159736061.1	Bacteria;Terrabacteria group;Actinomycetota;Actinomycetes;Micrococcales;Micrococcaceae;Arthrobacter;unclassified Arthrobacter;Arthrobacter sp. 9V
PH domain-containing protein [Arthrobacter sp. C9C5]	Arthrobacter sp. C9C5	162	162	0.78	2e-40	29.28	481	NUU33169.1	Bacteria;Terrabacteria group;Actinomycetota;Actinomycetes;Micrococcales;Micrococcaceae;Arthrobacter;unclassified Arthrobacter;Arthrobacter sp. C9C5
PH domain-containing protein [Phycicoccus sp. HDW14]	Phycicoccus sp. HDW14	163	163	0.98	2e-40	29.59	525	WP_166120779.1	Bacteria;Terrabacteria group;Actinomycetota;Actinomycetes;Micrococcales;Intrasporangiaceae;Phycicoccus;unclassified Phycicoccus;Phycicoccus sp. HDW14
putative membrane protein [Pedococcus badiiscoriae]	Pedococcus badiiscoriae	162	162	0.94	2e-40	30.42	481	NYG08185.1	Bacteria;Terrabacteria group;Actinomycetota;Actinomycetes;Micrococcales;Intrasporangiaceae;Pedococcus;Pedococcus badiiscoriae
PH domain-containing protein [Arthrobacter sp. Leaf234]	Arthrobacter sp. Leaf234	164	164	0.91	2e-40	29.33	606	WP_055765923.1	Bacteria;Terrabacteria group;Actinomycetota;Actinomycetes;Micrococcales;Micrococcaceae;Arthrobacter;unclassified Arthrobacter;Arthrobacter sp. Leaf234
PH domain-containing protein [Isoptericola variabilis]	Isoptericola variabilis	163	163	0.94	2e-40	30.28	530	WP_144881755.1	Bacteria;Terrabacteria group;Actinomycetota;Actinomycetes;Micrococcales;Promicromonosporaceae;Isoptericola;Isoptericola variabilis
PH domain-containing protein [Paenarthrobacter sp. MSM-2-10-13]	Paenarthrobacter sp. MSM-2-10-13	163	163	0.9	2e-40	28.79	522	NHW48859.1	Bacteria;Terrabacteria group;Actinomycetota;Actinomycetes;Micrococcales;Micrococcaceae;Paenarthrobacter;unclassified Paenarthrobacter;Paenarthrobacter sp. MSM-2-10-13
PH domain-containing protein [Arthrobacter sp. QXT-31]	Arthrobacter sp. QXT-31	163	163	0.9	2e-40	28.73	507	WP_076799179.1	Bacteria;Terrabacteria group;Actinomycetota;Actinomycetes;Micrococcales;Micrococcaceae;Arthrobacter;unclassified Arthrobacter;Arthrobacter sp. QXT-31
hypothetical protein [Paenarthrobacter nitroguajacolicus]	Paenarthrobacter nitroguajacolicus	163	163	0.9	2e-40	29.2	529	NWL34003.1	Bacteria;Terrabacteria group;Actinomycetota;Actinomycetes;Micrococcales;Micrococcaceae;Paenarthrobacter;Paenarthrobacter nitroguajacolicus
PH domain-containing protein [Arcanobacterium phocisimile]	Arcanobacterium phocisimile	162	162	0.94	2e-40	27.47	503	WP_204424866.1	Bacteria;Terrabacteria group;Actinomycetota;Actinomycetes;Actinomycetales;Actinomycetaceae;Arcanobacterium;Arcanobacterium phocisimile
PH domain-containing protein [Paenarthrobacter nitroguajacolicus]	Paenarthrobacter nitroguajacolicus	163	163	0.9	2e-40	29.2	527	WP_218649478.1	Bacteria;Terrabacteria group;Actinomycetota;Actinomycetes;Micrococcales;Micrococcaceae;Paenarthrobacter;Paenarthrobacter nitroguajacolicus
PH domain-containing protein [Pseudarthrobacter sp. HLT1-5]	Pseudarthrobacter sp. HLT1-5	163	163	0.9	3e-40	28.83	516	WP_256472053.1	Bacteria;Terrabacteria group;Actinomycetota;Actinomycetes;Micrococcales;Micrococcaceae;Pseudarthrobacter;unclassified Pseudarthrobacter;Pseudarthrobacter sp. HLT1-5
PH domain-containing protein [Glutamicibacter]	Glutamicibacter	161	161	0.95	3e-40	26.9	453	WP_138173097.1	Bacteria;Terrabacteria group;Actinomycetota;Actinomycetes;Micrococcales;Micrococcaceae;Glutamicibacter
PH domain-containing protein [Pseudarthrobacter sp. AB1]	Pseudarthrobacter sp. AB1	162	162	0.93	3e-40	28.63	496	WP_227007774.1	Bacteria;Terrabacteria group;Actinomycetota;Actinomycetes;Micrococcales;Micrococcaceae;Pseudarthrobacter;unclassified Pseudarthrobacter;Pseudarthrobacter sp. AB1
PH domain-containing protein [Kocuria palustris]	Kocuria palustris	163	163	0.75	3e-40	31.28	526	WP_144421594.1	Bacteria;Terrabacteria group;Actinomycetota;Actinomycetes;Micrococcales;Micrococcaceae;Kocuria;Kocuria palustris
PH domain-containing protein [Boudabousia marimammalium]	Boudabousia marimammalium	163	163	0.93	3e-40	26.4	547	WP_075362159.1	Bacteria;Terrabacteria group;Actinomycetota;Actinomycetes;Actinomycetales;Actinomycetaceae;Boudabousia;Boudabousia marimammalium
PH domain-containing protein [Myceligenerans indicum]	Myceligenerans indicum	162	162	0.76	3e-40	32.04	470	MBL0888412.1	Bacteria;Terrabacteria group;Actinomycetota;Actinomycetes;Micrococcales;Promicromonosporaceae;Myceligenerans;Myceligenerans indicum
PH domain-containing protein [Actinomyces sp. oral taxon 181]	Actinomyces sp. oral taxon 181	163	163	0.94	3e-40	28.49	548	MBS4796758.1	Bacteria;Terrabacteria group;Actinomycetota;Actinomycetes;Actinomycetales;Actinomycetaceae;Actinomyces;unclassified Actinomyces;Actinomyces sp. oral taxon 181
PH domain-containing protein [Paenarthrobacter sp. MSM-2-10-13]	Paenarthrobacter sp. MSM-2-10-13	163	163	0.9	3e-40	28.79	520	WP_208097127.1	Bacteria;Terrabacteria group;Actinomycetota;Actinomycetes;Micrococcales;Micrococcaceae;Paenarthrobacter;unclassified Paenarthrobacter;Paenarthrobacter sp. MSM-2-10-13
PH domain-containing protein [Arthrobacter sp. Soil764]	Arthrobacter sp. Soil764	163	163	0.9	3e-40	29.25	533	WP_235565091.1	Bacteria;Terrabacteria group;Actinomycetota;Actinomycetes;Micrococcales;Micrococcaceae;Arthrobacter;unclassified Arthrobacter;Arthrobacter sp. Soil764
PH domain-containing protein [Micrococcus luteus]	Micrococcus luteus	163	163	0.86	3e-40	28.97	540	WP_241733848.1	Bacteria;Terrabacteria group;Actinomycetota;Actinomycetes;Micrococcales;Micrococcaceae;Micrococcus;Micrococcus luteus
PH domain-containing protein [Actinomyces gaoshouyii]	Actinomyces gaoshouyii	164	164	0.95	3e-40	27.08	588	WP_240494074.1	Bacteria;Terrabacteria group;Actinomycetota;Actinomycetes;Actinomycetales;Actinomycetaceae;Actinomyces;Actinomyces gaoshouyii
PH domain-containing protein [Micrococcus luteus]	Micrococcus luteus	162	162	0.73	3e-40	30.48	484	WP_282445412.1	Bacteria;Terrabacteria group;Actinomycetota;Actinomycetes;Micrococcales;Micrococcaceae;Micrococcus;Micrococcus luteus
PH domain-containing protein [Pedococcus dokdonensis]	Pedococcus dokdonensis	162	162	0.94	3e-40	29.65	477	WP_091783352.1	Bacteria;Terrabacteria group;Actinomycetota;Actinomycetes;Micrococcales;Intrasporangiaceae;Pedococcus;Pedococcus dokdonensis
PH domain-containing protein [Phycicoccus sp. CSK15P-2]	Phycicoccus sp. CSK15P-2	161	161	0.83	3e-40	30.22	441	WP_239100171.1	Bacteria;Terrabacteria group;Actinomycetota;Actinomycetes;Micrococcales;Intrasporangiaceae;Phycicoccus;unclassified Phycicoccus;Phycicoccus sp. CSK15P-2
hypothetical protein [Rhodoglobus sp.]	Rhodoglobus sp.	163	163	0.97	3e-40	28.57	539	MCU1409629.1	Bacteria;Terrabacteria group;Actinomycetota;Actinomycetes;Micrococcales;Microbacteriaceae;Rhodoglobus;unclassified Rhodoglobus;Rhodoglobus sp.
PH domain-containing protein [Schaalia hyovaginalis]	Schaalia hyovaginalis	163	163	0.95	3e-40	27.65	546	WP_235361491.1	Bacteria;Terrabacteria group;Actinomycetota;Actinomycetes;Actinomycetales;Actinomycetaceae;Schaalia;Schaalia hyovaginalis
PH domain-containing protein [Quadrisphaera setariae]	Quadrisphaera setariae	162	162	0.94	3e-40	31.52	472	TXR52386.1	Bacteria;Terrabacteria group;Actinomycetota;Actinomycetes;Kineosporiales;Kineosporiaceae;Quadrisphaera;Quadrisphaera setariae
PH domain-containing protein [Micrococcus]	Micrococcus	162	162	0.73	3e-40	30.48	484	WP_228070583.1	Bacteria;Terrabacteria group;Actinomycetota;Actinomycetes;Micrococcales;Micrococcaceae;Micrococcus
PH domain-containing protein [Pseudarthrobacter sp. HLT1-5]	Pseudarthrobacter sp. HLT1-5	163	163	0.9	3e-40	28.83	538	MCO4255236.1	Bacteria;Terrabacteria group;Actinomycetota;Actinomycetes;Micrococcales;Micrococcaceae;Pseudarthrobacter;unclassified Pseudarthrobacter;Pseudarthrobacter sp. HLT1-5
PH domain-containing protein [Micrococcus luteus]	Micrococcus luteus	162	162	0.73	3e-40	30.48	484	WP_268260167.1	Bacteria;Terrabacteria group;Actinomycetota;Actinomycetes;Micrococcales;Micrococcaceae;Micrococcus;Micrococcus luteus
PH domain-containing protein [Schaalia hyovaginalis]	Schaalia hyovaginalis	163	163	0.95	3e-40	27.45	546	MCI6556844.1	Bacteria;Terrabacteria group;Actinomycetota;Actinomycetes;Actinomycetales;Actinomycetaceae;Schaalia;Schaalia hyovaginalis
[truncated: 3,477 more rows]
